# Supplementary material for: SOX21 suppresses glioblastoma growth by repressing AP-1 activity
Source: Cell Death Dis. 2026 Jan 31;17(1):191. doi: 10.1038/s41419-026-08442-5 (PMC12876893; doi:10.1038/s41419-026-08442-5)
Supplement: Supplementary file 3 — Supplementary Table 1 [file 41419_2026_8442_MOESM3_ESM.xlsx]

## Sheet: Sheet1
Table S1. Metadata regarding glioma cells JM11, JM12 and JM13.
Sample	Sex	Age	Survival (months)	Histology	Ki67/MIB-1(%)	p53 expression	p53 mutation	GFAP expression	MGMT methylation	ATRX expression	IDH1 mutation	BRAF mutation
JM11	M	76	10	GBM	35	moderate	mut	positive	met	positive	wt	wt
JM12	F	76	6	GBM	80	weak	wt	positive	met	positive	wt	-
JM13	M	72	1	Gliosarcoma	40	strong	mut	focal positive	unmet	positive	wt	-
