# Supplementary material for: SOX21 suppresses glioblastoma growth by repressing AP-1 activity
Source: Cell Death Dis. 2026 Jan 31;17(1):191. doi: 10.1038/s41419-026-08442-5 (PMC12876893; doi:10.1038/s41419-026-08442-5)
Supplement: Supplementary file 4 — Supplementary Table 2 [file 41419_2026_8442_MOESM4_ESM.xlsx]

## Sheet: Sheet1
Table S2. Gene expression changes after enhanced SOX21 expression in JM11, JM12 and JM13.
Increased genes in JM11	Increased genes in JM12	Increased genes in JM13	Decreased genes in JM11	Decreased genes in JM12	Decreased genes in JM13
SOX21	NPTX1	AHNAK2	FREM2	LPL	COL5A2
CDKN1A	SOX21	SOX21	GFAP	PEG10	CRIM1
NPTX1	CLDN4	CDKN1A	LPL	KCNJ2	CTGF
AHNAK	CDKN1A	FSCN1	PEG10	SOX2-OT	DCBLD2
PLAU	PPIF	NDRG1	PTPRZ1	DST	DKK1
CSPG4	VGF	ASS1	SCG2	FREM2	EFNB2
STC1	P4HA2	CSPG4	SLC5A3	CTGF	ENC1
TNXB	HMGA1	LAMA5	DST	OLIG1	FABP7
CLDN4	GEM	GPX3	SOX2-OT	PTPRZ1	FLG
AHNAK2	CSPG4	ABR	CTGF	SEZ6L	GPC4
PPIF	PLEKHG5	NOTCH3	FABP7	SACS	KLHDC8A
GOLM1	PITPNC1	SYNPO	ENC1	ITGB8	NEDD9
ITGA3	TNXB	ABCA7	KLHDC8A	GPC4	PTPRZ1
ZNF185	ZNF185	PTPRU	TUBA1A	NEDD9	PYGB
LRRC15	AHNAK2	EEF1A2	KCNJ2	SPOCK2	RCAN1
PLEKHG5	PROCR	CLSTN3	CDK6	FABP7	SCG2
ATP2B4	ECM1	TNFAIP2	NES	DKK1	SPP1
ECM1	LRRC15	COL1A1	SHROOM2	SEMA6A	SYTL5
ITGA5	PDGFA	HMGCL	GPC1	IGFBP5	TGFB2
ABR	STC1	PLAU	IGFBP5	ENC1	TMSB4X
RALGDS	ITGA3	CRABP2	TRIB2	CD34	VCAN
MCAM	TM4SF1	SEMA6B	ITGA7	CDK6	ITGB8
KRT80	MCAM	KRT80	TMSB4X	GPM6A	EFEMP1
FHOD1	ASS1	AIF1L	LAMC1	ITGAV	DST
PSAP	TJP2	AQP1	GRIA1	CYR61	PLEKHG1
ZNF385A	CPA4	STMN3	DCBLD2	KIAA1161	ANXA1
HMGA1	GOLM1	KSR1	DKK1	KIAA1598	SULF1
TJP2	PKP1	FLNC	MOXD1	SCG2	COL11A1
PDGFA	ANGPTL4	ITGB4	DPYSL3	SCD5	PCDH17
P4HA2	ITGA5	ZNF185	SLC38A1	DHCR7	ANXA2
COL6A1	PHLDA2	HSPG2	EFNB2	DHCR24	CTSC
ITPR3	CD68	BCORL1	EGR2	SLC38A1	VIM
COL7A1	NRP1	ARC	FGFBP3	SYTL5	NRCAM
PMP22	RALGDS	CD82	SEZ6L	HDAC9	FAM84B
MYH9	PDLIM4	LOC101928841	SPP1	CXCL14	TUBA1A
PITPNC1	ALDH1A3	NUP210	SCD5	SHROOM2	COL1A2
PHLDA2	COL9A3	ZNF385A	TACC1	FAM84B	PDE1C
ANGPTL4	PMP22	VGF	SYNE1	FAM65B	PHLDA1
CD68	COL16A1	C1QL1	SACS	SYNE1	SMS
VGF	SMIM3	EFNB1	OLIG1	PIPOX	LIMA1
PTK2	HPCAL1	ICAM1	GPC4	FGFBP3	TRIB2
COL16A1	PLAU	GRAMD1B	PHLDA1	SEZ6	SHC4
ITM2C	FHOD1	LRP1	PDP1	TMEM132B	VAT1L
MSN	ODC1	DUSP1	FAM196A	IFIT2	CD44
GPX3	CAMK2B	KIAA1522	ITGB8	COL11A1	TNC
HPCAL1	PLAUR	KIF1A	PTN	CNTN1	FOXG1
NT5E	IL11	LLGL2	VIM	MOXD1	SLC1A3
PLOD1	CXCR4	BAI2	CGNL1	CGNL1	ERRFI1
KIAA1522	HTRA1	L1CAM	PROX1	TACC1	SOX3
SREBF1	KRT80	AQP3	IRS2	LRRN3	SLC5A3
PLP2	LRP11	SPTB	PXDN	ZNF436	TENM2
ELMSAN1	TMEM158	SEMA3B	CD34	DPYSL3	MXRA5
KSR1	ZNF385A	ABCA2	MAP2	HMGCS1	LRIG1
COL6A2	FOSL1	RALGDS	MEGF10	POSTN	TGFBI
SPSB1	S100A13	NGFR	NEDD9	NES	NRP2
NBEAL2	SLC9A3R2	SLCO4A1	SLC27A3	GRIA1	GPM6B
MAPKAPK3	ELK3	GDF15	MRPS6	SOX21-AS1	CDK6
AGAP1	COL27A1	VDR	SOX3	LINC00639	NTRK2
PROCR	SLC27A4	CILP2	HS6ST1	MAP2	HDAC9
COL9A3	QSOX1	CORO2A	SEMA6A	SPON1	POU3F2
QSOX1	CHGB	PCDH1	LOC100129034	CSRP2	EMP1
VDR	MAPKAPK3	DMBT1	DHCR7	POU3F2	SOGA2
SYNPO	SLC29A1	EPPK1	GPM6A	EGR2	MET
IL11	TPCN1	JAG2	IGFBP7	PCDH18	MOXD1
PIEZO1	BCR	KIF21B	NTRK2	OLIG2	ARID5B
CHD3	TACC2	PLEKHG5	CKB	COLGALT2	SRPX2
PLAUR	TWF2	SREBF1	PMP2	NLGN4X	GLIPR1
LIMD1	CRABP2	SLC43A2	MYLK	ITGA7	COL4A6
CD82	ATP2B4	KCND1	COLGALT2	RIN2	COL14A1
IL1R1	RGS2	BCOR	DHCR24	FLRT3	A2M
CSRNP1	ADAMTS7	CNTFR	ST8SIA5	CTNND2	MICA
SLC9A3R2	KLF10	PPIF	DDR1	RCAN1	GRIK2
CPA4	PLEKHG4	NBEAL2	CYR61	BAIAP3	CGNL1
NAV1	IL6R	MAPKAPK3	HDAC9	CRB2	LAMC1
TM4SF1	AHNAK	EGR1	CCL2	PROX1	ICK
B4GALNT1	RAB7B	PROCR	SOX2	CTSC	MYLK
PTGS1	SHB	SSC5D	GRB10	MSTN	GJA1
RGS3	KIFC3	HIP1	GRIK3	TMEM132A	NF2
SMURF2	APOE	IGFBP4	CTSC	C1orf173	MYOF
BCOR	CSMD2	SERPINA1	PIPOX	PMP2	SOX2-OT
SMIM3	CSRNP1	DLG4	CCND2	UPP1	PPARGC1A
ANK1	B4GALNT1	CDK18	ZNF436	DMD	SLC38A1
CALM1	PPP1R3B	PKP1	POU3F2	METTL7B	IGF1R
LRP11	SPSB1	LTBP4	LZTS1	APCDD1	KIAA0754
LRP1	DUSP1	ADORA1	FAM84B	COL3A1	GLIS3
PODXL	FHL2	ECM1	OLIG2	KLHDC8A	COTL1
GALNT6	SREBF1	TUBB3	TIMP3	SLC5A3	FAT3
PTPRO	VWA1	NAV1	NRP2	LIPA	UPP1
EPHB2	ISG15	TUBB4A	SLC1A3	KCNN2	SVIL
SLC27A4	JADE2	LPHN1	UPP1	CACNG4	CEND1
TACC2	TNFRSF25	CXCL16	KIAA1598	GPC1	CD34
TAGLN2	CDH24	POLR2A	PYGB	CCDC102B	MID1
SPRY4	SLC6A6	SLC22A17	LGALS3	GFAP	HS3ST3A1
TNFRSF25	KSR1	COL9A3	KIAA1161	PXDN	RNF145
STX1A	PAK6	ENO2	NR2F1	IRS2	FREM2
ASS1	CD9	CSRNP1	SMS	KIF21A	FBXO32
KIFC3	GALNT6	GSE1	SORBS1	LGALS3	LAMP2
PLEKHG4	PPP1R3C	CHRNB1	COL4A2	C2CD2	LPL
FSCN1	NDRG1	MICAL2	PPP1CB	PDP1	EPS8
SLC29A1	LOC101928841	RGL3	LRRN3	KCNJ16	LRAT
DMBT1	IL1R1	BGN	ITGAV	GPR37	PTPRD
RASA4	IQSEC1	DMKN	CAMK2D	PCDH19	IRS1
CCND1	LIF	CLDN4	LONRF2	PTN	ANKS1B
VIPR1	MPP4	EGR3	RCAN1	TRIB2	FAM65B
CSMD2	PLP2	VASN	SYTL5	MAGI1	TLR4
SLC9A1	BCL2L11	PPL	CRB2	TFPI2	UBASH3B
EHBP1L1	SECTM1	BCL9L	ZYX	FNBP1	SPRY2
ATP13A2	NRG2	SLC29A1	SRI	COL14A1	ITGAV
BCAR1	GRK5	FAM167A	APCDD1	RFFL	SEMA3A
FAM20C	CLIC1	FLJ22184	COL11A1	NEK6	FRMD4A
TMEM158	PTK2	SLC9A1	NEK6	SOX13	ABL2
SLC6A6	NBEAL2	CCDC69	DMD	RGS16	LSAMP
CD9	STX1A	SLC12A7	CTNND2	IGFBP7	PVRL3
KIAA1671	BCAR1	NLGN2	NRCAM	MYLK	COL4A5
MFI2	EMP3	NRARP	CDKN2B	LIMS1	TACC1
PPM1F	SAMHD1	RHPN1	PI15	NTRK2	DSEL
NDRG1	TUBA4A	BMP1	KCNF1	NRP2	BOC
SH3BP5	HERC4	B4GALNT1	A2M	TRPM3	MAML2
SECTM1	VIPR1	TPPP	GPM6B	FRMD6	SEMA5A
ISYNA1	C21orf91	PLXNB1	TMEM132A	KIAA1644	SACS
ENO2	PSAP	MROH6	MAGI1	EML1	RORB
BMP1	PTPRO	TP73	SALL1	LAMP5	KLHL5
INF2	RPS6KA2	SERINC2	SOD3	RASSF2	IGF2BP2
PHLDB1	DMBT1	LYNX1	PCDH19	SMS	NFIB
LRP10	SLC2A1	SFN	CAV1	PTAR1	RIN2
DGKA	SPRY4	BCR	QKI	LAMC1	SYNE1
JADE2	EDEM3	CHST6	POSTN	GRIA3	TCF7L2
GPRC5A	HBEGF	SYP	RIN2	MFAP3L	MAP1B
NFAT5	SH3TC2	ARVCF	CSRP2	EFNB2	ITGA2
HTRA1	MGST3	VASH1	C2CD2	TMSB4X	DUSP6
YWHAZ	AZGP1	ARHGEF17	LIPA	FEM1C	RNF217
BCL2L11	KLF4	KLF10	KCNN2	LINC00461	ATXN1
CDH24	CACNA1A	TLE2	COL14A1	CDKN2B	CNTN1
HBEGF	TMEM44	PLD3	SEMA5A	AKAP6	PAWR
SDC4	ID1	F11R	UBASH3B	TCF12	CHST2
CAMK2B	FOS	FER1L4	SEMA3A	DIRAS2	SLC27A3
ATP13A3	SOCS3	PLEKHG4	MLC1	FAM196A	GBP5
S100A13	GPX3	KCNAB3	DNMBP	HEY1	PRSS12
ABCC4	ITM2C	OSBP2	METTL7B	MVD	PLS3
ELK3	IGSF9B	CA11	LPHN3	MEGF10	ABI3BP
HERC4	ALAS1	SPSB1	SEZ6	ARHGEF4	PMEPA1
IMPDH1	RGS3	MFI2	FAM65B	CDH2	FLRT3
IQSEC1	BAG3	NEAT1	PCDH18	SLC1A3	CDKN2B
SNX21	PCDH1	TNXB	COL3A1	LPHN3	TKT
HMGCL	STOM	STAC2	EML1	GRIK1	CNN3
NRP1	ITPR3	NOTCH1	NAV3	NR2F1	SHROOM2
CEP170B	SMURF2	ZFHX2	BOC	SCFD2	FN1
C21orf91	CEP170B	SLC6A8	EFEMP1	LYPD1	SORBS2
LOC101928841	PLOD1	ADAM33	VCAN	SALL1	PRSS23
PAK6	MT2A	ARSI	SOX8	SORBS1	ENAH
TWF2	THEMIS2	NEURL1B	MSI2	MFAP4	SEPT11
ABCA3	KANK1	GPR162	SPOCK2	GRIA2	LPHN3
FOSL1	IFITM3	ATP1B2	CDH6	SAP30L	HAS2
KIAA0930	KIAA0930	TENC1	LINC00639	PLD5	MAP3K5
EPB41L1	KIAA1522	EFR3B	FLRT3	TUBA1A	PIPOX
ANGPTL2	SLIT1	IL27RA	TRIM9	MAGED4	FAM46A
BIN1	EGR1	SEMA6C	CNN3	GLUD1	BICD1
SH3BGRL3	PDZD7	FIBCD1	PDGFRA	SORBS2	PRSS35
GRK5	COTL1	MEIS3	CACNG4	PLEKHG1	ALCAM
PLXNA2	LIMD1	RIMS3	CDH2	MYO10	SOX2
ULK1	EPHB2	COL6A2	SPRY2	ANGPT1	VWC2
TOP1	LEPREL2	SH3BGRL3	TUBB	DCBLD2	KIF20A
ALDH1A3	BATF3	MAFK	TMEM132B	ETV4	ARSJ
GFPT1	PNP	DMTN	EZR	NPAS3	TXNRD1
NRG2	HES1	COL5A1	CDKN2A	ICK	PRDM1
SFXN3	DGKA	KRT16	SDC2	SLC27A3	TMEM2
PEA15	B2M	DGKA	PLEKHG1	SEMA5A	CDKN2C
BCR	CALM1	COL16A1	C14orf1	WSCD1	LOC100129034
PRRC2C	ABCA3	CAMK2B	CXCL14	UNC80	RGMB
SLC6A8	SLC6A8	LOC102723996	TEAD1	VCAN	VSNL1
PECAM1	ARL4D	EPB41L1	ILDR2	GRIK3	MREG
SHB	MXD1	UNC5B	TUBB2B	SOD3	KLHL13
BAI2	ENO2	CDH24	ELFN1	FILIP1L	PTN
PKP1	DBI	FAM171A2	GLUL	ADAMTS9	ARL4C
ADAMTS7	ABCC4	COL18A1	CDKN2C	MOB3B	CORO1C
BCORL1	COL6A2	FMNL1	TUBA1B	HS6ST1	TUBA1C
TNC	IGFBP3	FAIM2	FILIP1L	HS3ST1	GPM6A
DUSP7	COL6A1	MYO7A	HMGCS1	SLC4A7	FRMD6
ECE1	RPS28	NPTXR	LAMA4	ST8SIA1	PAK3
HIP1R	CCDC80	COL7A1	SOX4	C14orf1	TENM3
GALNT2	AGAP1	PTGFRN	MKI67	GATM	SPATS2L
APOE	RASL12	CHST15	EFHD2	KLHL4	CA12
KLF10	ADAM15	SMARCD3	PRRX1	TMEFF2	ADAM9
ALAS1	ITGA10	ULK1	LINC00461	DSEL	DUSP4
CREB3L1	SEC24D	CYFIP2	COL4A1	PI15	NRP1
RRBP1	SLC9A1	RASSF5	DNM3	CDH6	ELOVL6
CORO2A	HIP1R	SDC3	SOX13	A2M	FDFT1
TGFB1	PODXL	LAMB3	EXTL3	STK32A	HIPK2
AGRN	SERINC2	CHRD	NFIB	RUNX1T1	NOL6
CSTB	PITPNM2	NFKB2	FAM198B	ACAT2	CAV1
KIRREL	ABR	FHOD1	MYOF	DDR1	NTM
CLIC1	EVA1A	IGSF8	STAMBP	LPPR5	PDP1
GPR56	GJB2	KIAA1244	MYO10	LZTS1	SFRP1
CRABP2	CDK17	APLP1	ICK	ABLIM1	ESR2
ANXA6	FAM129B	MLXIPL	WSCD1	LIMCH1	SLAIN1
FAM126A	CD164	MPP2	ACTB	GRIK2	SLC22A23
GJB2	SYNPO	GOLM1	IFIT2	PPP1R9A	ZFHX4
MAPRE3	BMP7	SLC43A3	TMSB10	SLC15A2	ARHGAP29
IQSEC2	MFI2	CELSR2	GAP43	ARSJ	ALPK2
PCDH1	SNX21	CBX2	PREX1	GAD1	ABCA13
MPRIP	TSC22D1	RAB11FIP4	SPRY1	SLC7A5	PDGFRA
CREB3L2	TAGLN2	SRC	ANK2	DSCAM	PRUNE2
MPP4	GDE1	CGN	GATM	PPM1E	HMGCS1
ADAM15	LOC100996492	CENPT	PNMA2	ACVR2A	CDKN2A
PTPRF	NAV1	ANKRD33B	SCRIB	PGM2L1	PLCB1
ST6GALNAC4	IGFBP4	LOC102724428	MARCKS	TMTC4	ANLN
B4GALT1	TPST2	KRT8	DSEL	PLCE1	METTL7B
TRERF1	BCL2L1	MEF2D	HEY1	DNMBP	BVES
ERGIC1	YIF1B	EPS8L2	CCDC102B	LOX	KHDRBS3
EDEM3	PHLDB1	EMILIN3	ARSJ	VCL	TNIK
GOLGB1	PEA15	CCDC64	KTN1	TIAM2	EGR2
VWA1	ACSS2	EFNB3	MYO16	SOX4	DMD
SLC2A1	FAM20C	MRAS	BICD1	TFDP2	FOSL2
KMT2C	ISYNA1	CTSH	SORBS2	CLASP1	NES
GDF11	SH3BP5	ITGA5	ZBTB20	GPM6B	CENPF
CORO2B	EFNB1	PAX8-AS1	GRIA3	SLC12A2	DHCR24
EMP3	ANTXR2	EHBP1L1	ANXA1	LMO4	PAPPA
ESYT1	MYL12A	GCH1	TMEM2	MEIS1	DIRAS3
HSPA1A	PXN	OBSCN	PTK2B	PLEKHH2	RUNX1
RPS6KA2	IQSEC2	ARRB1	AKAP6	SYT12	ADAM19
RAB3D	CHKB-CPT1B	KRT17	RFFL	NUAK1	RASL11A
GAS6	ABCA1	CXXC5	FABP5	SDC2	PGM2L1
CMIP	ATP13A2	DYSF	NPAS3	PHLDA1	RGS4
TUBA4A	AQP1	SLC29A4	CRIM1	ARHGAP19	IFI16
NCS1	KCNN4	DGAT2	PPP2R2B	MYO16	C14orf23
ALK	NYNRIN	GDPD5	SFRP4	CHN1	ARHGAP21
POLR2A	ACOT7	GPR56	FNBP1	SPECC1	SQLE
KANK1	CDH5	NXN	ANXA2	SOX3	LMO4
PNP	PECAM1	EFS	GLIS3	COL13A1	PAM
MAFK	NCKAP5L	SLC17A7	FRMD4A	CNTNAP3B	PRR11
SYNE3	ANK1	CNTNAP1	SCD	LRRC10B	EZR
TENC1	SDC1	AATK	MFAP3L	FAM198B	CYP51A1
EEF1A2	RGMB	DLL1	HIVEP3	CCND2	TSHZ2
NGFR	SERTAD1	C20orf112	TOX	KAT7	SLC4A7
GRN	HES7	SLC9A3R1	FEM1C	CASZ1	CDH2
NCOR2	HLA-E	CPT1C	CENPF	TRIM9	KIAA1598
ABCD1	RNPEP	RTN4R	DIRAS2	IRS1	PKM
ANXA11	CAPN15	MICALL2	KIAA1549	LOC100129034	ACAT2
SGSH	PPM1F	SH3BP2	TMTC4	CNTNAP3	CAMK2D
NGEF	ERGIC1	TJP2	SLC12A2	UBASH3B	GATA3
NEAT1	PLOD3	RASSF2	GPR158	UTRN	MAGED4
FURIN	GPRC5A	LRP11	LMO4	KIAA1549L	PDLIM5
DAB2IP	DAGLB	AHDC1	CD63	GPRC5B	ATP1A1
PPP1R3C	FKBP14	SLC4A11	TMEFF2	OSBPL6	FST
FAM115A	NINJ1	HMHA1	SPARC	EHD4	NAV3
TNFAIP2	CPZ	HES1	GPRC5B	PRSS12	OPN3
NCKAP5L	RASA4	HSPB8	CDH4	EFEMP1	TGFBR2
CHST6	NT5E	HPCAL1	LAMP5	TENM1	PROX1
CLSTN3	CREB3L1	DOK4	FLNA	MRPS6	FEM1C
ACOT7	DGKD	SDC4	LIMCH1	ILDR2	KIF13A
CXCR4	ARID5A	SLC38A3	KIF20A	EZR	FRMD5
LDLRAP1	HLA-C	TCF7	CNTN1	KIAA0947	TSPAN5
LAMA5	ABLIM3	PTK2B	ANKS1B	SFRP4	CHML
DGKD	CHD3	DUSP7	ATXN1	LHFP	CALD1
SDC1	HSPB1	MAST3	LIMS1	HUNK	IRS2
MT2A	ELMSAN1	SBK1	TACR1	SEMA6D	ASPM
VOPP1	ITPRIPL2	SH3BP1	RAI14	TOX	SLC16A2
FAM13B	NANS	ABCD1	SOX21-AS1	CALCRL	SPRY1
TBC1D2B	LLGL2	IQSEC2	SPATS2L	PRUNE2	UBE2J1
MAP1A	TNFRSF10B	ZMIZ1	TFPI2	SLC7A11	SOD3
LAPTM4B	TAP1	SNPH	PAWR	ADAMTS16	RUNX1T1
CAPN15	TMEM57	ULK2	FAT3	RAB31	RHOJ
CTSD	PLXNA4	TRIB3	TCF12	CYB5R1	CSRP2
SLC41A1	SEMA3B	TP53I11	KLHL4	NETO2	IQGAP1
EFNB1	WISP1	PLEKHG3	CNTNAP3	EPB41L4B	SGK1
PLEC	RHOC	FAM115A	NLGN4X	GPC6	ACTB
TNKS1BP1	SLC10A3	PDE4A	EHD4	DNM3	RFFL
ENPP1	LAPTM4A	EGFL7	PLD5	SMOC1	TACR1
EEF1D	ACVR1	LRP5	ADAMTS9	SESN3	PPP2R2B
PARP4	MSANTD3	STARD10	KIF21A	KHDRBS3	PRKAR2B
IL6R	KREMEN1	EHD2	KHDRBS3	CNR1	KCNJ2
NUTF2	PLXNA2	ERMP1	MAML2	GALNT5	SERPINE1
ALDH3A2	SYNGR2	TMEM184A	KIF13A	HAS2	CALCRL
KLF4	TCF7	ADAM11	SPARCL1	RPH3A	BCAT1
THEMIS2	LRRN4CL	PLXNA2	PLCE1	LINC00707	SERINC5
HES1	KCNJ5	KDELR3	IQGAP2	TPPP3	JPH2
SETD7	FZD7	PIDD	GAREML	TMEM100	MFAP5
ABCA1	UCHL3	AGPAT2	SMOC1	ROBO1	TEAD1
HK1	IL15RA	FOXO4	C1orf173	HS3ST5	CD63
TNFRSF10B	SLC2A3	TEAD3	CAPRIN2	SERINC5	CYR61
LINC00341	RAET1G	RPS6KA1	LSAMP	LRRC8D	DNMBP
FBN1	EEF1D	RXRA	GALNT5	SEMA3A	ADARB1
DUSP1	MIR4697HG	ABCA3	DNAH9	ENDOD1	CDC42EP3
CENPT	COMMD7	CACNB3	COL1A2	TOX3	F2RL1
TCF7	IFI6	TMEM54	SYT12	NAV3	MALT1
AGPAT3	CSTB	TMC6	RAB31	GNAQ	CADM1
MDM2	BCL3	NNAT	NPR1	TACR1	ADAMTS9
TRPS1	INPP1	ELF4	TSPAN7	EXTL3	PEG10
TNS1	MSX1	TNK1	DTNA	TSPAN14	NTRK3
ALDH2	EMC3	MAST1	DUSP6	QKI	TLE1
AGPAT4	TOP1	GPR124	SPECC1	TNFAIP6	PLK1
PRKCD	SEPT8	CYB561	LYPD1	COL4A1	ISOC2
OGFRL1	ZCCHC2	KREMEN1	IRS1	SVIL	RND3
KREMEN1	NOMO1	C17orf96	PPP1R9A	NPR1	FLRT2
RHOC	MFAP2	KIFC2	CA12	FIP1L1	QRFPR
SEC24D	DRAP1	ZCCHC12	ARHGAP19	MSI2	APC
LIF	ENPP1	AGPAT4	MAP1B	SHROOM3	HMGCR
SYNGR2	GPR162	ELAVL3	RNF157	RNF157	WNK4
SNED1	NIPAL3	SYTL1	IFI16	PDGFRA	LOC102467080
KCNN4	JUN	GABBR1	GRIK1	SQLE	LINC00639
SLC22A5	TGFB1	TUBA4A	SLC4A7	SPRY1	EHD4
DUSP5	ATF3	ADCY6	STMN1	GLIS3	ZNF608
FAM129B	SYNE3	PPFIA3	SHROOM3	TMEM2	RTL1
TMEM44	GPR56	THEM6	SCFD2	RFX4	DHCR7
COL27A1	ANGPTL2	GJB3	GRIA2	CDKN2C	HEY1
MXD1	POLR3A	SPINT1	RYR3	CAPRIN2	KIF26B
SERINC2	COL7A1	HTRA1	TOX3	IGF1	HIST1H2BH
CDK18	MLXIP	ENHO	CNR1	MLEC	DPYSL3
GEM	ATOH8	PHLDA2	SAP30L	PAWR	CCNA2
USB1	HLA-B	PPM1F	C7orf57	DIP2B	SDK1
LOC100996492	MDGA1	GAA	LHFP	EFHD1	KIF11
RYBP	FERMT1	AKNA	FRMD5	BICD1	QKI
RNPEP	RAET1E	GPSM1	KCNJ16	CAMK2N1	SVEP1
ERAP2	CENPT	PLEKHH1	TRIL	FJX1	MLC1
S100A10	MYPN	DNM1	LIMA1	LYPD6	STAC
LLGL2	BAI2	EFNA1	MVD	CAP2	THBS1
MGAT5	CACNB3	TTYH2	SLC7A5	SLC7A1	ANXA5
EGR1	SLC48A1	ARHGAP27	OSBPL10	ELFN1	NEK6
KLHL21	DUSP7	PPFIA4	DPF3	MAP3K14	JAG1
HGS	CALHM2	PRKCD	GPR37	FAM181B	SEZ6L
BCL2L1	NME1-NME2	CAMK2N2	BCAS1	KIAA1549	CDH4
SEMA3B	TMEM154	ACOX2	MEIS1	EFHD2	ST3GAL1
SPTBN2	VDR	GPRC5A	VAT1L	GAREML	WLS
C6orf15	IGFBP2	ATF5	RASSF2	G0S2	LIMS1
SURF4	TIPRL	CAMSAP3	FAM181B	DDAH1	SLC25A3
UBE2H	PCYOX1	PDE2A	CNP	PTPN12	SEC14L1
RAB7B	SMARCD3	B4GALNT4	EPB41L4B	TTYH1	NNMT
SEMA4F	PPA1	PCBP4	COL5A2	SYNE2	TRPM3
TMEM154	PPM1K	HDAC10	SUMF2	ANK2	KCTD9
SAMHD1	IER2	FGF1	SYNE2	PBX1	POSTN
IGFBP2	CERS2	TRPV3	SLC35F1	GRB10	GNG12
BCAP31	VEGFA	PDZD4	TSPAN5	OSBPL10	MGST1
GNS	CCND1	ADAMTS4	RFX4	MARCKS	RPL13A
PCYOX1	C15orf59	CREB3L1	SLAIN1	PYGB	TUBA1B
VEGFA	SLX1A	RASD2	GLUD1	TIMP3	ZBTB38
NDRG3	INF2	KCNN3	TUBA1C	SWAP70	SOX13
CERS2	CDK18	DDIT4	MFAP4	SEPT4	PKIG
ARAP1	MAPRE3	CC2D1A	CASZ1	ELOVL6	LTBP1
CEP250	ST3GAL5	SPTBN2	GAD1	LSAMP	CYCS
LTBP3	LRP1	BTG2	BCAT1	MAML2	SALL1
RAB11FIP5	STIP1	HRH1	LOC100288152	ZBTB21	CPEB2
DHRS7	ATP11A	FAM83G	SVIL	FDPS	MEGF10
STXBP1	ZNF527	CX3CL1	PCDH10	PNMA2	MICAL3
TMBIM1	TMBIM1	OLFM1	IGF2BP2	SNCAIP	KCND3
HSPH1	VEZF1	SLC41A1	TUBB2A	TSPAN5	GRAMD3
FTL	RAB5B	REEP2	MLEC	HES6	MSI2
S100A6	TSC22D3	KCNH2	MAP3K5	MAP3K5	CD274
BAG3	EPB41L1	RAP1GAP2	DAG1	SSFA2	LOC100287082
GDF15		INPP5J	SWAP70	ZDHHC9	RAI14
SLC7A6		SH3TC1	HS3ST5	ZYX	CNR1
TTC7B		RAC2	PHGDH	LMNB1	RPS10
PGPEP1		RHBDL3	OLFML2A	DTNA	NRG1
MLXIP		MAPK13	SIPA1L1	PPP2R2B	MARCKS
NCR3LG1		HID1	ARL6IP1	GPR126	SCD5
SLC22A17		ERBB3	EMP1	PRRX1	SLC12A2
IL15RA		TMEM59L	IGF2BP3	CYB5R2	LINC00707
SLC4A2		SEPT8	HES6	SOX8	ACSL4
STK40		VWA7	DPYSL5	ARHGAP29	LONRF2
NOMO1		CRIP2	LPP	MTMR2	LHFPL2
ODC1		SFXN3	GRIA4	PHLPP1	BICC1
TFE3		C1QL4	ABLIM1	INHBB	ZNF436
HEXIM1		PLEKHA4	PGM2L1	ADAM9	TUBB2A
RPN2		SEPT3	PRUNE2	CPNE2	MAN2A1
RREB1		SLC1A4	ZNF704	AMOT	KCTD1
CD81		RAPGEFL1	IGF1	MTMR10	MEIS2
CLMN		ALDH2	LPPR5	KCNF1	FBLIM1
DLG4		SIRPA	TTYH1	MED12L	PPAP2B
IFFO2		TNFRSF9	CNTNAP3B	FBXO21	ADAMTS1
MCFD2		PDK2	SESN3	MTHFD1	ADRA1D
ZDHHC2		GALNT6	CPNE2	FHL1	COL4A1
RAB11FIP3		GMIP	ARHGAP29	MAP2K1	SPOCK1
NBR1		PRRT2	LRRCC1	CAMK2D	CDCA2
CDS2		CNIH2	SLC15A2	FDFT1	NPR3
FAM65A		FOXO6	ITGA6	GAP43	NLK
PDLIM4		C10orf54	CNN2	ANKS1B	ACTG1
HDLBP		LHX2	ANGPT1	ASNS	ATG16L1
CTTN		MTSS1	KIAA1549L	GNG2	LZTS1
HSPG2		ANGPTL4	KIAA0226L	OLFML3	RPL27A
NINJ1		IGSF9B	TRIM22	DENND5B	BRINP1
LIMK1		GNG4	DIP2B	STAG3L3	TROAP
CHRNB1		IGFBP5	FUS	KCNJ6	OGDHL
LEPREL2		CEBPA	WNT5B	SLC35F1	LEPROTL1
SLC48A1		ATF3	TFDP2	RND3	ELMOD1
SMAD7		SYNGAP1	KCTD12	LRRCC1	NUDT16
SIRPA		SLC9A3R2	HMGCR	NFKBIZ	SOX5
CCDC136		SYNGR2	MTHFD1	KTN1	CTNND2
ST3GAL5		MTHFR	RERE	ST8SIA5	EYA4
TLE2		CELSR1	TSPAN14	CNN3	MSMO1
AP1S1		CDC42BPG	KCNJ6	SPP1	ZFAND5
NUP98		FADS3	HMGB2	IGF2BP2	FUT8
CPZ		RGS19	RHOB	SOX6	GRB10
ULBP2		APOE	CPM	MITF	LYPD1
ZCCHC2		MMP19	LMNB1	FGFR2	CHRM3
ROR1		CSPG5	ZDHHC9	RHOB	ANGPT1
RASA3		RAP1GAP	PDZRN3	SPAG9	TOX
ERMP1		BRWD3	SERINC5	TUBB	PDPN
BMP7		SNED1	PTPN13	PPP1CB	TRAF1
GSK3B		HOXA7	GRIK2	ELMO1	MAMDC2
CACNA1A		TLE3	FJX1	NRCAM	AURKA
MDGA1		LYN	ACAT2	ZNF608	GAP43
LMNA		TACC2	NOVA1	SRI	LOC285556
AGPAT2		BAIAP3	UNC80	MSMO1	AMIGO2
ELN		PTGES	PJA2	CDH4	MYO1E
MXD4		SLC8B1	LFNG	EPS8	MFAP3L
ZFHX2		PHYHIP	SORT1	ARL6IP1	GPC6
ADNP2		CKMT1B	TLN2	CPM	FIBIN
CACNB3		PALD1	ASCL1	SLC3A2	RCAN2
IGFBP4		SCXB	PCDH15	IGSF11	CYB5R2
MET		SLC2A10	GJA1	ACTG1	PPP1CB
INPP5A		ATHL1	BAIAP3	PDE1C	CPA6
PPP1R15A		SEZ6L2	FLRT2	PDZRN3	TRAK2
CYB561		LRRC45	FBXO32	COL5A2	SHC3
C6orf106		ABTB2	STAT3	PILRB	PNMA2
HSPA1B		STARD8	GPC6	MEX3C	LRRC8D
HDAC5		FCHO1	STK32A	CRIM1	CDH8
CHPF2		CORO1A	SRPX2	TRIL	CDH11
ANKRD52		IGF2	MOB3B	DPF3	NRIP1
PLOD3		HES4	SSFA2	LEPROTL1	NRXN3
PLCB3		ENG	OGDHL	SEL1L3	PDE4B
CD97		SLC37A1	ID4	SRPX	TFAP2A
TAF1		FGFR3	FGFR2	VSNL1	ZNF365
EPB41		MFGE8	SPTBN5	ACP6	ETV1
DOK4		ADAMTS7	TMEM64	C7orf57	HSD17B7
DNM1		TRERF1	CLASP1	CHST7	LDOC1
UBR5		C1orf106	TMEM100	GCNT1	IRF2BP2
WDTC1		SEMA4B	ACTG1	COL4A2	PKD2
MAP7D1		COL8A2	ETV4	HIF1A	JAM3
DLG1		ALDH5A1	PRR11	RNF114	CCNB1
REEP2		LAT2	SDK1	PDPN	ATP2C1
RASSF5		PIP4K2C	GRIN2B	HMGCR	SWAP70
BCAM		PRKD2	MAN2A1	SCRIB	PM20D2
TCIRG1		KIAA1324	EPHB3	CKB	SIPA1L2
BAZ1A		RAB3D	COL13A1	MDFIC	MYC
PAX8-AS1		NINJ1	MALAT1	LPP	ZNF217
MYL12A		FAM46B	IGSF11	SPARCL1	DDAH1
ACVR1		COL2A1	MAP3K14	TFAP2A	NRAP
IGSF8		TNFRSF25	TNRC18	TPGS2	TGFBR1
SLC20A1		DUSP2	ATP10B	MLC1	AP1S2
ACADVL		RRAD	DSCAM	LONRF2	MRPL15
TRAF3		FKBP5	KAT6B	KIAA0040	F2R
ALDH18A1		SCN4B	PLS3	GPR98	NHSL1
AGAP3		AGAP2	NHS	GLUL	TMEM200A
PFKFB3		TTC39A	ELMOD1	SNTG1	COL6A3
VEZF1		EPB41	LRP2	KLHL13	CAST
DGKG		PLEKHA6	DDR2	TEAD1	PKIA
GPR162		RASA4	LINC00707	EPB41L2	RPS17
PVR		PLCD3	SFXN5	SEPT11	RNF182
TPST2		ZCCHC24	RDX	FBXO32	AMMECR1
DNAJA1		CABLES2	ZNF703	RAI14	SNX18
CUEDC1		ULBP2	CHI3L1	LRP1B	NUAK1
CMTM4		GRAMD4	FBXO21	FAM210B	FAM124A
SEPT8		RASA4B	SEMA6D	ERBB4	VAMP4
CLIP1		RAB6B	HEPACAM	RUFY3	FOXD1
TPCN1		PADI3	FDFT1	CORO7	PLA2G16
STAU1		SEMA7A	DDAH1	BRINP2	EPB41L2
ZCCHC24		NBL1	FIP1L1	C4orf19	RP11-346D6.6
IRGQ		CYP26B1	METRN	LOC730338	CABLES1
SMG6		PAK6	FASN	CNKSR2	MRPL12
ZEB1		TNFRSF1B	FLJ46906	DPYSL5	LPCAT2
SEMA4B		FAM222A	KIAA0040	STAG3L5P-PVRIG2P-PILRB	LAMA4
KDM5B		NFATC2	TLE1	PRICKLE1	NR2F1
SLC45A3		CISH	CPEB2	AARS	ZDHHC14
EHD1		BCL7A	PDPN	ZNF516	DTNA
FMNL3		MYADM	ADAMTS14	FAM131B	GRIA1
SPRED2		FMNL3	EPS8	MAP3K4	GTF2F2
MICALL2		C17orf103	MAGED4	TMPRSS2	ARPC5
TIMP2		RARA	IGF1R	IGF1R	VLDLR
SLC26A6		RHBDF1	ABI3BP	SLCO3A1	CHEK1
ADIPOR2		FGFR4	FAM127A	FLRT2	OSR2
MARVELD1		CHDH	FAM171A1	C2CD4A	NUDT4
MSX1		ABAT	SH3D19	EPHA4	NEXN
OAF		MYRF	BICC1	MAP1B	STK17A
ATHL1		SPATA20	MSTN	THSD7A	UGCG
CHGB		AK1	PTPRD	PTPN13	AIM1
ZNF467		BRSK1	PSRC1	ALCAM	AMOT
LRRN4CL		MAPK11	PTPN5	FAM127A	DNM3
KIAA0226		PLIN4	ENDOD1	BOC	BTG1
SEPHS2		CCDC57	HS3ST1	WNT5B	LRRC4C
TTC39A		PHLDA3	HUNK	COL6A3	GSPT2
IRAK1		FGF11	MMP2	HS6ST2	MAN1A1
STRIP2		CARNS1	PHF19	FIBIN	TFAP2C
CAMSAP2		FIG4	AMOTL2	EPHA5	ADAMTSL1
SCARB1		GPRIN1	LRP1B	BCHE	TRPS1
TIMP1		ARHGEF25	SFPQ	UGCG	TSC22D1
SNPH		EBF4	GAS1	ELMOD1	RTN4
CTDSP2		ZBTB46	PDE1C	DDR2	EDNRA
ZFP36L2		EPOR	NLGN3	LRRTM2	OSBPL3
ACER3		IGSF3	MED12L	EDNRB	HIST1H2AE
HOMER3		KREMEN2	SLC7A11	TCF7L2	KCNE4
PLTP		ARHGEF10L	PPM1E	FAT3	PBX1
LOC100131372		KCNH3	CYTH3	RYR3	MVD
SH3PXD2B		NCR3LG1	RASGRF2	TGIF1	LINC00460
ZMIZ1		C9orf16	CALCRL	GPR37L1	ITGA6
PPP2R5B		TMEM151A	DIRAS3	BCAS1	LHFP
FAM102A		C19orf57	MREG	TYRO3	C7orf57
ZHX3		FBXO44	TYMS	GAS1	RAB31
SMTN		RHOV	PLLP	ARL4A	RRS1
ZC3H11A		FAM131A	NHSL1	HMGB2	FOXN3
KCND1		DENND3	SLC4A4	LIMA1	PEPD
SLC25A36		SERPINB9	LRRTM2	PTK2B	CDKN3
FLNC		LMTK3	STAG3L3	RHOBTB1	FMN2
TCN2		WISP1	NETO2	MFHAS1	FAM196A
PPA1		FHL3	COL8A1	RP11-416O18.1	PPFIBP1
PPIB		HSD11B2	ST8SIA1	CPA6	FGFBP3
ST6GALNAC6		MDGA1	LRRC4C	KIF20A	TPGS2
LIPG		TNNT1	PLEKHS1	TSPAN7	AKIRIN2
RETSAT		TOR4A	TFAP2A	ADAMTS15	HIST1H2BD
USP34		ANK1	FAM131B	ADM	UAP1
ARG2		FDXR	TANC2	KIF13A	PLOD2
TRPC4AP		TM7SF2	PLXNB1	MAOB	DIO2
PIP5K1C		TMEM121	NUAK1	PTPRD	NAMPT
NOMO2		AGRN	DCLK2	TMCC1	PRRX1
FGF11		RAET1E	FREM1	CTNNA3	KIAA0020
MGAT4B		ELFN2	PFN2	GRIA4	LGALS3
GAL3ST4		TNFRSF18	RGS6	PKP4	DAAM1
RDH11		PTGS1	NRXN3	PRR11	ACVR2A
NUCB2		AP1G2	GABBR2	AKAP12	NCAPG
CREB5		SPEG	RPH3A	OBSL1	SOX21-AS1
CD164		C6orf15	MCC	UBE2J1	DENND5B
SH3BP2		NR2E1	PHLPP1	KCNJ2-AS1	ABLIM1
TOR1AIP2		CMBL	NTN1	ESR2	KIF23
TEAD3		ELN	SETBP1	CA2	HIST1H1E
ATP11B		DHH	HAP1	MYO1E	LINC00941
PDZD7		EFNA3	KCNJ10	PCDH15	SH3RF1
TAP1		C2CD4C	ASNS	SIPA1L1	LRP1B
TTC3		DPF1	CD44	THRB	LAYN
ICMT		TCN2	CAMK2N1	GPR128	COL8A1
TNK2		LEPREL2	ARHGAP21	IQGAP2	SMC4
TSC22D3		PDGFRB	ZNF608	MKI67	DYNLT3
ABTB2		IGFN1	MYO1E	AKAP2	SRI
CERCAM		TGFA	USP11	NTM	UBE2E3
TCEB3		SSBP3	WEE1	TLR4	ARHGAP18
TSC22D4		OAF	TMEM108	PFAS	FAM210B
ATP11A		ARID3A	ADM	SEMA4D	PDE5A
ACSS2		PER1	KAT7	CXADR	CMTM7
SH3PXD2A		SEPT5-GP1BB	NXPH1	SVIP	CAV2
SSBP3		MMP11	TRPM3	CYP51A1	GINS4
OPTN		DAGLA	CRMP1	VMA21	ZEB2
EFTUD2		SHF	HDGF		HIST1H2BF
ANO8		C15orf39	TWIST1		MBNL2
LPPR2		C3	PGAP1		WEE1
VASN		P4HTM	PGD		TMEM154
KIF21B		HOXC6	KPNA2		TFPI2
SH3GLB1		KCNAB2	HAS2		USP53
RAB7L1		SLC48A1	SLCO3A1		TRMT61A
ZNFX1		ICAM5	BCL6		ATP5E
RAB5B		IER3	ITGA4		COLGALT2
FGFR4		DCLK2	G0S2		CACNG4
FUCA2		ARRDC1	MEX3C		DDX52
NFATC2		IL6R	MSMO1		ELMO1
FOXO4		TMEM179	VIT		BAI3
FLII		TMEM92	ELOVL6		ARHGAP11A
GPER1		GNAZ	GUCY1A2		NLGN4Y
TIPARP		LBH	FYN		HJURP
SLC35F2		SP6	SPATA6		MRPS30
ACOX2		USP2	HLA-DRA		IGSF11
SEC31A		RASSF7	EEF1A1		SLC16A9
ADCK2		GRIN2D	FOXM1		NOS2
SLC16A7		DKK3	GLDC		EML2
MEF2D		IRF5	ESR2		STARD13
FAM177A1		DNAJC22	CYB5R2		ETV4
EVC		GPR137	CDK5RAP2		KIRREL3
ARL4D		SIPA1	COL19A1		KITLG
CTIF		MYO15B	SLC7A1		IL7R
EFR3B		E2F2	VSNL1		BTN3A2
RAET1G		RAB11FIP1	CA2		ITM2B
COMMD7		RHBDF2	SIK3		ECSIT
DNAJC5		C1QTNF6	ADAMTS16		SSFA2
SLC10A3		TMEM44	KIAA0754		DANCR
THBS2		NHSL2	NOS2		EPHA4
NLRP1		ADCY1	KIF4A		COL21A1
NF1		PPP1R16B	ETV1		COL19A1
PIKFYVE		CPA4	UBE2J1		L3HYPDH
SCPEP1		SIGLEC1	BRINP2		TRIM16L
FAM214B		NUDT14	DENND5B		CNTNAP3B
NYNRIN		RAET1G	FZD3		CHST7
YIF1B		NKD1	RUNX1T1		FEZ2
AZGP1		DIRAS1	SNTG1		DTYMK
SLC22A4		CALHM2	SH3RF1		LIPA
CMBL		RCOR2	TLR4		SRGAP1
TMEM51		LRCH4	OSBPL6		NHS
PHTF1		NXPH4	KIT		HIGD2A
PNPLA3		MXRA8	ERRFI1		INPP5F
TRIM2		SARDH	MMP16		PIK3R6
ABHD6		ALOXE3	ADAMTS15		IQGAP2
MSRB1		SLC47A1	INHBB		NPR1
CDR2L		GRM2	ZNF589		BNC2
IKBKAP		RAPGEF3	AHR		PTPRT
MBTPS1		EML6	ERBB4		SYBU
PSEN1		FAM214B	CHN1		SERPINB8
ARHGEF25		SHOX2	CNKSR2		PHEX
GALNS		ATP1A2	CRISPLD1		GCLM
C15orf39		SUV420H2	SVIP		SLCO5A1
PRNP		NDRG4	H2AFX		VEGFC
BATF3		OLFML3	VMA21		POP1
HECTD1		ABCC3	FAHD2A		RBPMS
DPY19L1		LAPTM5	RNF217		BZW2
NCOA7		EBI3	ARL4C		TRIM9
TRIM38		ASGR1	TMEM178A		CEP55
STX3		SH3D21	SLC25A6		GGH
TRAK1		RTN4RL2	DPP6		EEA1
ST3GAL2		ITGAX	KLHL13		FLG-AS1
CGN		IL21R	PKIB		EXOC6
IER2		CACNA1G	BAALC		MMP16
DSG2		TRPV2	CYB5R1		KIAA1211
SLC45A4		LPAR2	SYT11		PLEKHS1
KDELR1		KCNG1	PI4KB		KCNF1
CACNA1G		MEST	RHOBTB1		MRPL3
RHBDF1		SPOCK2	ARL4A		FUT8-AS1
TUBB3		NXPH3	TCF4		MLLT11
LPIN1		PIK3C2B	MAP3K4		RPL21
PXN		OSBPL7	SEMA4D		PEX2
RAB6B		FAM83H	SHMT2		SLC20A2
SMAD3		PDGFA	SIPA1L2		ITGBL1
RXRA		CKMT1A	SLC15A3		EXO1
ATF7IP		TBC1D2	TPGS2		NDUFAF3
FBXL20		S100A4	MAP4		HS3ST1
GSE1		ID3	LOC101927248		AP1S3
IGF2R		C1RL	PMEPA1		KLF7
ARCN1		SEMA3F	ACP6		CXCL14
AFF4		FAM43B	MYO18A		TRIP13
SLK		FBXO2	GPR37L1		HIST2H2BF
FGF1		BRSK2	DAAM1		KIT
MAFG		KHK	TMPRSS2		TNFSF4
HDAC1		CPNE2	BACE1		TNFRSF19
ELL		MC1R	FZD8		GSTM4
ITGA10		CDCP1	COL4A6		PLCE1
TMEM57		NPDC1	MAPK10		MTMR2
POR		COL9A2	RGS16		CACNA2D1
PLXNA4		VANGL2	PUF60		SDC2
OCIAD2		LIMK2	DTYMK		TTF2
GALNT16		ESYT3	OSBPL3		METTL7A
CNTFR		RAB3B	PCDH17		ANO1
BTN2A2		SUSD2	MTMR2		HIST1H3F
MICAL1		FAM131C	KIAA0947		MAP2
KMT2A		DPYSL4	MDK		TMEM108
ENG		LOC100288152	ZC3H4		BCHE
ADCY3		CCNE1	DRAXIN		GRIA3
FHL2		PLEKHO2	IDI1		RUNX2
SLC9A3R1		MAPK12	CDC20		PAQR3
KCNAB2		AEBP1	PLEKHH2		C8orf4
AQP1		XKR8	RAB8B		DIRAS2
NME1-NME2		BSCL2	MXRA5		COX7B
SERTAD2		ARRDC2	LEPROTL1		SNAI2
AKT1		CDH15	ARHGEF4		LSM7
EGFR		PECAM1	CACHD1		CYB5R1
NOVA2		MCF2L	GNAQ		KLHL4
RABEP1		LOC113230	TGFB2		RAB8B
NLGN2		S100A13	KIAA0513		TCF4
NSMF		SRCIN1	FRMD4B		C6orf141
ANTXR2		PAQR7	TCF7L2		GBP2
PCBD1		STRIP2	GAN		TRMT1
ACO1		MAP4K2	NCAPD2		SLN
RPS6KA1		BEGAIN	HIST2H2BE		GPR125
PITRM1		SELM	FAM210B		AKAP2
RAB3B		SPSB4	PROM1		LIFR
B3GNT7		ECEL1	PPAP2B		CADPS2
DLX1		FA2H	ZNF532		PDCD1LG2
SKIL		CCDC88B	SEPT4		ABCE1
UNC119		PIM2	NRBP2		HIST2H2BE
CAMTA2		SAMD14	PLAT		TRIM22
ZDHHC20		NR4A1	FDPS		PTHLH
PDE4A		ASIC1	ARGLU1		RNF130
CSNK1D		HR	CHRNA1		MARCH1
MIR4697HG		JUNB	PCDH9		TOX3
DAP		GPD1	GNG2		GULP1
ABCB9		RAB36	EFHC1		KNSTRN
PI4K2A		ZFP36	LGALS8		DDX10
MYPN		PLEKHB1	TENM1		BCL6
FXYD5		RADIL	SOX11		CD70
GTF2IRD1		KLF2	FHL1		DHRS9
KLHL36		IL32	FIBIN		HIST1H2AD
SOCS1		ACVR2B	ADO		ZNF516
PRKD2		KLHDC8B	ARHGAP33		SPTLC3
FKBP14		LOXL1	SLC20A2		STK32A
NUDT14		REEP6	PKP4		MRPS6
NAA25		CACNA2D2	PRICKLE1		TFAP2B
PLXNA3		ADCK2	EPB41L2		ADCY2
CALR		PIGZ	TGFBI		GMDS
BMP2		RET	ARID5B		NOX4
ARRDC2		BDKRB2	LOC730101		SEMA6A
LOC102723728		CDHR1	AKIRIN2		ECHDC1
SEPT3		SSPO	SAPCD2		CEBPZ-AS1
DYNC1H1		FNDC5	DPY19L2		TGIF1
IGFBP3		GJB2	TSN		LPPR4
ABCA2		SYN1	SPON1		CNKSR2
TMEM184A		BBC3	THRB		IRF2
SH3TC2		C1orf233	NR2F2		SH3RF3
LINC00473		LOC101928465	CD200		NEGR1
ANKRD17		MAPRE3	RUNX1		PDE3A
AP1B1		KLC3	GLIPR1		DLGAP5
PINK1		MXD4	AGPAT5		DPF3
PLEKHM1P		HOOK2	TGIF1		KCNG4
IFNGR2		SIDT2	SLCO5A1		PTPRB
NPEPPS		IKBKE	HIST1H2BH		FUNDC2
STIM1		FXYD6	SRPX		CCDC102B
DENND3		VWA5B2	BTG1		OLIG1
SH3BP4		LZTS3	INSM1		KCNIP1
OAT		LMCD1	SNX18		DPYD
SUPT6H		TSPAN33	DLL1		APBA1
AAK1		RND2	CD74		UNC5D
IRF1		STAT5A	SEL1L3		NLN
NUMA1		SPTBN4	TNIK		KLF6
RAPGEF3		DSG2	FAM193B		KIAA1524
NUB1		C2orf72	RND3		PEX10
SLC38A5		AMZ1	MEX3D		TXN
MEAF6		HIP1R	HMGN2		COL27A1
KIDINS220		SCNN1D	APP		PDE7B
MAP3K3		PODXL2	ARRDC3		PTPN13
KDM5A		DUSP8	NOTCH1		CHIC2
NCOA3		ZHX2	RGS12		VIM-AS1
NYAP1		MYO6	ARAP3		RDH5
ARHGAP27		LRRC56	PLA2G5		HS3ST3B1
ITPRIP		PFKFB4	CADM2		DAPK2
TRIP12		TM4SF1	PLK1		HIST1H4B
SLC36A1		CCDC74A	MAOB		ADAMTS16
INPP1		PCDH12	PARP2		C17orf89
ARRDC1		PAG1	OBSL1		MAT2B
MFAP2		KCTD11	AURKB		DNAJC12
SLC39A9		CRISPLD2	KIFC1		PDZRN3
ULBP3		GAMT	GAS7		PRKAB2
DHX8		MCHR1	TNFAIP6		GBP1
SERINC3		KAZALD1	ADAM9		AKAP6
MAN2A2		C19orf26	RNF145		HIST1H3B
ELK4		FBF1	NF2		DUSP10
PSEN2		KIF26A	C17orf70		LIX1
XKR8		WNT3	CAPNS1		PTEN
MEIS3		B3GNT7	SGK223		ARHGAP36
ZNF512B		MMP15	ALCAM		JAKMIP2
SSPO		IL1R1	THSD7A		FMNL2
HIPK3		CYP4F11	SOX5		PTPLB
RNF41		IRAK2	ARX		MYO16
ITPRIPL2		SLC9A5	SOX6		LY96
RAB3IP		LINGO1	ERI1		BTN3A1
LTBP4		SYTL2	HS6ST2		KCNMB2
TMEM8A		THEMIS2	AARS		PELI1
CRTC2		REEP1	UGCG		LINC00052
ATG2B		BLVRB	GPD2		CPM
SNAI1		TLCD2	CHST2		PHLPP1
GPR55		RIMS4	LRRC8D		ST8SIA4
TTC7A		DOCK6	BVES		NDP
GDF5		MAP1LC3A	LEF1		FAM64A
PTPRN		TSPAN1	ABCB11		BDNF
WBP1L		EFNA2	STK17A		PROM1
DECR2		B4GALNT3	MCM10		EPHA5
DNAJC21		DLL4	SNCAIP		DISP1
BAZ2A		DCAKD	PRR7		CPNE4
BTN2A1		C1S	DMRTA2		SLC9A4
MYO19		SPON2	STAG3L2		AK5
HSPB1		MDFI	NUDT4		TLE4
CCND3		GATA2	ARNT2		ENTPD3
TBC1D9		SH3BP5	PTAR1		SLC8A1
POLR3A		TUBA8	NACC2		SULT6B1
RNF123		CNNM4	HIST1H2AE		SKA3
FERMT1		GNB5	PTPRE		FGF2
HM13		TMEM63C	FAM168A		MTTP
LOC100128653		ID1	RHOJ		IL31RA
IKBKE		RAMP1	SAMD4A		GPNMB
MTCH1		CDS1	RBM24		TAF4B
GNB5		NPEPL1	AQP4		LAMA2
CLEC19A		SELENBP1	PILRB		SLC4A4
PRRT2		DSE	BCHE		CFLAR
NEU1		GAREML	DACT1		FBXL5
DUSP3		CASKIN1	CBX5		HS3ST5
SGK1		DOK7	DHFR		C18orf54
CDCP1		SSH3	NUAK2		FLI1
ARRB1		PPP2R5B	ELMO1		ADAMTS6
TBL2		MARCH4	RNF141		COL24A1
GET4		C1QTNF1	DUT		SLC39A10
PLEKHB2		ABHD15	C8orf46		ADM
RGS2		MYO5C	ZFP36L1		MEF2C
MOB3A		S100A3	KIAA1644		LOC102724516
RAPGEFL1		NIPAL3	LIFR		KCNMA1
YWHAG		NFKBIE	DLC1		AGPAT9
HIVEP2		ZFYVE28	PBK		EMG1
SLC2A3		RAC3	RNF187		NEIL3
DENND2A		TMEM200B	CSMD1		HS6ST2
AFF1		MIR4697HG	ZBTB21		CYP26A1
GFOD2		FOLR1	ORAI2		FOXO1
RAMP2-AS1		B3GNT1	MMP17		SNX25
SMARCA1		NOTCH4	SLC40A1		TMSB10
CPT1C		GALNT16	CHTF18		GBP3
ATP6V0A1		RIN3	INPP5F		FGF13
IGSF9B		RARG	PBX1		RBFOX3
SDC3		TMEM102	PRKCDBP		ABCB6
GTF3C1		SEMA4C	HMG20B		TET2
CLIP2		SMPDL3B	MAP2K1		NEK2
FXYD6		ATP8B3	SLC10A4		NLE1
SEPT6		SPATA2L	TRIM28		NPAS3
ULK2		ADAMTSL4	OPHN1		HMBS
SCRN1		NFKBIA	F3		EDIL3
SYTL2		SPHK1	IL17RD		SERTM1
JUP		ASRGL1	INTS1		SYT12
UBTD1		PACSIN1	TOP2A		ZWILCH
SEC23A		USP49	SPHKAP		KIAA0586
MPZL1		ZBTB42	TCF3		PI15
PTCHD1		EMID1	PCBP1		ECI2
ARVCF		GAB2	LOC102724314		FJX1
DHX29		MT3	ANKRD20A2		GPR39
ATF5		AGT	CCNA2		ARL4A
MTMR6		ABCB9	C6orf141		PPM1B
MKNK1		RBPMS2	CTTNBP2		NMT2
KAT2B		FAM20C	RGMA		RGAG1
OSBP2		DLX2	SPAG9		PRR16
ECHDC2		CERS1	F2R		RHOBTB1
MEF2A		ATP1A3	LHFPL3		LOC102723602
PAX8		MFAP2	CEND1		GSTO1
UBE3C		SLC8A2	TRIM24		HPD
GDE1		PLCD4	IDH2		AGAP4
PSME4		ADAM8	GCNT1		ECT2
TBC1D20		SYT7	TMEM245		CHCHD10
CIT		FUT1	EVA1C		NR1H4
FAM131C		POU2F2	SLC25A25		DAB1
LAPTM4A		KLF4	NLGN1		NDUFB7
HDAC10		PITPNM2	INSIG1		TGFB1I1
BCL9L		SCAMP5	CASP7		FBXO30
ATP1A2		MN1	DACH1		MRPL35
ZBTB44		LOC100288175	WDFY2		IMP4
CRTAP		PALM3	RNASEH2A		MAD2L1
MCHR1		PNMAL1	PTCH1		JMJD4
JAK1		TJP3	PPP2CB		LOC100288911
ARHGEF2		ZDHHC23	WARS		HIST1H2AI
TGFBR3		FAM78A	SMC4		RPL23AP82
TSPAN17		TNFSF13	H1FX		TIMM8A
SELENBP1		SPINT2	SALL3		PPP1R3G
LGI2		PCYOX1L	BDNF		C16orf52
TGFB3		KLF8	NEDD1		ARHGAP12
ZC3HAV1		ATP2B2	TIMELESS		HIST1H1D
CAND1		SEMA4G	EBF2		DNAH9
FOCAD		CHD5	PKD2		HMGA2
PDPK1		STOX1	TMCC1		HIST1H2BC
EIF5B		IFNLR1	GAPDH		SSSCA1
MPP5		FUCA1	THBS1		PET112
ERP44		FAM129A	CEBPD		C9orf3
SLC47A1		CBX7	SLC2A12		PELI2
ETS1		KIF16B	KIF22		SRSF8
LPGAT1		SNX33	TPX2		LOC100507217
CDK12		PRKCZ	GDPD2		THRB
SLC43A3		PAX8	CCNB1		HIST2H2AB
HSP90AA1		C15orf59	RNF114		MRPL33
ORAI1		ENTPD2	PPDPF		GABBR2
PHF21A		ZFP69B	CTNNA3		LACTB
AHCTF1		BSN	KIF11		LOC101929500
SPHK1		CALCOCO1	AUTS2		PLD5
FER1L4		S1PR5	FRMD6		SLC7A11
NANS		MEF2B	SEPT11		RGS7
UCN2		FOXD2-AS1	ST8SIA4		RAB32
HECA		PLIN5	NCAM1		LNX1
HSD17B4		MSX1	ALDH6A1		SLC35F1
KIAA0368		RELB	PTPRS		SLC2A12
SMARCD3		FAM221A	BIRC5		EYA1
SQRDL		SNCG	FSTL1		PPFIA2
EPHA2		NEURL1	GNAS		PDZK1
ARHGEF11		LOC728392	ACVR2A		FAHD2A
SOD1		GGT1	MID1		SPC24
RPS28		LRRC26	ADAM19		TMEM223
URGCP		TTC7A	IFT140		LCTL
FLJ46836		VIPR1	C1orf213		LINC00461
TROVE2		DPYSL5	TIAM2		CD1D
CLCN4		GLI2	RAPGEF1		S1PR1
ACVR1B		RASAL1	H2AFZ		DCAF13
SSC5D		RHOF	SFMBT2		TMEM261
LINC01128		DUSP9	FAM184B		PRICKLE1
TMCC3		HOXB9	CTNNB1		CASP1
LPCAT1		KCNQ2	HNRNPA0		STON1
GLTP		ESPN	MITF		ALPK1
TRAF5		IL2RB	PVRIG2P		FSBP
GOLGA2		SFI1	NTM		LRRN3
UBA1		C5AR1	ROBO1		KCNMB4
PAK1		RGN	RFX3		NLRP10
ARHGAP23		GRIK5	CIPC		TTK
CD276		PLEKHD1	ADAM12		RAD51L3-RFFL
FXR2		ZNF467	KIAA1211L		WNT7A
RNF24		TMEM51	KCNQ5		LOC441155
CUX1		SCG5	HNRNPU		LOC102723666
MC1R		TNF	RP11-402L6.1		KDR
ELOVL4		CRIP1	OSR1		GFRA1
RPL7L1		KLHL29	FMNL2		KCNH5
FADS3		GABRD	SLC3A2		BCL11A
EPHX1		PICK1	SOGA2		ZNF331
SLC35E4		NCMAP	KIF15		ADRA1A
GLI2		P2RX7	COL26A1		ADAMTS5
PGM1		PRICKLE4	NUSAP1		GPN1
ARRB2		HTRA3	IRS4		LOC100996643
CLINT1		ETNK2	XRCC3		ITGA9
PDP2		TMEM255B	C21orf58		LINC00152
KRT18		PADI2	C8orf33		GAREM
LPIN2		SLC26A2	RDH5		CBLB
ROBO4		PRRT1	JAG1		PLD1
CSRNP2		FGD4	MPC1		IPCEF1
PRR14		HES7	RCC2		IGFBP7
RBPJ		CFB	RNF130		ZNF385D
ST3GAL4		IL23R	CDKN3		OSTC
TOB1		BCL2L11	S100B		CUBN
LOC648987		SPNS2	ALDOA		GNG2
UBE2Z		DACT3	BBOX1		RYR3
CHST11		EXD3	RP11-416O18.1		ANKRD36BP1
SREK1		LRFN1	ARL10		PAK1IP1
AP2B1		CCDC74B	CASS4		LRIG3
USP2		KCNC4	XIST		RP11-402L6.1
USP12		TOR2A	FAM181A		CNN1
CXCL16		ADCY7	CPNE4		ANK2
MEG3		EDN2	TRIM45		ANK3
ATP6AP1		EFNA4	GBAS		TTC23
CHMP7		NKX2-2	SDPR		RTN1
SRXN1		UNC13A	SLC16A14		MCU
FBXO9		PDZD7	PSPH		CDH13
IBTK		PDZD2	TPH1		PTCHD1
ERBB3		COL11A2	ARSB		RGS2
MGST3		PRRT4	AGT		SYT1
SERINC1		SNCB	STARD13		CASC10
SLC9A5		KCNJ11	C4orf19		MEIS1
IGDCC4		CSDC2	CAV2		RGMB-AS1
ZNF491		SCN1B	MAF		RTKN2
DYNC2H1		SLC45A3	ALDH7A1		SLC15A3
CILP2		EVC2	MDFIC		CACNA1A
SLMAP		CAPG	CTB-118N6.3		CCDC71L
LOC100996433		LGR6	TGFBR2		CXorf57
SEMA6C		MAPK8IP2	ZNF358		GRIN2B
XRN1		RASGRF1	MCM7		LINC00488
TOB2		STK32C	RTN1		DRP2
ALDOC		FAHD2B	TET3		WDR74
RARA		LRRC15	TBC1D1		FIRRE
GOLGA3		IGFBP6	MFSD6		PLK4
TIAM1		KCNK6	COL21A1		ROBO2
UHRF1BP1L		APLN	RACGAP1		TMEM208
TSPYL1		TMEM56	BNC2		PYY2
BIRC6		SLC25A42	NPM3		KCNIP4-IT1
P4HA1		HPCAL4	FAT1		EDN1
ZNF33B		CTSF	EFEMP2		SLC17A8
GAB3		LRRN4CL	FAM13C		SFXN4
SNX14		PDE4C	RNF220		DYNC1I1
ARID3A		MMP9	PHF21B		TMEM47
CALM3		OLFM2	SAT1		LINC00472
RBMS1		NFATC1	AVPR1A		TMEM117
ADK		NAT8L	NRSN2		EVI2B
CES2		PLA2G3	GNB2L1		DACT1
GALNT11		CIB2	AKAP2		PIK3R5
SSH1		CRLF1	NEK10		FAM198B
ANKRD50		ADCY5	FANCD2		NREP
KDM7A		NR4A3	CSF1		TLR6
RBM23		LFNG	ZSCAN18		LOC646214
PALD1		SEMA4F	RBMX		RAB38
TCF20		ARG2	HIST1H4E		PARPBP
CYLD		CA9	TYRO3		ARHGAP24
WWC2		PSEN2	PTGFRN		RGS8
PIGS		ESAM	LOX		IRS4
SNX33		SLC22A18	DOT1L		PCDH20
ARHGAP25		LIMD2	FAM196B		SKAP1
POLR2B		BCAN	SVEP1		DEPDC1
MICAL2		OCLN	RFC5		EPHA3
SLC41A2		SERTAD1	CDH1		LOC102723886
ATM		PIP5KL1	ITPK1		GABRA2
C9orf89		DNASE1L2	ROBO2		WDFY2
CCT3		LOC102723722	ZNF503		CCL2
FLCN		DLX4	ENO1		FASTKD1
DAGLB		STXBP2	LOC102724023		SH3RF3-AS1
CCDC69		ITGB2-AS1	PPP2R4		DGKK
LARP4		XKRX	WIPF2		SEMA6D
MAPK13		SHISA8	C2CD4A		CD180
MOB3C		ZDHHC11	PLXND1		ALKBH8
CHD4		LOC102724129	ZC3H7B		CKS2
DYNLRB1		LOC102724770	MEGF9		FAM104B
LOC101927279		SPR	MPDZ		TMEM178A
NME4		BMP8B	LOC100506474		NDUFAF4
IQGAP1		PLA2G4C	FAM192A		AFF3
OSBPL9		SGK3	COL5A3		PTPN5
ABLIM3		GRAP	FAM64A		SLC25A18
RBM25		ST14	RTKN2		HIST1H2BG
PLEKHO2		PRSS56	MDC1		FAM155A
GPATCH8		ELOVL7	TBCB		HIST1H3I
CLN8		HOXA11	CHST7		FLJ46906
ACAA2		ADAMTSL2	OLFM1		CCDC82
MEIS3P1		PKP3	NR3C2		CAPN9
NFATC1		SLC22A5	LRRC16A		CENPA
UQCRFS1		PPP2R2C	ARHGEF26		IFI44
MED13L		HIC2	MFAP5		EGF
WDR91		MISP	PTBP1		HIST2H2AC
ABHD15		LETM2	JUND		CASP4
ABCF1		DGCR5	LRRC1		TMEM100
ASGR1		NRDE2	HGD		RAB42
TMEM173		STX1B	ACTG2		PCDH18
CMTM3		PASK	MBD3		E2F5
TWIST2		DBNDD2	PSAT1		KMO
SLC17A7		RIMBP3	GTSE1		TMEFF2
KLC2		KIRREL2	PHEX		ST8SIA1
HMOX1		FBLN2	EEF2K		LINC00565
TAP2		PTPN7	TRAF6		RP11-416O18.1
LRP4		TMEM40	ZIC1		LOC101927848
TMCO3		RTN4RL1	CA14		HGF
GIGYF2		NLRP1	DDX41		EREG
FAM208B		RPS6KL1	XRCC2		ZNF423
TCP11L1		OTOF	JAM2		TGM5
MSANTD3		ANXA8	LRRC4		PAPL
HOXA7		SRRM3	HIF1A		ANKRD20A2
CA11		RGS11	FGF12		VCAM1
NLK		ADM2	PTPLB		PLK2
NFASC		DBIL5P	MBP		NPTN-IT1
CHD8		PITPNC1	KIAA1407		ANKRD34B
NRXN2		DLX3	C21orf62		TLL2
GLRX		PROM2	LOC100996643		RUNX1-IT1
ATP6V0D1		SUFU	AHCY		HEPH
USP24		GSDMA	PVRL3		DACH1
GTPBP2		ZNF641	GPR126		PEX5L
PITPNM2		C11orf35	LRP6		GPR37
ZDHHC5		QPRT	CPA6		CA8
MAST1		FOXS1	RP11-449D8.1		FOXI1
EXOC6B		PARD6A	VAPA		CLEC2B
SLC8B1		SPECC1L-ADORA2A	PTPRB		LOC100507747
GLIS2		ENO3	SERPINH1		TLR1
TAOK2		PRRT3	SRM		RPS27L
LTA4H		ZBTB7C	DUSP4		ST6GALNAC5
ACAT1		SEMA3G	MMAB		TICAM2
NDST2		FAM83A	ANP32E		BTD
NCEH1		ALS2CL	CENPH		PCDH9
TRIM16		HMCN2	VRK1		C1orf213
		CELF5	CBLB		RXFP1
		KCNC3	ACO2		HIST1H2AK
		DBH-AS1	SLC27A6		RPL17
		PTPRH	FBLIM1		MAP2K6
		PLD2	HDAC6		DGAT2L6
		SNX10	THSD1		NMUR2
		IL22RA1	ENKUR		LOC101929465
		RIPK4	SQLE		BCYRN1
		RLTPR	HIST1H2AM		MIR31HG
		TESK2	SATB2		PDZRN4
		PGF	SOX12		LOC730338
		ANXA9	RAD51D		HIST1H2BL
		RGS14	PAQR3		KIF17
		C1QTNF2	PLEKHA4		LOC102724314
		COL5A3	INCENP		GPR128
		GRPR	KIF3C		LOC102724752
		LOC100128653	RUNX2		RGS17
		HES2	PRTFDC1		RBM24
		SCN3B	PHYHIPL		DHODH
		EPS8L1	DVL3		SLC26A9
		GIPR	VAC14		TEX15
		TCEA2	DCP2		ALDH1A1
		MAOA	SLC25A18		OIP5
		ALPL	KDR		SLITRK6
		PLEKHA7	APBA1		DRD2
		LINC00673	DGKB		SDPR
		LCK	KIF2C		EYS
		CACFD1	RNF152		SYNPO2
		DNAH1	PDGFB		ZNF528
		HOXC4	RFTN1		PRKCQ
		FOXA3	ATP5E		TMEM71
		ZMYND15	GEMIN8		NPL
		CPZ	KCND2		TRIM69
		MST1R	TRAF4		LRRTM2
		GPER1	KIF17		NMU
		MFSD4	SLITRK2		KCNJ2-AS1
		FBXO6	MRPS18B		NEUROG2
		EMR2	UBALD2		LOC101929986
		LRG1	PEX10		ID4
		CCNO	HLA-A		RASGRP3
		C15orf38	EXOC3		CROT
		GPR153	MAD2L2		PCED1B
		GRTP1	LINC00941		SNHG10
		JADE3	ZNF362
		ARHGEF16	SARS
		GPRC5C	GAS2
		LMO1	POPDC3
		TCEANC2	LHFPL2
		IL17RB	AMOT
		FCHSD1	SEPT5-GP1BB
		TMEM229B	HMGB1
		VWA1	NDUFS2
		TEAD4	ZEB2
		GNG7	MAGED4B
		BMF	ADCYAP1R1
		RASL10B	SSR1
		C19orf55	DUSP10
		NRXN2	ADAMTSL1
		LOC101928192	LRRC8B
		GP1BA	SEMA7A
		GNAO1	BCAR3
		FBXO41	VCL
		PANX2	RBM15
		LPIN3	FGD5-AS1
		CHST1	PIK3R3
		CCDC88C	CLRN1
		PCSK4	EDNRB
		BMP7	HOXA13
		CLDN1	GALNT13
		ASPHD1	CDKN1C
		SECTM1	RUVBL1
		FBLN1	IL33
		GFRA3	FTH1
		TSC22D3	ARHGAP6
		RNF208	GSAP
		DLG2	HIST1H2AD
		KRT15	HIST1H2AL
		GOLT1A	ERI3
		RCN3	SF3A2
		C5AR2	PDE4B
		FSCN2	PEPD
		SPATA33	STOML2
		THBS3	AR
		HAPLN3	ATF4
		DECR2	CFL1
		ISG20	TSHZ3
		BDKRB1	LRRC37A4P
		SMIM3	POMZP3
		SBSN	VPS37B
		ARHGAP4	CHRNA2
		FAM46C	PGP
		NTSR1	NEK2
		C9orf116	TMEM198
		STX3	PELI1
		TDRP	PCLO
		GAL3ST4	PHLDB2
		MYO7B	POLD1
		BHLHE41	LBH
		GAL3ST3	PABPC4
		TBXA2R	PKD1L2
		DHRS1	LINC00472
		ICA1L	JPH1
		PNPLA5	SNX5
		TMEM52	PHF12
		DUSP13	ATP5D
		CDK5R1	PRSS12
		STC2	FAM156B
		PHOSPHO1	PAM
		TNFRSF10C	FRAS1
		PTCH2	CHST8
		PANO	CDK5RAP3
		FAM227A	MIRLET7BHG
		SLC16A5	NUDT1
		PPARGC1B	SCRG1
		GAL3ST1	SERPINE2
		PRRX2	FMN2
		GNA15	PPM1B
		RGS9	LAMP2
		CACNB1	MSH5-SAPCD1
		SMAD7	PPARGC1A
		FAM211B	LOC440157
		CITED1	GINS4
		ZBTB8B	PROB1
		LOC102724554	LAYN
		LRRC4B	HIST1H1E
		AFAP1L2	LSM4
		ADAP1	ARHGAP24
		ATG16L2	BCL11A
		CACNA1H	IFT122
		TMEM255A	GLCE
		ANKRD34A	PRDM1
		STX11	MAGED1
		SLC7A4	LYPD6
		FAM107A	KIAA1211
		LHX6	HOPX
		ADPRH	MZT2B
		MYLK2	KIAA0586
		DUSP23	TMCC2
		BID	TIE1
		APCDD1L	PRKAB2
		NME3	MTTP
		KCNN1	UG0898H09
		LOC100506603	PPP2R3B
		RAET1L	PCMTD2
		FLJ32255	MEOX2
		PEAR1	GRB14
		IRAK4	HYAL2
		INHBB	RSPRY1
		PGBD5	ZNF365
		CYBA	PLCH1
		NYAP1	RBPMS
		IFI30	HNRNPA1
		RIN1	EGLN3
		GPR20	TENM4
		TRIM29	TKT
		TNS4	HJURP
		LOC102724814	DLGAP5
		GLI1	LOC101927085
		LOC729732	E2F5
		MAML3	EML2
		EFHD1	FGF14
		TCEAL2	ANKH
		UNC5A	FGFRL1
		IGSF9	MYH10
		YPEL3	HIST1H3F
		ROBO3	GSPT2
		GLRX	SYNJ2
		SSTR3	FGFR3
		GATS	TNFAIP3
		GRB7	UBL3
		DOCK11	ATXN10
		CARD11	UHRF1
		KCNQ3	CELSR2
		PALM	MTHFD2
		ADA	EME1
		C20orf96	CAP2
		GYG2	SLC9A4
		FAM169A	PFAS
		SAMD10	NNMT
		GMPR	CUL9
		GATA4	PRX
		LRRN4	P2RY1
		CGB7	TUB
		LTBR	PURB
		FMOD	SRGAP2B
		SPOCD1	YBX1
		PSMG3-AS1	SIK2
		AK4	ACTR1B
		BEST1	DPYSL2
		SERPINA3	LTBP1
		GPR156	RP11-189B4.6
		CD52	TBC1D16
		FSTL3	PIGO
		PMEL	LOC102723521
		SLC16A3	ACSS1
		SLC30A3	SMCHD1
		ITPRIPL1	SLC18A1
		DES	ESPL1
		NPNT	FOSL2
		ANXA8L1	ZNF775
		MUC1	MXD3
		MEGF6	AURKA
		CLEC3B	CYCS
		KRT7	CYP51A1
		CHAC1	AC002454.1
		FOSB	SLC4A11
		C6orf223	KIF24
		TMEM180	RPS17
		TTBK1	ECHDC1
		OPRL1	CORO1C
		ALX4	HNRNPUL2
		GRHL3	VLDLR
		SERPINA5	HIST2H2BF
		ALDH1L2	PGBD5
		LSP1	PCK2
		DUSP15	MARS
		ZNF483	SPOCK1
		KCNQ1OT1	POMT2
		SMAD6	EHBP1
		SCN4A	DENND4B
		LOC730101	GJA4
		DCHS2	DCC
		RPLP0P2	TLE4
		HHIPL2	CCDC61
		LGI3	ZMYM3
		SLC37A2	KIAA1199
		JAK3	ITSN1
		ITGA2B	KCNH2
		RPH3AL	COPS6
		PCBD1	PDE4DIP
		ZDHHC11B	ZMYND8
		MYL9	MKL2
		HIC1	RBM42
		PPM1J	KCNH1
		MFI2-AS1	DOK7
		BCAS4	TMEM200C
		SLC29A3	PLD1
		CD55	KIAA1024
		KCNQ4	MTMR10
		PLEKHG6	TACC3
		A4GALT	SLC25A3
		PDGFB	TUFM
		WSCD1	PM20D2
		DNAH10	RBM20
		DSCAML1	SYNDIG1
		TFCP2L1	HYDIN2
		NAP1L2	PTTG1IP
		NMNAT2	EVX1
		TRPV4	VPS51
		ARMC9	TCEA1
		SIX4	HRH2
		NTN3	CA3
		EDA	RRM2
		HSD3B7	BAI3
		DTX1	IRF2
		GRASP	PAN2
		SPAG1	TRIM62
		USH1G	DCX
		CDC42EP2	LONRF1
		CDH23	KCNK10
		ZSCAN30	LRRC10B
		ENPP5	CHSY3
		DDX26B	MT3
		LOC400043	NDE1
		CYP2S1	SRGAP2
		NAP1L3	BAMBI
		GYLTL1B	MAGI2
		DLX1	ARNTL2
		GAS7	PKMYT1
		NUP62CL	KAZN
		KBTBD11	ID3
		LOC101927910	FST
		GPLD1	ZNF460
		MMP24	PRRC2A
		LOC100507373	SORL1
		LINC00242	SPRED1
		C1RL-AS1	ITGBL1
		DUSP22	PDZD2
		SIGIRR	WDR54
		PERP	TIA1
		TMEM173	SSPN
		LOC100507656	SMOX
		LCN10	RUFY3
		KRT32	EFCC1
		SH2D3C	SLC18B1
		NOXA1	SLFN12
		ADSSL1	TAX1BP1
		THSD4	IFI44L
		INHBE	RMI1
		TRIML2	EIF3F
		PTAFR	CAPS
		ORAI3	C8orf58
		CTXN1	RPS15
		NFATC4	FAXC
		YPEL1	FANCI
		PADI4	HIST1H3B
		STAT6	TSEN15
		RNF125	UBE2I
		C9orf142	KIF18B
		RAB39B	GABRB3
		GJD3	LINC00478
		LINC00696	SLC8A3
		RP11-290F20.1	TM2D2
		SERPINF1	DCDC2
		AMIGO1	TTC28
		GPRASP1	CHL1
		RIBC1	STAG3L5P-PVRIG2P-PILRB
		CAMKK1	MAPK1IP1L
		LOC100505761	IFIT1
		ADAM22	CDCA8
		SLC6A17
		MAP6D1
		HLA-F
		TBC1D8B
		GRIK4
		SOWAHA
		ROR1
		CIITA
		GBGT1
		CALHM1
		ZFP37
		GFI1
		SDSL
		ACE
		ELF3
		SCAPER
		TGFBR3
		LINC00173
		CSF2
		SQRDL
		RAB3IL1
		MT1L
		ANKRD65
		RP11-1134I14.8
		MAFA
		WTIP
		CORO6
		BCL6B
		GALNT12
		PTGES3L-AARSD1
		HOXB13
		DPY19L2P2
		PRR18
		SLC25A45
		TNNI3
		TMEM217
		ECHDC2
		CAMP
		CD40
		LPAR5
		SOX18
		KCNC1
		TMEM187
		BAI1
		DYNC2H1
		CDH5
		SLC43A1
		EML5
		FAM149A
		ANO9
		NAAA
		NRIP3
		CD68
		RNF112
		DYRK3
		FBXL16
		LINC00294
		VSTM4
		SLC6A12
		CTSV
		SIK1
		TMEM145
		ABCG4
		LYPD5
		SH2B2
		LAMA3
		CES3
		AOX1
		NPM2
		LOC101929513
		CECR6
		RUNDC3A
		PSD4
		CEP19
		FAM49A
		SHD
		NOTUM
		GJA3
		PARVB
		PAX5
		MRGPRF
		GRID2IP
		DCST2
		AGPAT4-IT1
		DAAM2
		ZP1
		ITM2C
		CYP27B1
		CCDC113
		KCNJ12
		CCND2
		ST3GAL5
		EPHX2
		MSLN
		HOXA5
		KLHL3
		TLX1
		KIAA1644
		SHC2
		DHX58
		PRDM16
		CPEB1
		MCIDAS
		CCL5
		PTH1R
		FOXJ1
		ISLR2
		KCNS1
		CHRDL2
		KCNK5
		RASL10A
		MPZL3
		PPM1N
		AZGP1
		HOXC10
		SOX15
		MMEL1
		CPNE8
		AIM1L
		P2RX6
		COBL
		HIST1H1A
		WFIKKN2
		HAPLN4
		MGAT3
		C11orf45
		GJB4
		STMND1
		FOXD2
		MYZAP
		LOC100996301
		KCNQ1
		LHX4
		ADAMTSL5
		MAFG-AS1
		CCR10
		ASPHD2
		RHPN1-AS1
		RAB37
		STK33
		C4orf48
		TGFBR3L
		HCP5
		ARID3B
		NCF2
		LOC101929726
		SULT1A1
		ZMYND10
		ACVRL1
		KCNA7
		SMAD9
		ICAM4
		PKI55
		ETV7
		IL4I1
		PRPH
		MYO15A
		HLA-DMA
		ENPP2
		PCP4L1
		ITGAM
		LOC101927850
		CALHM3
		CAMK1D
		RHBG
		FAM189A2
		CYP1B1
		BTBD19
		GATM
		PPP1R1B
		ABLIM2
		LAD1
		DDN
		AGER
		AC005264.2
		RAB26
		PKDCC
		CDSN
		ZNF114
		EMX1
		LRRN2
		ABCC6
		GJB5
		XIRP1
		FBXL20
		DHRS3
		TMEM37
		NR4A2
		RSG1
		TDRKH
		LOXL4
		ARL4D
		ACTBL2
		FBP1
		AIFM3
		ATP7B
		WNT10A
		ZNF385C
		MAPT
		PLEK2
		BIK
		TBX1
		RP11-65J3.1
		CRHR1-IT1
		HEYL
		LTB4R2
		GABRQ
		CHST13
		WDR31
		LINC00659
		SIM2
		ENDOU
		ITIH3
		ADAMTS10
		ARHGEF37
		LOC729652
		FAM71E1
		NRROS
		NAT16
		TMC8
		AP3B2
		BZRAP1
		ARHGEF19
		GRIN1
		B3GAT1
		ZFP92
		PPP1R14A
		SLC12A5
		FLJ46836
		LMF1
		FGF17
		TIGD3
		TRIM7
		WNT10B
		FLVCR2
		LURAP1
		ANXA2R
		CLDN9
		MESP1
		TMEM35
		SCUBE3
		ENTPD8
		CSMD1
		MPZ
		USP27X
		NT5M
		NUDT10
		ADAP2
		SEC14L6
		SOX7
		MICB
		NLGN3
		PDLIM1
		LOC101928895
		CDC42EP5
		CAPN11
		PLEKHN1
		HYAL3
		DUSP5P1
		DLL3
		TMEM198B
		REM2
		TRNP1
		DENND1C
		GJC2
		PBX4
		FAM105A
		LAMC2
		RIPPLY3
		DYRK4
		FLRT1
		SBK2
		OTX1
		CNGA4
		PFKFB2
		ADRA2C
		PLAC1
		FAT2
		TLR5
		ACTA2
		GPIHBP1
		MST1
		GHDC
		GPR144
		ATP2B3
		SLC45A1
		RASGRP2
		MT1E
		SCUBE2
		CD22
		RTBDN
		PRDM6
		FRMPD1
		PRND
		UCN2
		SLC26A10
		PARP8
		LRRC73
		HOXD-AS1
		MPPE1
		MYPN
		FABP3
		CYS1
		WNT11
		DNAH17
		MMP28
		MYT1
		LIMS2
		EPHA1
		LOC284600
		TGM3
		GNB3
		NINL
		SMIM5
		GLDC
		ANKRD24
		BATF3
		ADAMTS8
		TWIST2
		SLITRK5
		IFITM10
