# Supplementary material for: SOX21 suppresses glioblastoma growth by repressing AP-1 activity
Source: Cell Death Dis. 2026 Jan 31;17(1):191. doi: 10.1038/s41419-026-08442-5 (PMC12876893; doi:10.1038/s41419-026-08442-5)
Supplement: Supplementary file 5 — Supplementary Table 3 [file 41419_2026_8442_MOESM5_ESM.xlsx]

## Sheet: Sheet1
Table S3. RNA-seq data, TPM values
gene_name	JM11_SOX21_repA	JM11_SOX21_DOX_repA	JM11_SOX21_repB	JM11_SOX21_DOX_repB	JM11_SOX21_repC	JM11_SOX21_DOX_repC	JM11_EV_repA	JM11_EV_DOX_repA	JM11_EV_repB	JM11_EV_DOX_repB	JM11_EV_repC	JM11_EV_DOX_repC	JM12_SOX21_repA	JM12_SOX21_DOX_repA	JM12_SOX21_repB	JM12_SOX21_DOX_repB	JM12_SOX21_repC	JM12_SOX21_DOX_repC	JM12_SOX2_repA	JM12_SOX2_DOX_repA	JM12_SOX2_repB	JM12_SOX2_DOX_repB	JM12_SOX2_repC	JM12_SOX2_DOX_repC	JM12_EV_repA	JM12_EV_DOX_repA	JM12_EV_repB	JM12_EV_DOX_repB	JM12_EV_repC	JM12_EV_DOX_repC	JM13_SOX21_repA	JM13_SOX21_DOX_repA	JM13_SOX21_repB	JM13_SOX21_DOX_repB	JM13_SOX21_repC	JM13_SOX21_DOX_repC	JM13_SOX2_repA	JM13_SOX2_DOX_repA	JM13_SOX2_repB	JM13_SOX2_DOX_repB	JM13_SOX2_repC	JM13_SOX2_DOX_repC	JM13_EV_repA	JM13_EV_DOX_repA	JM13_EV_repB	JM13_EV_DOX_repB	JM13_EV_repC	JM13_EV_DOX_repC	JM11_SOX2_repA
A1BG	8.193842	8.677999	11.702079	6.754755	7.405322	6.94938	11.0083	5.675195	7.500762	6.642972	5.280987	9.276394	7.226739	5.608972	5.801031	6.497892	7.415879	5.455839	6.540542	9.248197	16.311677	7.512986	11.722482	11.257454	5.429943	4.639731	7.74877	4.744326	5.554542	9.2539	1.395973	2.931359	1.715637	1.819527	2.122084	1.970745	1.351929	2.372844	1.53785	0.890456	1.092836	1.937867	1.975378	3.128696	1.215569	2.974157	1.052912	3.060218	15.457876
A1BG-AS1	8.702458	11.770877	11.432603	8.574974	7.501743	8.594411	6.307102	7.378275	7.978448	8.872339	7.482773	10.389011	8.279285	7.124992	6.866149	6.061031	5.893401	6.6755	11.58222	15.868892	14.724945	12.245469	12.404732	11.043167	9.095924	5.71246	7.473915	6.291978	7.220575	6.979022	2.242718	3.31341	2.135251	2.253823	2.133526	2.736252	2.382707	3.213257	2.932992	2.162056	2.38052	1.368053	1.497441	2.215057	1.051783	1.978554	1.898308	2.182796	5.83129
A1CF	0	0	0	0	0.070926	0.022506	0	0	0	0	0	0	0	0	0	0.018519	0	0	0	0	0	0	0	0.046318	0	0	0	0	0	0.01953	0	0.016639	0	0	0.017933	0	0	0	0	0	0	0.053734	0	0	0.058894	0	0.02236	0.023785	0
A2M	16.219219	1.637495	13.102662	2.133482	15.402466	2.285161	11.354904	4.748423	12.221126	4.189281	12.18194	3.258248	9.876207	4.071896	9.307937	2.969291	7.64867	3.562868	16.490424	13.084104	19.422371	13.827553	18.367802	11.530622	6.522694	3.947052	7.882532	3.166988	7.120207	3.272389	154.999808	42.46406	133.928725	40.455929	151.025227	39.560672	86.77049	72.489531	86.356824	74.014045	98.199736	77.6021	117.945009	48.953798	96.864839	39.19573	104.302948	40.010999	14.535722
A2M-AS1	0	0	0	0	0	0	0	0	0	0.113197	0.108927	0	0	0	0	0	0	0	0	0	0	0	0	0.2188	0	0	0.100602	0	0.088583	0	0.419923	0.051556	0.224318	0	0.415237	0	0.095818	0	0.133408	0	0	0	0	0.518046	0.136032	0	0	0.109202	0
A2ML1	0	0.014329	0.045813	0	0	0	0	0	0	0	0	0	0	0	0	0	0	0	0	0.049313	0	0	0.15006	0.08445	0	0	0	0.042074	0	0	0	0.02816	0	0	0	0	0	0.168452	0	0	0	0	0	0	0	0.04413	0	0	0
A2MP1	0	0	0	0	0	0	0	0	0	0	0	0	0	0	0	0	0	0	0	0	0	0	0	0	0	0	0	0	0	0	0	0	0	0	0	0	0	0	0	0.571484	0	0.520724	0	0	0	0	0	0	0
A3GALT2	0.66649	0.192442	0.851069	0.396214	0	0.757914	0.727191	0	0.509074	1.130084	0.268491	0.69825	0.703174	0.477679	0.237036	1.120426	0.783752	0.206331	2.88551	0.339953	1.615873	0.366369	0.479849	0	1.571211	0.554558	0.519016	0	0.68915	0.233496	0	0	0	0	0	0	0.24525	0	0	0.352957	0.243178	0.322585	0.324225	0.251257	0	0	0.256539	0	0.121579
A4GALT	0	0.274283	0	0.188051	0	0	0	0	0.121829	0	0	0	0	0.32059	0	0.102638	0	0	0.141706	0.151585	0.144845	0	0	0	0	0	0	0	0	0.107371	0.529965	4.083379	1.117919	4.686229	0.876334	4.91568	0.761158	0.18131	0.313321	0	1.446023	0.295927	0.906047	1.529465	1.164353	2.083313	0.483371	3.450538	0.205179
A4GNT	0	0	0	0	0	0	0	0.120358	0	0.144052	0	0.120761	0	0.232907	0.118156	0.111657	0	0	0	0	0.157824	0	0.118382	0	0	0	0	0	0	0	0	0	0	0	0.105755	0	0	0.197081	0	0	0	0	0	0.259883	0.173084	0.141171	0	0	0.061146
AA06	0	0	0	0	0	0	0	0	0	0	0	0	0	0	0	0	0	0	0	0	0	0	0	0	0	0	0	0	0	0	0	0	0	0	0	0	0	0	0	0	0	0	0	0	0	0	0	0	0
AAAS	34.039675	32.277599	34.002594	28.178901	30.604194	30.264876	35.850696	37.620185	36.92392	34.342274	33.04448	32.814515	38.567418	33.397476	33.735772	27.672497	32.535567	24.439436	82.249622	97.190091	89.715177	69.061371	74.317561	91.490147	37.609512	44.742162	32.390184	33.900389	25.823629	30.805656	33.638428	37.202205	31.299301	36.225171	26.984361	28.977089	34.818632	38.584482	29.483317	42.554769	27.981602	43.641177	30.102242	34.785387	30.56665	26.264632	28.990917	31.555008	53.351003
AACS	21.691361	27.476922	21.940586	25.396351	19.146835	28.90375	26.913602	28.166111	26.100108	27.236461	24.54873	30.755088	20.60376	21.115263	19.83567	18.953154	18.94329	20.388433	51.821624	47.593156	57.161992	52.390829	49.803083	40.74039	29.91108	29.216904	26.179199	26.753704	23.159101	23.289819	18.02795	24.535932	16.331613	21.831703	14.977708	19.593027	17.776394	13.765463	18.946605	14.295868	22.329905	13.792924	16.056845	23.150459	15.580512	20.326116	15.855634	19.489106	41.034859
AACSP1	0	0.026204	0	0	0	0	0	0	0	0	0	0	0	0	0	0	0	0	0	0	0	0	0	0	0	0	0	0	0	0	0	0	0	0	0	0	0	0	0	0	0	0	0	0	0	0	0	0	0
AADAC	0	0	0	0	0	0	0	0	0	0	0.157496	0	0	0	0	0	0	0	0.17769	0	0	0	0	0	0	0	0	0	0	0	0	0	0	0	0	0	0	0	0	0	0	0	0	0	0	0	0	0	0
AADACL2	0	0	0	0	0.165828	0	0	0	0	0	0	0	0	0	0	0	0	0	0	0	0	0	0	0	0	0	0	0	0	0	0	0	0	0	0	0	0	0	0	0	0	0	0	0	0	0	0	0	0
AADACL3	0	0	0	0	0	0	0	0	0	0	0	0	0	0	0	0	0	0	0	0	0	0	0	0	0	0	0	0	0	0	0	0	0	0	0	0	0	0	0	0	0	0	0	0	0	0	0	0	0
AADACL4	0	0	0	0	0	0	0	0	0	0	0	0	0	0	0	0	0	0	0	0	0	0	0	0	0	0	0	0	0	0	0	0	0	0	0	0	0	0	0	0	0	0	0	0	0	0	0	0	0
AADAT	5.537563	3.988232	5.125467	2.70053	5.852499	5.292831	7.088068	5.668088	6.070298	5.915625	7.831605	5.873386	9.389867	3.543705	6.28619	3.986971	6.589881	3.30452	10.38373	13.899313	10.753232	17.322854	10.841188	10.866582	6.176008	5.131779	4.968574	6.185861	4.704111	4.940321	3.917409	3.510526	5.161763	2.266159	4.919706	2.680751	7.324152	7.05657	4.517936	7.261581	6.964564	8.245207	6.003313	4.687742	6.601499	3.537728	7.220824	4.208646	11.301698
AAED1	4.387809	6.517293	8.055976	7.41365	1.7822	8.099561	4.232212	9.980567	4.875983	6.686752	6.800926	7.917349	8.629071	5.47732	6.908467	7.814577	7.98194	7.927731	14.518973	16.063378	11.22008	19.757149	11.927019	11.760147	4.63126	6.912134	5.530176	9.137903	7.094852	5.446575	9.42848	7.811942	8.044804	6.732251	5.739632	4.261441	8.196241	4.522209	7.136744	8.239813	8.876025	8.022444	5.655301	5.649286	7.482843	4.779264	3.55755	5.356572	23.852928
AAGAB	9.259284	10.829714	10.756863	12.464357	9.819499	13.001363	9.346886	14.821477	11.347204	12.271985	7.506702	10.176638	11.867397	10.02229	9.201495	8.480939	8.551635	10.092894	10.258597	20.986023	13.776618	32.552639	13.126512	21.816953	7.367189	9.312933	8.347783	8.646214	6.798268	5.416671	8.928841	13.770306	9.797479	9.97602	8.598704	9.554532	9.715231	13.570452	11.095223	13.84278	15.196631	13.626831	10.568709	10.188856	11.964583	11.749418	12.241811	12.365414	26.818813
AAK1	7.893975	10.744133	8.074203	10.394656	7.22148	10.529643	7.178466	9.108924	8.206469	9.642998	8.387162	8.615823	6.240191	6.133202	4.761351	5.425931	4.694738	5.710644	9.317617	11.581837	10.382722	12.218985	8.993843	10.387948	5.257467	7.600393	5.259698	6.256696	4.785367	5.627102	7.205954	7.049101	6.24639	6.145068	5.994126	5.768175	6.811397	8.819774	8.746985	9.501147	9.80729	9.742575	7.852742	8.370439	7.759069	6.886034	7.316304	8.286567	5.227563
AAMDC	20.956848	26.571403	23.074559	18.265717	13.597376	23.954435	16.039135	12.967583	30.694829	25.279146	13.824771	26.932423	14.497261	10.36038	13.282025	15.08255	15.950554	11.932494	23.928672	88.545938	39.474261	58.319036	37.812053	101.795947	30.710621	37.192453	21.207836	45.317313	27.242105	41.102864	17.524664	23.195765	16.718444	25.602263	9.084073	29.812378	10.315558	80.514426	17.370182	81.298246	5.512812	69.145151	12.342003	21.096851	16.895305	15.963378	17.688217	20.386372	89.278744
AAMP	50.160635	65.353447	51.237832	66.793529	51.198926	59.676879	55.541834	59.070084	57.1061	65.511169	55.421642	62.461418	60.00239	69.445946	56.330802	58.549892	55.30001	58.455798	145.239608	173.228864	123.246472	182.374921	126.677345	157.982912	66.159646	72.031232	67.785984	65.763891	49.787038	51.923792	46.141252	61.969292	45.769916	57.824175	46.631954	49.561508	49.685771	51.347047	48.864874	45.524599	68.372157	57.609602	38.39406	58.463111	42.847559	50.295595	41.717786	61.219911	117.115066
AANAT	0	0.314754	0	0	0.262891	0	0	0.110233	0	0.281436	0	0.110654	0	0.237837	0.944334	0	0.195145	0	0	0	0	0.364753	0.477881	0.567794	0.260789	0.276129	0.258456	0	1.372663	0.232564	0.841714	0.333458	0	0	0	0.258594	0	0.389995	0.466841	0.351563	0	0.321291	0.32296	0	0	0.129363	0.25556	0	0
AAR2	16.183823	16.061582	13.784294	17.379854	15.897177	16.24093	16.803027	17.875689	19.739727	19.695697	13.744766	17.127363	15.257736	13.817247	13.439688	7.96511	15.326639	14.405622	18.12691	33.927027	24.144663	42.174234	25.662993	32.534266	8.983632	16.290478	13.298038	14.082754	7.584119	11.344999	22.967493	30.762281	23.823093	27.27086	22.419398	24.107969	23.228895	32.965309	30.059282	29.934429	45.617999	32.036389	27.021859	28.483514	32.031829	26.808499	29.712239	34.739088	25.47488
AARD	0	0.098232	0	0	0	0	0	0.119202	0	0.14265	0	0.119607	0	0	0	0	0	0	0.152971	0	0	0	0.117191	0	0.127546	0.403867	0	0	0	0	0	0.195278	0	0	0	0.129659	0	0	0	0.175747	0	0.956081	0	0.128695	0	0	0	0	0
AARS	72.209856	60.71351	72.063373	55.550057	69.969546	56.494279	73.255613	62.759644	76.696477	73.916514	72.311238	74.548927	77.798741	54.601999	65.89484	44.536494	62.862577	43.485471	97.588661	89.618684	106.617725	88.513365	92.271868	78.261257	59.18691	67.555613	55.514436	68.670421	47.685167	54.61909	59.641125	73.062583	56.426903	65.036906	49.145155	56.68218	53.707152	79.161792	52.362525	69.944915	64.926293	75.260501	67.172669	68.085846	66.166943	62.614173	67.676035	64.25662	129.036126
AARS2	12.137156	12.950779	12.222867	11.608997	10.431138	10.747343	12.96272	11.101826	11.57148	13.857966	13.37035	11.93039	11.146766	10.762636	8.851961	10.089592	9.277229	8.216302	16.433764	21.376527	18.764743	24.385152	19.242612	19.263934	9.743332	9.587296	9.167598	9.491053	8.50681	9.558644	15.16195	17.614753	15.084973	15.369468	14.877029	15.111211	15.321449	13.66592	14.310487	12.412328	17.949575	14.522087	12.960379	16.063974	11.941093	13.729043	14.61453	16.431251	15.368484
AARSD1	10.00059	9.962993	10.354309	11.266635	8.398261	8.507889	10.247432	6.069746	8.746404	10.018367	16.344601	11.614869	11.428877	7.912295	8.264311	8.527095	8.155733	7.312743	11.835706	19.038234	13.176142	16.642216	11.582701	13.149021	9.721453	10.913592	10.473644	7.665011	8.26372	6.631761	12.435712	10.696494	10.676143	10.58187	13.572202	7.328858	15.878891	12.178279	11.323364	8.759217	11.634308	13.497897	16.603939	11.416041	16.045588	10.015702	14.829736	14.123062	25.802104
AASDH	1.697293	2.925504	2.008793	2.423708	1.741266	2.763865	1.804568	3.307847	2.187052	2.881355	2.000299	2.454761	1.977642	1.378128	1.415259	1.006917	1.440196	2.026057	2.931301	7.723035	2.909914	13.083747	3.237725	6.373762	1.963016	2.652277	2.446829	3.373372	1.193729	1.287917	1.296894	1.915518	1.26055	1.568669	0.899834	1.7795	2.147586	3.65073	2.29228	3.494476	2.404975	3.910258	2.002225	1.547489	1.983297	3.336813	2.849646	2.934378	3.90317
AASDHPPT	9.517731	7.945099	7.589928	10.399474	7.002953	8.823877	8.437374	11.435382	13.123871	11.680687	11.993891	9.157439	7.304053	7.200374	7.372686	5.546988	7.074075	5.980477	16.20709	29.192216	18.082741	54.460703	22.47359	23.463193	10.14336	11.082801	10.546137	8.498763	6.076511	6.890928	6.03966	8.44278	7.484392	6.662872	7.146785	5.702625	8.145298	7.889032	8.887215	8.955285	20.542077	12.279251	9.921714	10.907312	10.201187	10.29326	9.96109	10.886838	37.127199
AASS	21.808135	22.484481	21.464952	25.978035	22.773352	25.539598	19.045454	30.097616	23.077824	27.511022	23.473679	24.687519	21.251183	21.286124	14.575213	21.107795	18.41861	17.055014	36.754515	107.593503	46.076236	125.468562	42.458999	105.318789	22.605335	27.116831	23.849105	29.61379	21.365894	26.103745	9.51651	12.106859	10.994932	10.131963	9.543748	8.838581	9.438291	22.210654	9.35614	24.175322	12.915008	30.800561	12.194957	11.363032	9.955206	11.92695	8.723135	12.685868	30.324608
AATF	41.174429	40.110994	41.502086	35.541797	36.609769	33.129242	40.881484	39.137491	41.613928	45.681402	43.280276	46.82154	34.888229	34.281853	25.939705	28.536437	30.856829	27.606184	53.029571	78.120371	54.913495	76.854032	56.796823	72.100134	29.037967	34.432904	32.16611	31.39067	24.69417	26.682082	54.37278	64.725951	59.28181	65.498607	47.126276	52.372727	62.73828	76.733078	61.233774	83.20092	77.933483	85.642603	59.202597	60.731389	58.936822	43.109731	59.374286	57.59175	71.507614
AATK	2.299345	4.458486	3.055474	3.927614	2.786045	4.324611	3.11289	4.088333	3.0821	3.745522	1.871493	3.688739	2.97558	3.508784	3.034334	2.771517	3.336252	3.931697	6.041375	4.322141	6.726086	5.589941	5.779481	6.077195	3.785676	2.407761	2.879454	2.336917	2.386052	2.7669	0.335606	7.417697	0.717303	7.241522	0.459069	5.914276	0.337631	3.094375	0.212446	2.586197	0.554569	2.573376	0.338736	2.031152	0.490926	2.027384	0.66251	1.847382	1.349439
AATK-AS1	0	0	0	0	0.156444	0	0.143057	0	0	0.16503	0.158197	0	0	0.134302	0	0	0	0	0	0	0	0	0.136289	0	0	0	0	0.159984	0	0.4025	0	0.226238	0	0.14888	0	0.300525	0.140766	0	0	0	0	0	0	0	0	0	0	0.317188	0
ABAT	26.411685	23.105217	24.846433	24.183401	24.920028	22.986035	27.735891	30.533474	26.822563	28.953365	29.250585	31.085322	23.022784	19.002244	23.688186	16.351687	19.895032	18.942467	102.86975	56.255924	114.082853	53.841099	100.468088	55.670936	63.575559	49.498954	61.299341	48.120692	49.679109	40.882282	2.420274	9.64973	1.901792	10.434309	2.695225	8.639528	1.155817	7.112073	2.084403	5.792396	1.52744	6.232288	3.416828	9.269954	1.908766	9.335173	2.283086	8.65334	33.89093
ABCA1	12.752725	21.347154	11.124115	21.774178	12.441837	19.532007	9.051443	5.198301	9.745498	6.39589	9.139296	5.832755	8.873884	10.782703	6.504815	9.893328	5.691541	9.846047	17.170442	5.412506	19.629271	5.791178	17.617783	3.660799	11.302033	6.634373	11.777851	6.716507	9.487244	5.848379	12.947835	9.814699	11.665456	8.497204	11.68855	8.013991	11.539625	3.218976	11.323193	3.783285	15.701465	3.331202	13.653192	3.818898	12.667836	3.289072	10.91053	3.552283	6.398837
ABCA10	0.058855	0.025084	0.111821	0	0	0	0	0.030473	0.067178	0	0.03496	0.092108	0	0	0.029121	0	0	0	0	0.079951	0	0.042004	0.028956	0.171265	0	0	0	0	0	0.02885	0.026706	0.155531	0.166491	0	0.026455	0.162817	0.181404	0.395434	0.042243	0.176156	0	0.238169	0.081805	0.098853	0.130281	0.109789	0.066651	0.210293	0.030343
ABCA11P	2.461405	2.45543	2.175893	3.587977	1.775348	2.783331	1.389756	2.451269	2.202058	2.131632	2.944276	1.789444	2.038127	2.254046	2.181737	1.546247	1.706695	1.704625	3.131454	6.242536	3.92808	8.489194	2.293422	5.823207	2.020246	1.003242	2.258335	1.155099	1.780298	1.401858	2.077671	3.381728	1.497223	1.554747	1.760125	1.452073	2.262122	2.367153	2.989345	1.803842	2.792882	3.417898	2.426448	1.924986	1.60087	3.79174	3.883324	4.160605	2.655075
ABCA12	0.160098	0.097424	0.057922	0.160193	0.16233	0.103027	0.098417	0.213058	0.026102	0.280409	0.27155	0.095435	0.022118	0.021867	0	0.037748	0.037085	0.058693	0.057544	0.092852	0.089017	0.084274	0.022437	0.132687	0.048732	0.256551	0	0.158789	0.129222	0.089485	0.020724	0.038107	0	0.024767	0	0	0.117212	1.214597	0.262123	1.195587	0.224788	0.830961	0	0.076802	0.033713	0.027907	0	0	0.047073
ABCA13	0.063654	0.039126	0.040281	0.018556	0.062734	0.011941	0.03421	0.021943	0.04842	0.051914	0.025165	0.022129	0.040829	0.02015	0	0	0.034235	0	0.013242	0.156811	0.095711	0.103168	0.041398	0.085664	0.011236	0.03548	0.022634	0.048854	0.009936	0.092998	3.958712	0.883982	3.884575	0.514665	4.009085	0.607309	3.30208	2.719248	4.239855	3.189025	5.064143	2.7287	4.535393	1.566548	3.557933	1.591944	3.508131	1.728222	0.04895
ABCA17P	0.090582	0.141741	0.114809	0.397344	0.214401	0.306365	0	0.187808	0.361981	0.111507	0	0.189077	0.265284	0	0.090176	0	0.037056	0.03909	0.346864	0.124197	0.237932	0.193762	0.22447	0.15937	0.195116	0.051389	0.049011	0.052903	0.129245	0.089298	0.082514	0.139154	0	0.098908	0.081701	0.100673	0.046799	0.756599	0.065329	0.34052	0	0.368711	0	0	0	0.110565	0	0	0.023462
ABCA2	19.177012	26.593116	20.0406	25.506817	17.335438	26.138617	20.016833	23.363772	19.818176	22.125855	18.596134	22.70823	15.346702	15.301685	11.552586	14.941097	11.909557	13.052268	46.654492	49.981973	51.471024	43.183172	43.643503	48.163604	22.702756	22.410205	20.97909	20.986225	19.130697	19.20581	9.223701	38.108751	6.867964	34.996904	8.130629	34.658411	5.52453	26.675554	5.837286	25.600443	6.802504	26.77274	8.152239	19.423838	7.498541	17.625105	7.229995	17.77799	13.444139
ABCA3	18.369023	38.9405	22.51824	36.313556	18.109669	35.024343	24.362761	29.082595	24.139877	30.090974	24.822415	28.306935	13.311353	17.586976	11.001077	15.326805	10.360133	15.601249	66.580699	52.917477	64.425518	46.768492	57.919919	48.255963	34.468297	29.346963	29.96673	27.653276	24.999633	24.633279	1.834673	8.872439	1.860904	9.23372	1.767	7.580728	2.278587	9.943679	1.370264	9.663707	2.188179	10.716633	0.585394	3.239131	1.035978	2.193558	1.195551	3.679327	24.33219
ABCA4	0.025311	0.021568	0	0	0.029943	0	0	0.026203	0.115554	0	0	0	0	0.024233	0.025009	0	0.020541	0.021673	0	0.034302	0.032882	0.035552	0.124295	0.058807	0	0	0	0	0	0	0	0.035167	0	0.027435	0	0	0	0.042036	0.036288	0.075664	0	0.068181	0.035145	0	0	0	0.02834	0.030135	0.013033
ABCA5	0.717301	0.446896	0.731595	0.554187	0.589214	0.605766	0.792929	0.618584	0.682155	0.317408	0.851436	0.429131	0.519618	0.190195	0.519754	0.185604	0.338831	0.136195	0.525387	0.888293	0.557184	1.839289	0.548463	1.778126	0.33714	0.22317	0.426726	0.207248	0.262332	0.077878	1.299007	2.448729	1.492548	1.508748	1.287139	1.539342	1.655598	8.791846	1.967835	9.35742	2.110048	9.810541	2.768714	3.567954	1.756095	3.159058	2.340068	3.34488	1.006126
ABCA6	0.088446	0.013517	0.168146	0	0.056219	0	0	0	0.100983	0.054429	0.056521	0.148736	0	0	0.047328	0	0	0	0.183334	0.489218	0.116093	0.570247	0.131441	0.251347	0.154925	0.163177	0.05145	0	0	0.08716	0.040274	0.012349	0	0	0.042864	0	0	0.221558	0	0.19943	0.045027	0.341923	0.061692	0	0.065429	0	0	0	0.092666
ABCA7	7.403686	12.333623	9.859072	12.291353	7.475502	11.880538	7.8211	7.99015	4.839532	7.766718	7.095329	9.654179	8.343899	8.156192	6.041339	9.318687	5.929385	7.519985	9.293584	31.892321	11.802482	27.370947	12.129361	34.252469	5.487239	6.173184	6.15693	7.9864	5.657212	6.992283	8.044355	51.203784	7.26623	48.182859	7.692157	47.860664	6.074571	25.665325	6.207406	22.875286	5.281352	23.431414	5.959563	16.633305	5.387321	16.676103	6.593298	15.448005	8.166674
ABCA8	2.875425	1.956097	3.765396	3.188894	2.46443	2.889324	3.136789	3.887153	3.797087	2.893145	3.765705	3.84878	2.142002	1.574676	2.095266	1.851436	2.405826	2.015699	4.56699	4.806536	5.577281	7.757253	4.863513	4.505254	2.22743	2.887168	2.056732	2.218163	1.847069	1.91685	0.26708	0.045483	0.236515	0	0.130469	0	0.049845	0.163145	0.140849	0.486695	0.292424	0	0.723127	0.585484	0.530703	0.713733	0.278726	0.895323	5.699667
ABCA9	0	0.0077	0	0.052271	0	0	0	0	0	0.049357	0.160977	0.031125	0	0	0	0	0	0	0.046108	0	0.07506	0.084091	0.11744	0	0.127557	0.045416	0	0.103862	0	0	0	0	0	0.043738	0.036159	0.04454	0	0.09922	0	0	0	0.294815	0	0	0	0.048982	0	0.095687	0.030765
ABCB1	0.079962	0.01137	0	0	0.047311	0.180251	0.129187	0	0	0	0.047541	0.125167	0.038943	0	0	0.037527	0.130561	0	0	0.054647	0	0	0.118599	0.046774	0.128846	0.452407	0.086338	0.279577	0.113818	0.314729	0.254619	0.814081	0.259141	0.52284	0.216127	0.843028	0.206164	6.935235	0.057576	8.523249	0.16256	6.659275	1.114314	7.928187	0.945742	7.563506	0.987071	6.815674	0.020678
ABCB10	6.587006	9.275481	6.394988	8.626815	6.022758	9.600898	5.795543	9.573006	8.687566	9.606186	6.761492	8.840593	6.715593	5.753095	5.658145	4.688679	5.506559	6.955635	10.681908	17.790525	11.965942	20.605788	9.703381	14.257649	6.137014	7.180426	5.042644	6.335058	4.049067	6.025716	6.233331	12.046161	6.137609	10.691652	6.803412	10.132324	8.273381	8.056087	8.599418	8.339848	9.966856	9.27765	6.512334	10.614167	6.653718	10.548716	7.207139	10.871971	16.656079
ABCB11	1.736407	0.168334	1.450195	0.207623	1.535872	0.34419	1.572648	1.022368	1.306547	0.533822	0.891561	0.617737	1.844683	0.342745	1.058415	0.222208	0.547595	0.305832	2.703531	0.37747	2.066583	0.784391	2.145681	0.276948	1.270163	0.714302	1.150245	0.597786	0.936003	0.271777	2.188865	1.326612	1.342738	1.676934	1.493161	1.007167	0.854531	0.394876	1.98879	0.118475	1.434986	0.26715	0.797636	0.221058	1.575159	0.144496	1.199202	0.094087	1.341879
ABCB4	0	0	0.126335	0	0	0	0	0.103344	0	0.061389	0	0	0	0	0	0	0	0	0.063791	0.068502	0.065606	0.213915	0.148487	0.058575	0.215139	0.453357	0	0.291572	0	0.196802	0	0.06967	0.080926	0.0545	0	0	0.154716	0.250053	0.071973	0.375149	0.050846	0.203166	0	0.167558	0.073794	0	0.168009	0	0.024863
ABCB5	0	0	0	0	0	0	0	0	0	0	0	0	0	0	0	0	0	0	0	0	0	0	0	0	0	0	0	0	0	0	0	0	0	0	0	0.398605	0	0.449708	0	0	0	0	0	0	0	0	0	0	0.022394
ABCB6	17.0075	12.637045	16.688937	11.95738	14.740746	12.601426	15.579899	13.923745	16.273658	14.586824	18.966758	13.200923	18.505047	14.005078	15.637494	10.822611	13.282527	12.334739	36.412204	33.013263	38.754029	31.202455	35.940696	30.54209	14.999426	16.618836	16.730106	15.415813	14.716465	13.056808	11.099347	6.989609	9.673846	5.64589	11.04204	5.019278	10.883881	9.59542	11.73207	9.803194	12.1844	11.575611	10.437314	8.351099	12.768336	6.974052	12.651275	9.354066	22.57026
ABCB7	11.441515	9.751336	9.875849	11.508882	10.453249	11.073988	10.341865	12.370524	15.460806	12.14345	13.648793	10.645472	10.859807	7.904253	9.424111	8.837197	10.851986	8.242091	15.432432	30.908316	21.64336	47.353769	16.912607	26.170135	9.37205	11.417042	10.669836	10.04056	6.236687	7.064293	22.217038	17.909624	19.042107	13.246504	18.270294	12.132991	26.070935	36.271161	29.759534	32.960304	40.855206	35.823754	23.447731	21.900185	21.561332	14.091882	21.173666	19.544752	26.707816
ABCB8	18.724124	26.517904	21.287595	24.92929	19.025044	25.688381	20.889777	23.910886	20.360281	23.4952	19.158738	24.789448	24.241851	19.632014	17.569697	19.088929	18.371242	19.524346	38.422365	52.455243	47.612835	50.930232	40.537927	49.017235	18.975054	22.83117	19.350869	23.139066	17.422911	19.852932	10.294981	13.808604	9.526979	13.560909	8.598608	13.148365	9.261668	13.640698	8.177041	12.937939	9.906374	15.160361	10.611551	12.721934	9.525572	10.320711	8.043808	11.709764	27.592107
ABCB9	2.739001	7.015164	3.563881	7.125804	2.580032	7.027962	2.133489	3.298731	2.901977	3.225062	2.492135	4.033569	2.1485	3.273691	2.213975	3.262772	1.842144	3.095364	4.569222	9.34483	5.529193	6.540071	4.433809	5.92399	3.385859	3.319228	2.101907	4.688951	2.529684	3.730498	2.092389	9.430916	2.657426	8.484486	2.758733	8.988558	2.772668	3.181758	1.991001	2.327502	3.176195	3.964403	2.201185	6.831649	2.028671	4.317983	2.03321	5.382073	3.83291
ABCC1	6.743219	7.857815	7.189387	6.257616	6.170195	7.444197	3.805295	6.290811	6.827165	7.022882	6.109344	6.663643	4.286483	3.9565	4.151318	2.781549	3.183723	2.843353	6.0533	13.822488	7.710169	12.453542	6.315387	13.335394	3.54183	4.878791	4.107688	4.429856	2.419232	4.304878	11.14677	10.169502	9.029689	10.052135	10.016291	9.844631	12.664384	11.843939	12.995782	11.832319	15.743575	12.765032	11.517856	13.606835	10.121883	9.588026	10.328176	13.200124	7.925004
ABCC10	9.40082	11.180999	9.536844	10.5284	7.70575	10.398479	9.078192	10.205133	9.024976	11.757656	7.990883	12.118415	9.18598	7.575199	7.64599	7.465526	6.904112	6.714607	12.422358	17.736303	15.367898	15.380422	13.954243	16.359997	8.447305	9.21945	7.240998	9.154927	6.520935	7.668205	8.970793	15.285578	9.436751	12.921439	8.483278	12.839963	7.99158	10.376497	8.324407	11.911181	8.799411	10.960026	7.697686	13.140208	8.464933	11.958833	7.11535	13.657212	10.009589
ABCC11	0.042371	0.144621	0	0	0.04883	0.095523	0.045644	0.219579	0	0.156394	0.050393	0.353748	0.082624	0.079719	0	0.159226	0.103875	0.036527	0.10796	0.289975	0.111117	0.117327	0.125827	0.289831	0.221771	0.513953	0.137384	0.444879	0.080501	0.250365	0	0.035477	0.034348	0.046215	0	0.047053	0	0.212162	0	0.063657	0.086219	0	0	0.047475	0.125336	0	0.047566	0	0
ABCC12	0.072668	0	0.09207	0	0	0.040945	0	0.037643	0	0.133966	0	0	0	0	0	0	0	0	0	0	0	0	0	0.084866	0	0.082075	0	0	0.034422	0	0	0	0	0	0	0	0	0	0	0	0	0	0	0	0	0	0	0	0
ABCC13	0	0	0	0	0	0	0	0	0	0	0	0	0	0	0	0	0	0	0	0	0	0	0	0	0	0	0	0	0	0	0	0	0	0	0	0	0	0	0	0	0	0	0	0	0	0	0	0	0
ABCC2	0.087077	0.164024	0.248311	0.229146	0.154503	0.167748	0.286918	0.231335	0.198837	0.160739	0.103576	0.181755	0.169888	0.168444	0.130903	0.081844	0.10679	0.285615	0.111021	0.477077	0.114253	0.682059	0.388097	0.38797	0.31937	0.462536	0.284797	0.216597	0.124146	0.182909	0.179163	0.172219	0.361567	0	0.30157	0	0.089919	0.290781	0.188303	0.130869	0.415638	0.29518	0.303636	0.073196	0.128817	0.159426	0.417425	0.05192	0.202881
ABCC3	29.522964	38.723967	34.091583	37.23276	28.836537	35.027957	27.393057	12.948679	29.361366	17.739262	30.679838	15.787779	21.036847	18.441839	16.605469	17.961105	18.619955	18.485596	51.442194	1.91384	57.153459	1.924875	53.352387	1.850985	21.690839	12.01525	21.717569	10.815663	18.966664	8.559	3.230061	9.98585	2.536524	8.257383	1.89799	8.916573	3.695554	0.188574	3.555556	0.545102	3.271949	0.204098	3.290013	1.355821	3.552833	0.621059	2.791233	1.21359	30.09828
ABCC4	4.049873	13.80508	3.119161	11.885997	4.944038	14.992154	4.78107	5.826152	5.497393	6.207691	5.864005	6.21442	6.867423	9.614242	5.631009	8.71062	5.525422	10.756775	7.599942	8.081588	10.516665	8.720845	7.476123	7.480394	5.156856	3.894708	5.498979	5.332274	4.616019	3.559871	3.076286	3.845101	2.255338	3.513926	1.700807	2.545822	4.186832	2.341323	2.89418	2.90604	4.637174	2.417844	2.579574	2.241714	3.109976	1.404892	3.343783	2.314511	8.300287
ABCC5	10.249325	12.331251	10.976568	12.878754	9.490205	14.159772	9.086338	11.551708	11.156201	11.778143	9.45925	11.130829	10.698833	7.160665	8.295961	6.974891	8.59732	7.781046	15.028271	33.535245	20.551211	35.74318	20.798257	27.4541	9.554999	9.868936	7.704043	8.876147	7.275979	8.388063	6.446657	11.742185	5.885797	9.694389	6.456645	8.236299	7.812758	14.908739	7.847327	12.756862	8.200481	18.400514	7.358307	9.22487	8.821185	8.575267	9.602235	10.704239	14.096086
ABCC5-AS1	0	0	0	0	0.830168	0	0	0	0	0	0	0	0	0	0	0	0	0	0	0	0	0	0	0	0	0	0	0	0	0	0	0	0	0	0	0	0	0	0	0	0	0	0	0	0	0	0	0	0
ABCC6	1.828764	3.085307	3.355222	4.308087	4.041903	4.008129	1.141823	2.991883	1.121201	4.614807	0.305491	5.092681	3.67617	2.377387	0.690877	4.606838	2.874382	1.227979	7.419519	7.353535	7.933576	6.072783	7.390073	8.846456	1.425068	2.893791	5.303994	5.131508	2.881238	3.765148	1.038702	5.905773	1.92342	4.417751	1.546214	4.622994	0.264718	1.326851	1.239192	0.825913	1.871702	1.421364	1.253511	1.866429	4.127992	2.14861	0.370598	4.443766	3.032135
ABCC6P1	0.079945	0.193546	0.27247	0	0	0.084154	0.240635	0.192008	0.081768	0	0.085352	0.075244	0	0.162371	0	0	0	0.076572	0.557764	0.412519	0.410033	0.909295	0.748446	0.425214	0.285681	0.103761	0.26403	0.169091	0.152073	0.284882	0	0.416587	0	0.506532	0	0.488251	0	0.120508	0.104083	0.433982	0.14734	0.525656	0	0.179466	0	0	0	0	0.128487
ABCC6P2	2.186867	1.866274	2.810028	2.635594	1.302424	4.17387	4.400817	1.726844	0	2.856173	1.784732	1.729317	2.385092	4.26008	1.641438	1.165531	1.846057	1.43247	2.051122	4.56093	3.242295	2.008405	2.528246	2.515508	1.850969	2.454966	0.96166	1.172315	1.211385	2.826482	1.939499	2.961371	2.869195	3.33569	0.973596	5.578758	2.979099	0.671618	2.328587	0.606215	1.270345	2.242499	1.104193	1.906296	0.626107	2.68174	2.152583	0.894473	3.375013
ABCC8	0.305921	0.250855	0.339175	0.663804	0.361996	0.215485	0.039589	0.079247	0.167877	0.180751	0.265468	0.159618	0	0.036877	0.075935	0	0.093531	0	0.560007	0.514151	0.450261	0.5424	0.595433	0.654878	0.328138	0.872186	0.536376	0.727422	0.43511	0.361354	0.23898	0.453409	0.09291	0.333169	0.03444	0.366877	0.078826	0.490097	0	0.286897	0.077688	0.207	0	0.42838	0.169555	0.32399	0.247421	0.273305	0.039535
ABCC9	0.044389	0.037814	0	0.071488	0.078763	0.074982	0	0.045943	0.025329	0.054416	0	0.138915	0	0	0	0	0.035978	0.01898	0	0.030023	0.106797	0	0	0.12872	0	0.115257	0.023789	0.051349	0	0.120354	0	0.012325	0	0.048057	0	0	0	0.073652	0	0.061206	0	0.059717	0	0.024843	0	0	0	0	0
ABCD1	5.947032	14.538449	6.481607	17.768706	5.865925	14.708135	7.085747	8.170044	5.003922	9.258929	5.588865	9.638297	5.720394	7.402529	4.009297	6.83795	4.237393	6.63682	12.641801	15.727857	11.691478	13.162368	12.916987	15.287035	5.862856	9.385371	7.020062	9.594564	5.475503	8.76386	21.133757	57.23477	19.751604	52.653565	15.690957	47.749408	15.887243	26.109757	13.346805	22.796092	11.828463	24.552967	14.146066	29.065229	12.907301	22.73445	13.666089	25.213731	7.555389
ABCD2	0.21065	0.139722	0.177918	0.184635	0.207706	0.197808	0.075603	0.145481	0.120233	0.258837	0.292106	0.146536	0.170634	0.101392	0.278536	0.065785	0.20024	0.21125	0.445173	1.866185	0.871212	3.477576	0.762012	0.901502	0.489129	0.47554	0.529642	0.081668	0.432155	0.275903	0.063809	0.048902	0	0	0.031599	0	0.108433	0.40932	0	0.684196	0.071239	0.474568	0	0.35391	0.051861	0.214234	0.039369	0.209178	0.199446
ABCD3	19.310231	13.423783	18.042825	15.512506	16.593862	15.214425	18.226369	23.248497	24.562216	22.931486	22.589948	18.512012	17.747991	12.856556	17.324267	10.840365	17.362998	12.098731	28.706445	36.015823	38.623916	75.939563	36.206073	32.535109	18.747042	14.764116	20.656502	18.546319	14.359782	11.295223	21.94658	23.01375	20.778816	17.004604	21.078971	20.896386	26.932048	33.126825	25.076711	32.464435	60.196311	37.779186	26.970828	29.731922	24.547701	26.607285	22.545468	26.202367	44.157205
ABCD4	13.643445	16.585432	14.471782	15.080351	14.028745	14.813928	13.173043	14.07073	15.409179	15.246091	12.537071	14.41148	13.371707	11.449722	14.319533	9.709858	11.369927	12.173004	29.556885	48.592425	26.931959	55.969759	26.626483	48.217379	10.088942	14.306633	11.143813	15.769981	11.276981	10.99926	12.113232	13.234649	11.436027	11.428234	10.280566	9.940691	13.094791	22.825459	11.816561	24.273774	16.987708	18.503639	13.037242	15.766579	12.908725	12.741094	14.837168	14.922618	18.694532
ABCE1	15.830236	12.763702	15.591519	14.917522	14.9859	18.150194	11.937927	17.580416	22.720459	18.036734	19.152481	13.546297	13.642047	13.660179	16.165182	12.378293	18.981332	14.051698	22.338552	39.435249	22.517182	76.679094	24.92292	32.779741	14.710343	13.032743	13.506721	10.143772	8.861591	7.534158	15.283759	10.939006	14.930422	8.098036	18.111157	6.885606	23.550926	10.802849	22.830193	14.620479	53.300078	17.121329	23.852702	15.508089	23.288015	13.192536	20.773278	15.209893	69.812474
ABCF1	51.720993	71.491934	57.43716	68.661085	48.047371	68.832173	59.410189	64.628114	61.973931	73.34651	62.837907	70.524708	58.036454	58.77133	49.196362	41.043003	46.131521	50.338652	96.055158	106.166633	103.190819	100.353745	91.988222	97.320811	52.862986	59.875131	51.089705	55.799839	44.978816	50.128213	82.522058	99.779507	77.805109	92.193065	69.722365	79.430182	89.76155	78.587102	89.416951	84.609501	93.383321	80.92269	82.57754	89.15962	87.61752	77.958919	82.162484	87.389799	75.186237
ABCF2	59.099012	63.76663	62.750144	58.381198	51.595038	58.221179	61.617736	60.872216	62.984156	61.239908	65.572538	64.618023	80.180218	74.659995	62.55407	63.917195	70.658042	66.815489	111.385817	112.294936	125.274384	105.006363	104.180293	104.669214	66.064142	69.356837	65.052735	71.798026	56.691694	63.219263	39.250573	38.592279	40.74245	36.001872	39.826729	32.543263	42.667831	34.615488	41.147428	34.746075	40.089668	33.572748	39.704491	32.482869	41.533493	34.035427	40.875506	36.837688	82.052087
ABCF3	29.150756	38.092112	31.669102	34.643675	29.911923	34.982004	32.302183	32.822307	31.559891	36.748646	31.679531	37.935859	33.8175	30.829074	29.90305	27.164805	27.951013	26.408988	63.032082	61.599523	60.258578	50.271885	50.423302	55.616826	33.12993	34.139595	32.124702	33.056295	28.050097	23.653699	36.205682	39.795201	33.794492	40.715148	25.494142	34.047508	33.413746	36.280981	30.004233	28.959058	31.632873	27.338423	25.754218	32.377348	31.109592	27.211375	31.089495	30.208197	45.052733
ABCG1	6.706827	5.173604	8.702103	5.216321	8.804496	5.692355	7.688795	4.151568	5.498692	4.681726	6.466872	6.279213	9.51712	5.634194	7.562657	4.283167	6.835577	3.80459	4.397949	0.55336	2.786241	1.059161	4.188089	0.536363	1.807252	0.815792	1.553085	1.699199	1.925075	1.489518	13.948793	11.511403	10.380892	11.529177	10.080133	10.544352	7.395919	4.131678	6.177458	3.217027	8.232373	4.95244	15.911074	15.607468	14.895549	13.251263	13.541162	11.078559	5.683372
ABCG2	0.35448	0.541271	0.696224	0.562246	0.054173	0.873189	0.605667	0.69848	0.261321	1.365448	0.163375	0.787515	0	0.171807	0.045578	0.160415	0.25842	0.306363	0.64291	2.474699	0.349597	4.609545	0.847097	1.841811	0.430054	0.511962	0.527702	0.597609	0.364969	0.451336	0.077713	0.846424	0.111409	0.606929	0.080054	0.669107	0.236534	1.139949	0.066036	1.603259	0.180785	0.66225	0.319406	0.59687	0.328364	0.782221	0.051415	0.655159	0.888887
ABCG4	0	0.286406	0.134266	0.464858	0.062674	0.358303	0.057083	0.219683	0.12093	0.130543	0	0.110543	0.051858	0.051485	0.158596	0	0.043458	0.09168	0.271704	1.16684	0.27934	0.683582	0.542763	1.167849	0.286205	0.784112	0.287406	0.813872	0.252709	0.366378	0.33825	1.581189	0.129087	1.140967	0.313933	2.31608	0.054864	0.443269	0.076555	0.478831	0.557573	0.216143	0.485761	1.280704	0.235377	0.323189	0.119079	0.695136	0.051537
ABCG5	0	0.045359	0	0.154524	0.119884	0	0	0.239182	0	0	0	0.274922	0.070315	0.209975	0.071623	0	0	0	0	0	0	0.129297	0	0	0	0.183679	0.155861	0.084132	0	0	0	0.024776	0	0	0	0	0	0	0	0	0	0	0	0.098524	0	0	0	0.085159	0.037195
ABCG8	0	0	0	0	0	0	0	0.152518	0	0	0	0	0	0	0	0	0	0	0.16782	0	0	0	0	0	0	0	0	0	0	0	0	0.041314	0.059947	0	0	0	0	0	0	0	0	0	0	0	0	0.089652	0	0	0
ABHD1	0.144824	0.44511	0.540462	0	0	0	0	0.754751	0.145815	1.322572	0.16968	0.668107	0	0.259351	0.146106	0	0.10817	0	0.385118	0.734615	0.196049	0.387959	0.818996	2.028403	0.143027	0.803581	0.478411	0.326384	0.140609	0.258796	0	0.327572	0.42313	0.430721	0.234659	0.289951	0	0.24309	0	0	0	0	0.181579	0.478305	0	0.17288	0.161226	0	0.227548
ABHD10	6.904943	5.313198	5.842932	7.102169	5.832869	7.88835	6.108566	8.359682	10.0636	10.514069	5.76537	5.844513	4.894137	5.219288	5.839839	4.568336	5.82124	4.930835	11.495618	19.170844	13.494897	36.111686	14.508216	21.591004	6.569854	9.818084	7.06914	5.718588	6.283504	5.426478	3.895822	5.65313	4.15597	5.310756	5.203657	5.77061	5.837139	7.900007	8.427672	9.769912	11.327229	12.865858	6.566253	9.698754	7.371489	9.853709	7.444013	11.861037	26.437162
ABHD11	31.502617	43.267371	38.016924	40.484168	30.727785	36.833564	38.088749	36.6827	38.305709	37.500367	29.31155	32.096273	36.515062	42.457372	39.989574	41.325166	37.552508	38.020243	82.592635	73.385104	96.260175	48.968708	75.325014	71.359812	33.883195	34.09572	36.518258	32.711482	34.649783	39.136857	24.5971	29.8524	20.864502	25.587735	27.746855	27.984297	22.512081	16.518525	15.590206	12.007324	16.985648	14.179232	23.49504	30.358832	26.776425	31.223445	25.146035	25.470797	63.690847
ABHD12	44.474464	38.206349	39.350778	34.723529	39.152214	34.622694	36.65721	44.771403	45.247998	43.889942	49.013385	45.82083	44.980646	32.681009	38.445563	30.73267	37.682593	35.592246	67.888565	109.268663	70.04818	99.903509	70.583083	98.875687	31.748276	37.945601	28.481984	37.586248	31.94453	33.502885	78.161952	75.735024	68.769625	67.433259	69.368156	67.022429	73.501374	100.886417	67.04591	93.529437	72.109036	100.134529	71.9923	92.247592	75.700117	86.301574	71.087781	72.755959	72.907423
ABHD12B	0.203797	0.696752	0.344736	1.220835	0.908722	0.790577	0.806441	0.360228	0.628475	0.514301	0.899672	0.588645	0.267831	0.266472	0	0.139084	0.635341	0.187028	0.634129	4.085095	1.225056	3.415051	1.055916	3.039145	0.875399	0.362179	0.754265	0.493887	0.32644	0.482856	0.248867	0.392246	0.40253	0.397407	0.061563	0.31458	0.506363	1.077388	0.592025	0.308565	0.661826	0	0	0.312812	0.201849	0	0.324737	0.34259	0.258285
ABHD13	2.794815	3.218189	1.748018	4.341272	2.260422	2.631103	2.323603	3.811573	3.230796	3.782074	3.532217	3.027019	2.407458	2.179928	2.280675	1.823148	2.681005	2.463461	4.262298	8.246504	5.129469	12.617785	4.153894	7.10304	2.805974	2.835563	3.126307	2.304475	1.742077	1.772523	2.250564	2.956805	1.975641	2.232284	1.910584	2.11741	2.25833	6.010556	3.815647	6.04634	4.128038	5.54773	3.447111	4.160652	2.978885	3.108621	3.729227	4.763761	8.076168
ABHD14A	13.069841	18.777569	13.083122	17.895148	14.800551	22.059013	14.676879	17.49085	14.047092	22.66826	16.008025	24.425055	22.062511	25.389728	15.528264	23.32501	19.503302	19.40225	41.7164	52.842242	49.812709	30.924496	47.268578	55.878467	18.046622	24.056219	20.056699	23.378341	17.285164	24.113052	11.221983	21.948712	12.352858	25.401058	11.059751	28.258015	6.825449	22.180015	11.876941	18.086876	8.289851	23.163346	9.922958	11.585027	12.234201	10.824817	7.173735	9.725952	19.346591
ABHD14A-ACY1	0	0	0	0	0	0.703283	0	0	0	0	0	0	0	0	0	0	0	0.332046	0	2.275193	2.761902	0	0	0	0	0	1.478775	0	0	0	0	0	0	0	0	0	0	0	0	0	0	0	0	0	0	0	0	0	0
ABHD14B	5.384714	5.07187	7.048431	3.905304	5.996343	4.699925	7.246784	5.804252	6.560053	3.923838	5.537992	6.356489	6.990037	3.75585	4.895442	3.782202	4.552947	3.897824	7.667454	10.069065	11.438504	10.970558	9.926935	9.0108	5.14258	6.253986	4.788339	5.471372	4.238529	4.532928	2.034038	3.345909	1.503535	2.891308	1.69173	3.089091	1.355675	1.412728	2.462925	1.968645	2.843018	4.436118	1.725736	2.426947	1.928433	3.493425	2.807493	4.596717	13.437479
ABHD15	4.340727	9.141204	4.200764	7.624607	5.138347	9.084366	6.097547	6.755465	5.02247	5.918616	5.237393	7.333844	3.866532	4.787332	3.998022	4.748655	4.4609	3.912778	10.432802	18.295191	13.061901	17.67129	10.588405	16.710037	5.568329	8.867399	5.96268	7.107133	6.445306	5.654001	5.791374	15.185949	5.389229	14.156614	4.337976	12.9283	4.385976	10.244808	3.803418	9.653524	4.851246	9.262485	3.916674	9.158359	3.557106	8.436997	4.819877	7.70554	7.334213
ABHD16A	37.268476	34.267479	36.110717	36.234004	32.356204	34.214638	34.224965	34.006023	40.373591	41.387762	37.382218	42.04249	42.18408	36.250284	33.601935	25.065521	37.889437	34.193829	56.554477	97.156931	46.932933	104.06046	57.977618	80.280991	29.442931	30.435907	26.068415	24.516006	21.899273	25.80581	23.233836	36.736232	22.698836	32.336384	22.289071	28.495603	19.33042	39.377977	16.081944	38.528672	28.009873	41.844831	22.275206	33.298996	24.293364	29.297686	18.214308	26.756264	66.283024
ABHD16B	5.527832	5.141068	7.173329	3.253863	7.779655	3.90831	7.85609	3.119227	7.241796	4.45102	4.687076	4.694581	7.182314	4.758288	4.121656	4.451347	4.267756	4.396783	13.092263	10.86782	12.268326	8.674955	10.146495	15.80015	5.007964	5.150378	5.519184	7.207295	4.41181	7.215732	8.42745	6.978066	4.937774	6.325823	8.116491	5.742677	6.958729	6.482138	2.88558	4.776612	4.10086	5.293556	3.107096	6.087607	4.140467	5.206606	3.138167	3.869657	8.349248
ABHD17A	70.618844	74.386075	72.123742	72.885453	69.134838	72.717687	68.843346	84.914404	76.110108	87.162641	68.414833	90.295258	102.244461	110.822511	86.592682	91.716168	87.750909	98.058546	189.325334	213.360904	180.560225	156.385373	172.084648	193.177469	84.420625	93.607949	73.063114	92.978203	68.912356	93.485447	95.648422	116.915518	78.907205	109.536824	80.62018	104.65459	82.054145	88.235514	67.561049	85.097731	64.010698	86.875471	54.129254	91.549501	65.890968	79.296277	73.994854	82.204804	108.868216
ABHD17B	6.264829	7.966227	6.509484	7.113028	5.884864	9.494101	9.736579	6.721593	6.116477	14.647914	5.267606	8.363499	8.023637	10.427337	8.986358	8.874862	8.335781	9.858254	20.873913	51.466371	21.563653	30.589507	18.548753	36.071293	8.679682	10.635758	7.047503	12.562911	9.594829	13.254973	13.593958	10.289627	8.809369	10.333455	9.312807	8.307244	10.250885	20.826638	10.893055	18.331424	11.019151	14.166644	8.057147	7.407708	10.09512	8.606809	11.84336	9.817033	16.887969
ABHD17C	5.198355	4.905809	5.960755	4.281439	4.071498	4.640468	4.710511	6.79797	8.047442	6.652039	7.806775	7.882128	12.98011	6.803843	9.910473	7.603481	7.736474	8.672663	21.957187	9.174771	20.699938	7.884727	23.779595	12.226966	8.28293	8.638062	10.050867	8.263022	8.522971	7.122078	14.414482	12.655765	11.872561	11.981664	12.655405	11.30277	11.861271	9.35052	10.402465	10.460358	11.446591	10.040805	13.111917	10.073723	13.115795	8.396907	14.115279	8.729562	9.140637
ABHD2	27.011624	26.451044	27.136942	26.969449	25.981399	28.315357	29.971309	31.355414	34.974533	30.479506	33.527636	29.777876	21.665163	18.347308	18.043581	14.840059	17.578978	17.896889	46.178824	22.004003	50.87158	25.092189	45.154723	19.812007	26.529888	19.056862	26.523514	18.486126	19.411479	13.702171	23.831613	19.864398	19.210887	16.5281	18.975675	13.363903	22.489196	10.878233	25.699483	12.359946	30.124929	12.830641	21.704215	16.99712	22.006297	15.325435	21.660803	18.097377	39.782607
ABHD3	12.312051	20.893118	13.2892	19.580375	16.311665	22.33796	12.715524	17.479596	13.995387	20.583291	13.907801	14.855393	14.093309	15.14814	18.014431	22.799101	15.803423	21.746078	47.886411	95.171356	47.973615	91.910346	42.020921	98.965137	20.321864	22.925241	21.336236	23.71374	18.302116	21.661493	4.364073	8.129673	5.349915	9.055508	3.19233	8.293515	3.68682	7.694319	4.703778	8.858621	6.97732	10.225126	5.49888	7.3968	6.099421	6.043983	3.263595	7.457245	33.864175
ABHD4	34.726738	38.426391	32.13918	39.464568	33.655692	36.176681	28.443253	32.177003	34.397724	30.974305	35.062048	29.549639	35.707908	27.051092	29.998732	23.750205	33.400517	29.48811	71.193762	58.747365	70.899019	54.129653	67.720615	51.032844	37.76479	35.468157	35.355407	28.675417	31.314415	27.605118	27.706612	30.2711	23.073586	23.833634	20.793146	23.74141	27.627839	28.140556	21.707351	26.288616	23.465281	29.284761	24.158073	24.907874	22.522378	21.830827	21.508391	23.34119	51.157776
ABHD5	5.043804	6.013892	5.680081	7.122504	4.102963	5.604599	3.431882	6.386202	6.077569	5.982295	5.745177	5.482252	5.209041	6.001595	6.043819	5.676975	6.0215	5.810681	8.793387	14.368813	9.194582	19.873803	8.742351	12.836349	5.255036	5.297579	5.510325	5.825399	3.880171	3.64707	5.188174	11.318522	4.620415	10.515839	5.422273	7.996612	7.139631	10.792229	6.295645	9.818679	9.239092	10.037062	4.923916	7.532431	7.502225	6.75398	4.516843	7.05366	9.731711
ABHD6	5.772928	13.345573	5.938023	11.782963	4.359033	11.699986	6.272094	8.467158	5.939333	6.923643	5.286446	8.335128	6.6068	11.546442	6.730916	8.033548	7.154363	11.100794	14.316499	23.052978	16.298357	22.13965	15.882032	21.541025	6.754878	9.39735	6.67202	7.936042	6.420874	7.533133	11.118427	22.931187	10.439624	23.372241	8.796666	22.698744	14.243996	10.805256	10.535138	11.489065	15.786289	9.768854	11.663039	14.598298	10.698617	12.994332	9.462458	12.792256	5.945778
ABHD8	11.508276	18.988057	11.328468	15.722067	11.134159	15.499282	12.859119	12.172076	8.768507	13.701939	8.136813	15.330614	15.211076	21.598485	15.281957	17.843476	14.822706	17.994336	23.293891	54.209627	20.987924	48.086581	20.73557	49.242613	11.119801	15.976116	10.919157	13.73558	8.776136	13.860228	24.847088	41.990895	23.930521	42.582607	26.13947	39.456409	19.784884	29.111415	18.827804	22.40707	19.135955	22.145942	18.566562	21.873971	16.895149	18.041021	18.563931	21.36994	21.693956
ABI1	19.243549	24.503949	19.854053	22.643584	16.543797	25.737855	19.48806	28.831221	26.29956	26.519163	23.698297	22.488567	22.170966	23.12143	26.306757	18.3054	24.425265	23.485858	41.700976	78.924092	48.864315	106.041038	51.359068	74.167147	24.345965	29.317083	23.133276	20.648364	16.773807	15.738732	16.574175	13.2618	17.487023	10.224927	15.700862	9.47417	20.621821	23.477845	19.742895	25.009682	31.385232	23.581728	17.665455	18.218208	20.273555	17.413632	16.792057	20.490161	59.375612
ABI2	36.051746	31.560946	34.219555	34.637855	30.490887	34.596431	33.19422	40.07399	43.482867	42.956314	46.198471	36.20603	29.752471	25.720593	29.283428	19.283772	28.240735	26.245938	46.657173	83.307849	65.183752	125.572743	54.532044	73.349895	31.376914	33.854107	29.89821	24.125786	22.602781	20.212158	12.331592	17.266592	11.252961	15.701346	9.737164	13.849408	12.684311	28.0027	17.746729	32.261691	25.047256	32.577081	18.667421	18.846319	16.065125	14.17641	17.253141	19.060378	65.488188
ABI3	0	0	0	0	0	0	0	0	0	0	0	0.240902	0	0	0	0	0	0.084434	0	0	0.157394	0	0	0	0	0.135628	0	0	0	0	0.213494	0.325072	0	0.129185	0	0.522407	0	0	0.140429	0.177029	0	0.642072	0.818195	0.646175	0	0.563237	0.130842	1.148305	0
ABI3BP	5.032447	2.00209	5.668166	1.637607	5.064019	1.590072	5.065933	3.172125	6.293868	3.371203	5.182299	3.036238	2.57996	1.6505	1.291956	0.896303	2.470306	1.196646	8.913123	3.515086	8.804541	4.25459	6.654377	2.407326	4.430887	2.832361	3.551735	2.165795	3.059447	1.500651	11.041689	1.542679	10.897658	1.064732	10.96951	1.254962	13.732907	1.844848	15.998155	2.278049	23.672545	3.149812	12.436264	7.038687	10.761853	5.464165	13.596274	7.221324	12.261003
ABL1	57.185644	58.018862	59.266192	56.299353	54.14885	51.278988	58.922255	61.161436	59.535268	59.874743	60.389199	69.791213	59.573578	45.510855	41.912746	37.139514	46.878201	42.671907	68.075133	69.510307	74.00626	79.985752	70.730287	67.06516	36.128834	42.523062	36.103216	38.247092	31.025375	37.560128	33.07047	30.600371	26.520185	26.627237	29.992664	23.257151	32.403697	48.391633	35.575139	50.38365	44.380852	54.815602	30.601842	42.027152	33.585891	34.119638	31.976828	36.127042	76.729473
ABL2	11.222432	8.180518	11.396722	11.462355	10.017966	8.370452	11.068193	11.012651	10.873994	11.741037	10.188434	11.335772	8.521263	5.4868	6.892482	4.516839	6.776715	5.733777	12.536178	12.049282	13.431714	14.843772	11.813299	12.057347	7.465305	9.830111	7.787234	11.692631	5.70007	7.06796	28.816145	10.394705	26.014838	9.083765	23.733279	7.994557	26.861899	25.87392	32.750307	27.502179	42.387789	27.766781	32.882403	24.757936	33.086617	21.223566	32.818003	23.148491	11.7326
ABLIM1	12.642036	5.92517	12.688817	6.254519	11.964627	6.803766	14.278239	14.468509	13.974112	15.998911	14.933854	15.096752	13.639014	5.278816	9.922734	5.484303	9.64961	4.65632	21.05617	36.415072	22.01473	49.208586	21.068254	33.459865	10.395173	9.716053	9.546839	8.592086	7.400059	8.558815	8.37009	3.947944	8.210705	3.980172	7.762392	3.417222	10.075358	21.01861	9.486211	22.5076	14.582091	21.641865	8.725326	11.73395	10.391783	9.819861	10.068761	12.110811	17.73926
ABLIM2	0.231483	0.996163	0.09793	0.814707	0.182754	0.522757	0.166653	0.948362	0.468451	0.316123	0.689298	0.744615	0	0.167549	0.077753	0.146933	0.162444	0.539645	1.883653	1.204367	2.147926	1.804555	3.558718	0.801683	1.488759	1.424137	0.632721	1.270292	0.284877	1.2468	0	1.255319	0.063059	1.517582	0.070062	1.240876	0.16132	0.107618	0	0.117157	0	0.234496	0.160536	0.259838	0.114821	0.094229	0	0.092287	0.318549
ABLIM3	0.238072	1.290313	0.181066	0.919199	0.225411	1.610593	0.410496	0.475156	0.761139	0.938218	0.50349	0.695754	0.229666	1.260283	0.094886	1.110144	0.269741	1.275134	1.387166	1.176727	0.500916	1.564499	0.834437	0.894591	0.861582	0.378632	0.101832	0.501044	0.317377	0.557725	0	0.633577	0	0.468325	0.128901	0.794297	0	0.079596	0.206188	0.788132	0.048545	0.510685	0.132959	0.312407	0.070488	0.581205	0.213986	0.397603	0.197464
ABO	0.131766	0	0	0	0	0	0	0	0	0	0	0	0	0	0	0	0	0	0	0	0	0	0	0	0.148164	0	0	0	0	0	0	0	0	0	0	0	0	0	0	0	0	0	0	0	0	0	0	0	0
ABR	41.12893	93.107545	36.996412	95.534437	37.556613	93.888527	43.814662	50.603362	45.796062	48.928636	44.068543	61.01712	39.260356	49.255071	35.062271	40.702339	31.577264	46.810218	68.467322	49.105506	84.038158	49.255998	72.756872	47.057497	38.518974	44.823765	37.452498	39.097062	32.166013	40.339724	18.963034	100.399071	18.240889	93.044491	15.533973	89.189028	18.159975	27.36141	21.362377	28.231723	22.682399	29.676201	27.706527	49.668725	24.289576	39.515538	26.741913	42.907707	49.462842
ABRA	0	0.040398	0	0	0.251663	0.079971	0.152946	0.220726	0	0	0.084473	0	0.139832	0.069591	0.071218	0.06729	0.058576	0	0	0	0	0	0.142137	0	0.231796	0	0.077489	0	0	0	0	0.059761	0.057813	0	0	0	0	0	0.308985	0	0	0.38818	0	0.079498	0	0	0	0.084687	0
ABRACL	3.414312	7.021116	8.379051	11.231145	4.06003	7.140647	3.743117	3.000603	4.569846	2.563238	5.879387	5.672425	3.396522	4.449561	4.978298	5.003899	2.577977	3.526403	13.335213	47.172447	6.449449	69.675352	12.683894	42.646505	4.507981	6.617523	4.783784	7.019734	5.15677	7.040286	7.967385	22.535178	9.040967	16.01893	13.231274	13.54034	8.369646	29.140862	5.313677	23.057755	19.51222	44.490554	8.442092	31.645941	7.907746	24.397502	6.637123	15.947302	19.710447
ABT1	12.375293	14.784706	13.81875	16.078422	12.267304	13.484963	10.907998	13.597277	9.929085	12.521179	15.406625	14.669647	15.529883	18.368146	17.316506	20.054403	17.75812	15.334795	26.386847	33.940759	28.797874	25.355348	27.157405	40.574438	11.872899	20.158022	12.569086	17.746096	15.237108	18.79619	19.868419	22.309322	19.342435	20.253276	20.84631	18.26056	20.539506	18.559753	19.624486	16.444548	15.364934	19.721515	22.403235	17.250213	23.421766	16.07996	18.456256	14.289752	22.521894
ABTB1	2.10455	4.444119	1.756556	4.944367	1.931661	4.150372	1.977841	2.429902	1.580294	2.982002	1.092864	2.232469	1.836806	1.961498	1.613931	1.525962	1.012244	2.693103	3.813994	27.841477	3.382877	25.12482	4.965418	23.330034	2.599527	4.293917	2.263253	4.852464	1.78563	3.341906	4.298176	9.517845	2.934205	7.310478	3.236774	8.423722	3.501016	14.917245	1.498776	15.835285	3.231028	18.543226	4.70591	6.128083	4.877699	4.00052	2.12529	6.545162	2.556122
ABTB2	8.329945	14.757165	8.949737	14.943334	8.53958	14.795847	8.888304	9.546174	8.67694	10.713441	10.040663	9.573783	10.163331	11.957829	8.194791	10.550684	8.456045	12.224718	25.657316	5.608909	29.883906	4.900885	26.284679	6.551749	16.39934	14.409339	14.952827	13.32311	15.106287	13.364058	11.066714	26.350233	8.736223	27.426192	7.917335	23.377628	8.546282	5.56768	7.95654	5.587407	8.500999	5.818548	12.405806	12.470785	10.269312	9.651146	9.733248	13.406344	10.418191
AC000099.1	0	0	0	0	0	0	0	0	0	0	0	0	0	0	0	0	0	0	0	0	0	0	0	0	0	0	0	0	0	0	0	0.070145	0	0	0	0	0	0.210349	0	0	0	0	0	0	0	0	0	0	0
AC000124.1	0	0	0	0	0	0	0	0	0.277131	0	0	0	0	0	0	0	0	0	0	0	0	0	0	0	0	0	0	0	0	0	0	0	0	0	0	0	0	0	0	0	0	0	0	0	0	0	0	0	0
AC002116.7	1.545195	1.470562	0.993751	2.099172	0.920677	0.442832	0.853283	0	0.44389	1.013036	1.895114	4.062363	0.436721	0	2.189484	1.658604	0.363957	0.764301	1.254588	0.655078	3.091975	0	0.450717	2.154705	1.486464	1.57694	0.967703	0.524314	0.432043	0.861967	0.763484	0.23594	0.339414	0.96067	0.373279	1.416149	1.364758	0	1.863767	0	2.715888	1.198648	1.765218	2.203592	1.214914	0	0.457814	0	2.233387
AC002398.5	0	0.155943	0	0	0	0	0	0.189291	0.104001	0	0	0	0	0	0	0.087115	0	0.080008	0	0	0	0	0	0.109169	0	0	0.10039	0.108391	0	0	0	0.025725	0	0.101088	0	0	0	0	0	0	0	0	0.128446	0	0	0	0	0	0
AC002454.1	4.027119	0.241088	8.356396	0	10.477386	0	0.613954	1.723075	3.080101	1.107882	8.112708	0.846091	0.30337	1.968931	5.10995	0	5.422966	2.134795	5.364093	2.580364	2.417182	3.438458	6.833174	0	2.851241	1.990277	4.421714	2.438526	4.14931	1.610834	0	0	0	0	0	0	0	0	0	0	0	1.414736	1.090477	0	2.210693	0	0	0	20.013022
AC002463.3	0	0	0	0	0	0	0	0	0	0	0	0	0	0	0	0	0	0	0	0	0	0	0	0	0	0	0	0	0	0	0	0	0	0	0	0	0	0	0	0	0	0	0	0	0	0	0	0	0
AC002480.3	2.026286	1.272053	0.823074	1.997538	1.055905	2.19687	0.875519	1.010806	1.203884	0.702973	1.064017	1.100537	1.285404	0.880893	0.817955	1.004729	0.942174	0.42581	1.694889	0.227033	3.691786	0.237667	2.124148	0.290246	1.243808	0.468433	1.691626	0.768985	2.037526	0.242753	0.968047	0.868334	0.928174	0.358771	0.441927	0.454906	0.509085	0.821047	0.472812	0.369632	0.586143	0.55725	0.342332	0.090998	0.965537	0.197972	0.640765	0.096973	0.848905
AC002511.1	0	0	0	0	0	0	0	0	0	0	0	0	0	0	0	0	0	0	0	0	0	0	0	0	0	0	0	0	0	0	0.053079	0.01628	0	0	0	0	0	0	0	0	0	0	0	0	0	0	0	0	0
AC003051.1	0	0	0	0	0	0	0	0	0	0	1.080841	0	0	0	0	0	0	0	0	0	0	0	0	0	0	0	0	0	0	0	0	0	0	0	0.427025	0	0	0	0	0	0.417661	0	0	0	0	0	0	0	0
AC003102.3	0.074579	0.042409	0	0.065382	0	0.042024	0	0.077272	0	0.091676	0.044331	0	0	0	0.037011	0.069931	0.09123	0	0.142051	0	0.04876	0	0.073652	0.043569	0	0	0	0.086821	0.035343	0.036659	0	0.041576	0	0.040597	0	0.041353	0	0.310736	0.107313	0	0	0	0	0	0	0.091021	0	0	0
AC003665.1	2.925515	3.107103	3.831279	1.772002	1.624451	5.067188	2.174193	2.66226	2.033364	2.966423	2.402534	1.814694	2.09351	2.11696	0.926302	1.312912	1.524746	1.205807	3.821133	2.834558	3.028236	2.56767	2.037315	2.19381	1.10803	1.471191	1.210404	1.63359	0.799358	1.190915	0.926228	2.187626	1.739334	1.218788	1.332168	1.029207	1.056762	1.857947	1.203808	1.951855	1.043246	1.514426	2.064743	1.951228	2.069667	1.240915	0.82734	1.532745	2.310111
AC003958.2	0	0	0	0	0	0	0	0	0	0	0	0	0	0	0	0	0	0	0	0	0	0	0	0	0	0	0	0	0	0	0	0	0	0	0	0	0	0	0	0	0	0	0	0	0	0	0	0	0
AC003984.1	0	0.013165	0.058646	0	0	0	0	0	0	0	0	0.096581	0	0	0	0	0	0	0	0.063476	0	0	0	0	0	0.052525	0	0	0	0	0	0	0	0	0	0	0	0	0	0	0	0	0	0	0	0	0	0	0
AC004019.13	2.104638	1.013982	1.689298	0.782122	2.362815	1.25281	0.959249	0.576794	0.886451	1.51793	1.192907	1.157715	0.778487	0.556714	0.449526	0.641129	0.651858	0.785386	1.477075	0.947747	1.810898	0.498873	1.585409	0.805168	0.123238	0.520248	1.355479	0.665306	0.434342	0.447068	0.92249	0.53507	1.186131	0.123967	0.405176	0.626909	0.468941	0.377373	0.652167	0.339866	0.926461	0.154035	0.942717	0	0.994863	0.54137	1.005465	0.398637	0.526856
AC004053.1	0	0	0	0	0	0	0	0	0	0	0	0	0	0	0	0	0	0	0	0.09022	0	0	0	0	0	0	0	0	0	0	0	0	0	0	0	0	0	0	0	0	0	0	0	0	0	0	0	0	0
AC004603.4	0	0	0	0	0	0	0	0	0	0	0	0	0	0	0	0	0.09107	0	0	0	0	0	0	0	0	0	0	0	0	0	0.100282	0.030792	0	0	0.09911	0	0.114665	0	0.159489	0	0	0	0	0.121915	0	0	0.122989	0	0
AC004862.6	0	0	0	0	0	0	0	0	0	0	0	0	0	0	0	0	0	0	0	0	0	0	0	0	0	0	0	0	0	0	0	0	0	0	0	0	0	0	0	0	0	0	0	0	0	0	0	0	0
AC004893.11	3.944992	5.352002	4.85121	3.656703	4.195986	4.951031	3.58125	3.91085	2.956395	3.966501	2.54573	4.464658	2.869162	2.795065	2.250931	2.713243	2.173179	1.463089	2.904189	4.58073	4.162745	3.802844	3.419093	5.638974	1.644818	2.888975	2.629786	3.036868	1.667213	2.839437	1.079018	3.281961	1.511413	3.269092	1.785815	3.198523	0.992169	1.88572	1.384194	2.970709	2.071968	3.219056	1.180788	2.145029	2.919597	1.854779	1.898789	2.418011	2.340016
AC005022.1	0	0.155186	0	0	0	0.81612	0	0	0.20582	0	0.432921	0	0	0	0	0	0	0	0	0	0	0	0	0.225623	0	0	0	0	0	0	0	0	0.150536	0	0	0	0	0	0	0	0	0	0	0	0	0	0	0	0.194158
AC005029.1	0.059238	0.016873	0	0	0.070126	0.06683	0	0	0	0.219322	0	0	0	0	0	0	0	0	0	0	0	0	0	0	0	0	0	0	0.056707	0	0	0	0	0	0	0.066093	0	0	0	0	0	0	0	0.066433	0	0	0	0	0
AC005062.2	0	0	0	0	0	0	0	0	0	0	0	0	0	0	0.324179	0	0	0	0	0.473914	0	0	0	0.787661	0	0	0	0	0	0	0	0	0	0	0	0	0	0	0	0	0	0	0	0	0	0.36173	0	0.360091	0
AC005235.1	0	0	0	0	0	0	0.074787	0.071954	0	0	0	0	0	0	0	0	0	0	0	0	0.184441	0	0.069459	0	0	0.079604	0	0	0.066636	0	0	0	0	0	0	0	0	0	0	0	0	0	0	0	0	0	0	0	0
AC005264.2	0	0.070244	0.104154	0	0	0.092667	0	0	0	0	0	0	0	0.324452	0	0.078268	0	0	0	0	0	0	0	0	0	0	0	0	0	0	0.904793	2.753433	0.335648	2.270759	0.298306	2.671659	0.515537	0	0.598472	0	0.254396	0.112863	0.231087	1.38183	0.488794	1.402875	0.278036	0.883577	0
AC005358.3	0	0	0	0	0	0	0	0	0	0	0	0	0	0	0	0	0	0	0	0	0	0	0	0	0	0	0	0	0	0	0	0	0	0	0	0	0	0	0	0	0	0	0	0	0	0	0	0	0
AC005550.4	0	0.027283	0	0	0.226262	0	0.206519	0	0.218281	0	0.114113	0.399096	0	0	0.096909	0	0	0	1.134229	0.809495	1.031806	1.274567	1.163019	0.229619	0.52716	0.889785	0.105543	0.113958	0.092949	0	0	0.027025	0	0	0	0.107629	0	0	0	0	0	0	0.134934	0.214588	0	0	0.108094	0.114401	0.100461
AC005592.2	4.036462	4.092361	5.206896	3.267947	3.211385	3.093028	4.476774	4.779993	3.093821	5.349467	1.105805	1.889119	2.590831	1.637052	3.624072	2.945142	5.170075	4.973138	7.57068	28.299936	11.104113	21.559751	5.358315	13.488718	0.59139	1.879886	3.445871	3.118618	2.060389	2.552307	5.384863	2.913581	1.594903	3.981	0.874342	3.890001	1.622964	10.174609	0.735502	3.063511	1.076141	2.85104	3.469611	3.59251	0.712893	2.201365	3.218381	4.98552	2.651069
AC005594.3	2.369132	1.524562	0.810523	1.657671	0.538722	1.282293	1.565868	1.003452	1.070977	0.741503	0.85537	1.460924	1.304878	1.074822	1.007585	1.2975	1.023325	0.608396	0.823167	1.187625	1.205848	0.689516	1.003907	1.234888	0.857091	0.805393	0.88319	0.775349	0.908134	0.899094	1.517131	1.840482	1.085671	1.825831	1.593775	1.297594	0.841696	1.20378	1.560305	1.430952	1.189763	1.192219	1.131431	1.27879	1.182426	1.999022	0.893985	1.568252	0.254043
AC006004.1	0	0	0	0	0	0	0	0	0	0	0	0.097545	0	0	0	0	0	0	0	0	0	0	0	0	0	0	0	0	0	0	0	0	0	0	0	0	0	0	0	0	0	0	0	0	0	0	0	0	0
AC006145.4	0.076473	0.152694	0.097054	0.53826	0.181121	0.172692	0.330318	0.794502	0.174735	0.189346	0.273683	0.7188	0.151302	0	0	0.218376	0.063376	0	0	0.213621	0.204372	0	0.153833	0	0.083635	0.088183	0.167683	0.090516	0.073784	0.381114	0.350909	0.129205	0.124972	0	0.069427	0	0.079921	0.515742	0.111368	0.464352	0.552026	1.364659	0.430166	0.085837	0.682698	0.280163	0.172611	0.182917	0
AC006196.1	0	0	0	0	0	0	0	0	0	0	0	0	0	0	0	0	0	0	0	0	0	0	0	0	0	0	0	0	0	0	0	0	0	0	0	0	0	0	0	0	0	0	0	0	0	0	0	0	0
AC006262.5	0	0	0.159966	0	0	0	0	0	0	0	0	0	0	0	0	0	0	0	0	0	0	0	0	0	0	0	0	0	0	0	0.116813	0.035883	0	0	0	0.142979	0	0	0	0.193862	0	0.351828	0	0	0	0.461161	0	0	0
AC006272.1	0.324485	0.18905	0	0.584401	0	0	0	0.686328	0.745037	0.42072	0.395831	0	0.716443	0	0	0	0	0	1.010048	0.530527	0.501987	0	0.737069	0	0.403794	0.428374	0.396519	1.286789	0.352711	0	0.316325	0.195256	0.281297	0	0	0	0	0	0	0	0	0.491113	0	0.369039	0.504664	0	0.380873	0	0
AC006372.4	0	0.026708	0	0	0	0	0	0	0.053587	0	0	0	0.091695	0	0	0	0.038424	0	0	0	0	0	0	0	0	0	0	0	0	0	0	0.065571	0	0	0.042345	0	0	0	0	0	0	0.063717	0	0	0	0	0	0	0
AC007038.7	1.625201	1.979911	2.584632	1.916864	0.963446	0.613436	1.762313	1.836728	1.85887	0.338965	0.81206	2.124344	0.824678	0.414364	1.81466	0.79152	1.150483	0.606294	2.571595	1.1765	1.871373	3.526378	2.101683	2.658051	0.610292	1.772467	0.913606	0.822228	1.074456	0.275744	0.504281	0.96837	0.448825	0.306007	0.248993	0.30874	0.867956	1.626939	0.401777	1.256173	1.287116	0.190112	1.353126	0.304963	0.61084	0.496617	0.771305	0.814097	0.360605
AC007040.7	0.909585	0.854367	1.942653	0	0.721346	1.03858	0.806975	1.280714	0.347952	0.628759	0.369158	2.22787	0	0	0.667871	0.31596	0.276859	0.582493	1.394161	1.467441	1.38982	0.94838	0.681881	2.558827	0	0	1.101364	0.397018	1.304812	1.970901	0	1.377696	0	2.032124	0	0.868523	0	1.096029	0.474728	0	0.272151	0	0.452012	0.688893	0	0.743029	0.354694	1.850255	0
AC007099.1	0.555459	2.131807	0.944242	4.607095	1.318472	1.681357	1.611872	1.162979	2.543762	0.701518	1.784182	1.162931	0.384198	0.972782	0.973132	1.471735	0.482027	1.354113	0	0	0	0	0	0.233	0.642044	0.679056	1.0637	0.229824	1.31617	0.383885	0.174457	0.053664	0	0	0.17202	0	0	0.3226	0.836993	0	0	0	0	0	0	0	0	0	0.400572
AC007131.1	0	0	0	0	0	0	0	0	0	0	0	0	0	0	0	0	0	0	0	0	0	0	0	0	0	0	0	0	0	0	0	0	0	0	0	0	0	0	0	0	0	0	0	0	0	0	0	0	0
AC007163.3	0	0.028001	0	0	0.232184	0	0	0	0	0.121787	0.11712	0	0	0	0.099536	0	0	0	0	0	0	0	0	0	0	0	0	0	0	0	0	0.055499	0	0	0	0	0	0	0	0	0	0	0	0	0	0	0	0	0
AC007163.6	0.270842	0	0	0	0	0	0	0	0	0.347666	0	0.284104	0	0	0.294622	0	0	0	0	0	0	0	0	0.3567	0	0	0.323314	0	0	0.289884	0	0	0	0	0	0	0	0.495157	0.419625	0.43703	0	0	0.800711	0	0	0	0	0	0
AC007246.3	2.031437	0.624115	1.189997	0.137506	1.480457	0.970495	0.75943	1.055385	0.981926	0.77405	0.559325	0.571217	0.464084	0.539475	0.63009	0.372095	0.971936	1.024971	1.936409	1.857017	1.881004	2.28582	1.887529	2.141985	0.342078	0.360698	0.342882	1.110544	0.980753	0.93507	0.645597	0.330165	0.1916	0	0.141916	0.262898	0.408521	0.527192	1.13843	0.949335	0.645001	0.107318	0.549602	0.877069	0.697714	0.286249	0.441004	0.747653	1.553443
AC007359.6	0	0	0	0	0	0	0	0	0	0	0	0	0	0	0	0	0	0	0	0	0	0	0	0	0	0	0	0	0	0	0	0	0	0	0	0	0	0	0	0	0	0	0	0	0	0	0	0	0
AC007365.1	0.231065	0.066125	0	0	0.136924	0.130697	0.125103	0	0	0.144052	0	0	0	0	0	0	0	0	0	0	0	0	0	0	0	0	0	0.139069	0	0	0	0	0	0.129531	0	0	0	0	0	0	0.121019	0	0	0	0	0	0	0	0
AC007386.2	0	0.018216	0	0	0	0	0	0	0	0	0	0	0	0	0	0	0	0	0	0	0	0	0	0	0	0	0	0	0	0	0	0	0	0	0	0	0	0	0	0.096675	0	0	0	0	0	0	0	0	0
AC007392.3	0	0	0	0	0	0	0	0	0	0	0	0	0	0	0	0	0	0	0	0	0	0	0	0	0	0	0	0.430698	0.354184	0	0	0	0	0	0	0	0	0	0	0	0	0	0	0	0	0	0	0	0
AC007392.4	0	0	0	0	0	0	0	0	0	0	0	0	0	0	0	0	0	0	0	0	0	0	0	0	0	0	0	0	0	0	0	0	0	0	0	0	0	0	0	0	0	0	0	0	0	0	0	0	0
AC007403.2	0	0	0	0	0.514626	0	0	0	0	0	0	0	0	0	0	0	0	0	0	0	0	0	0	0	0	0	0	0	0	0	0	0	0	0	0	0	0	0	0	0	0	0	0	0	0	0	0	0	0
AC007405.4	0	0	0	0	0	0	0	0	0	0	0	0.503614	0	0	0	0	0	0	0	0	0	0.931763	0	0	0	0	0	0	0	0	0	0	0	0	0	0	0	0	0	0	0	0	0	0	0	0	0	0	0
AC007461.2	0.097302	0.083408	0.370788	0.171543	0.115275	0.219951	0.105226	0	0	0.483667	0.232579	0	0.097122	0	0.098811	0.09337	0.162679	0.085762	0.385698	0.275236	0.394648	0	0.197673	0	0.215047	0.113435	0.215244	0	0.284361	0.097705	0.089744	0.02755	0.079894	0	0	0.10972	0	0	0	0	0	0	0	0	0	0	0.110169	0	0.102418
AC007463.2	0	0	0	0	0	0	0	0	0	0	0	0	0	0	0	0	0	0	0	0	0	0	0	0	0	0	0	0	0	0	0	0	0	0	0	0	0	0	0	0	0	0	0	0	0	0	0	0	0
AC007551.3	0.598767	0.383441	0.695807	0.350352	0.295287	0.450133	0.268904	1.034879	0.569761	0.307377	0.950156	0.624983	0.683281	0.484342	0.696647	0.235063	0.449918	0.431448	0.894355	0.343001	1.445376	1.356747	0.793056	0.703892	0.807915	0.340501	0.703287	0.291985	0.618313	0.591238	0.091006	0.083722	0.08104	0.218309	0.090097	0.055527	0.206578	0.166937	0.072075	0.225406	0.050918	0.067818	0.139412	0.111861	0	0.060909	0.056081	0.119071	0.905948
AC007682.1	0	0	0	0	0	0	0	0	0	0	0	0	0	0	0	0	0	0	0	0	0	0	0	0	0	0.054908	0	0	0	0	0	0	0	0	0	0	0	0	0	0	0	0	0	0	0	0	0	0	0
AC007740.1	0	0	0	0	0	0	0	0	0	0	0	0	0	0	0	0	0	0	0	0	0	0	0	0	0	0	0	0	0	0	0	0	0	0	0	0	0	0	0	0	0	0	0	0	0	0	0	0	0
AC007743.1	0	0.035699	0.126198	0	0	0	0	0.25988	0	0	0	0	0	0	0	0	0	0	0	0	0	0	0	0	0	0	0	0	0	0.199652	0	0	0	0	0	0	0	0	0	0.303728	0	0.174255	0	0.140263	0	0	0	0	0
AC007750.5	0	0	0	0	0	0	0	0	0	0	0	0	0	0	0	0	0	0	0	0	0	0	0.052736	0	0	0	0	0	0	0	0	0	0	0	0	0	0	0	0	0	0	0	0	0	0	0	0	0	0
AC007773.2	0.731162	0.423053	0.311512	0.435608	0.289584	0	0	0.512536	0.279389	0	0.295156	0.511002	0.779111	0.531221	0.262288	0.496069	0.434048	0	0.715025	3.40504	0.718676	0.818941	0.532337	2.847865	0	0	0.574889	0.931914	0.763956	0.258217	0.698959	0.861339	0.829048	0	0.917282	0.859711	0	0.864736	0.374281	0.389856	1.346542	0.714062	0.71544	1.104023	0	1.790184	0.564843	0.88762	0.403075
AC007879.2	0.462169	0.136191	0	0	0.551765	0	0	0	0.531424	0.613879	0	0	0.536151	0	0	0	0	0	0	0	0	0	0	0	0	0	0	0	0.533756	0	0	0.43004	0	0	0	0	0	0	0	0	0	0	0.71749	0	0	0.567141	0	0	0.274583
AC007880.1	0	0.029086	0	0	0	0	0	0.105904	0	0	0	0	0	0	0	0	0	0	0.134857	0	0	0	0.10358	0	0	0	0	0	0	0	0.093953	0.028845	0.167276	0	0	0	0	0	0	0	0	0	0	0	0	0	0	0	0.16088
AC007966.1	0.213724	0	0	0	0	0	0	0	0	0	0	0	0	0	0	0	0	0	0	0	0	0	0	0	0	0	0	0	0	0	0	0	0	0	0	0	0	0	0	0	0	0	0	0	0	0	0	0	0
AC008697.1	0	0	0	0	0	0	0	0.137324	0	0	0	0	0	0	0	0	0	0	0	0	0	0	0	0	0	0	0	0	0	0	0	0.451449	0	0	0	0.14992	0	0	0	0.203306	0	0	0	0.29643	0	0.160929	0	0	0
AC008703.1	0	0	0	0	0	0	0	0	0	0	0	0	0	0	0	0	0	0	0	0	0	0	0	0	0	0	0	0	0	0	0.092349	0.056702	0	0.334575	0	0	0	0.169894	0	0	0	0	0	0.112448	0	0	0	0	0
AC009120.4	0	0	0	0	0	0	0	0	0	0	0	0	0	0	0	0	0	0	0	0	0	0	0	0	0	0	0	0	0	0	0	0	0	0	0	0	0	0	0	0.381504	0	0	0	0	0	0	0	0	0
AC009227.2	0.083766	0.023908	0.106343	0	0.198425	0	0	0	0	0.41536	0.099993	0.087498	0	0	0.084624	0	0	0	0.109678	0	0.11239	0.123077	0	0.100124	0.183887	0	0.184242	0	0	0.083709	0	0	0	0	0	0	0	0	0	0	0	0	0	0	0	0	0	0	0
AC009264.1	0	0	0	0	0	0	0	0	0	0.170007	0	0	0	0	0	0	0	0	0	0	0	0	0	0	0	0	0	0	0	0	0	0	0	0	0	0	0	0	0	0	0	0	0	0	0	0	0	0	0
AC009299.3	0	0.024238	0	0	0	0	0	0	0	0	0	0	0	0	0	0	0	0	0	0	0	0	0	0	0	0	0	0	0	0	0	0	0	0	0	0	0	0	0	0	0	0	0	0	0	0	0	0	0
AC009473.1	0	0.054143	0	0	0	0.213493	0	0.393813	0	0	0	0	0	0	0.197905	0	0.163398	0	0.26472	0.562922	0	2.408312	0	0.711026	0	0.460536	0.21635	0.233728	0	0	0.177317	0	0	0	0	0.217596	0	0	0	0	0	0	0	0.212304	0	0	0	0	0.101805
AC009501.4	1.066859	1.259679	2.79904	1.110386	0.459606	1.067445	1.135019	1.091981	2.217015	1.958061	1.379979	0.548099	0.945436	0.630478	1.388897	0.201915	1.143591	0.741959	2.368412	3.577159	2.706189	1.880808	1.711022	1.647189	1.629039	0.859482	0.8148	0.628434	0.615287	0.633714	0.872347	0.624957	0.77656	0.46853	0.670634	0.355615	0.443115	0.713473	0.308231	1.285059	0.765864	0.727718	0.297139	1.650817	1.254859	0.640778	1.070196	0.503075	1.826084
AC009518.4	2.657072	0.509539	2.257654	0	1.261193	0.401986	1.348566	0.556005	0.202772	0	0.639647	0.370799	0.183124	0.185229	0	0.350872	0	0.322779	0	0	0.250808	0	0.374077	0	0	0	0	0	0	0	0.333155	0	0	0	0.164291	0	0	0	0.266239	0	0	0	0.766595	0	0	0	0.203092	0	0
AC009948.5	6.363292	4.74791	4.439426	5.173517	5.787627	7.188137	3.02003	2.799235	3.568988	6.566212	4.384894	4.074359	4.220329	4.330312	2.438754	3.625648	2.870455	2.980439	4.864443	16.795305	5.042421	16.620606	5.354192	14.532969	3.403333	5.91775	4.223718	8.118452	2.466192	4.705698	0.760149	2.776826	1.264201	1.599706	0.98185	1.905873	0.177254	5.77669	1.284337	8.493465	2.975539	6.199416	1.747878	1.277772	1.939953	0.309804	1.429734	1.975089	6.517594
AC010091.1	0	0	0	0	0	0	0	0	0	0	0	0	0	0	0	0	0	0	0	0	0	0	0	0	0	0.049174	0	0	0	0	0	0.011322	0	0	0.039112	0.096378	0	0	0	0	0	0	0.242021	0	0	0	0.048708	0.051731	0
AC010127.3	0	0	0	0	0	0	0	0	0	0	0	0	0	0	0	0	0	0	0	0	0	0.126657	0	0	0	0.099723	0	0.102268	0	0	0.079151	0	0	0	0	0	0	0	0	0	0	0	0	0	0	0	0	0	0.045131
AC010226.4	0.367279	0.612589	0	0.582241	0.713954	0	0.958972	0	1.183593	0.838244	0	1.677968	1.733247	0	0.955888	0.625761	0.310378	1.537192	1.50838	3.169496	2.657683	4.046006	2.133515	2.624845	0.577048	1.216996	0.394902	0	0	0.61064	0.752996	0.703763	0.280214	0	0.63471	0.686229	0	1.60277	0	2.632402	0.558204	3.345928	0	1.091514	0.634706	1.692205	0	0.690534	1.469928
AC010524.2	0	0.033624	0	0	0.069873	0	0.063659	0	0	0.145682	0	0	0	0	0	0	0	0	0	0.244763	0	0	0.058883	0	0	0	0	0	0	0	0	0.016545	0	0	0	0.065851	0	0	0	0	0	0	0	0	0.087554	0.072061	0	0	0.092111
AC010731.4	0	0	0	0	0	0	0	0	0	0	0	0	0	0	0	0	0	0	0	0	0	0	0	0	0	0	0	0	0	0	0	0	0	0	0	0	0	0	0	0	0	0	0	0	0	0	0	0	0
AC010890.1	0	0	0	0	0	0	0	0	0	0	0	0	0	0	0	0	0	0	1.006938	0	0	0	0	0.838218	0	0	0	0	0	0	0	0	0	0	0	0	0	0	0	0	0	0	0	0	0	0	0	0	0
AC010975.1	0	0	0	0	0	0	0	0	0	0	0	0	0	0	0	0	0	0	0	0	0	0	0	0	0	0	0	0	0	0	0	0	0	0	0	0	0	0	0	0	0	0	0	0	0	0	0	0	0
AC010987.6	0.351009	0.409931	0.901521	2.534945	0.417977	0.40171	0.386698	0.743754	1.209447	1.371971	2.145982	1.844171	0.391693	0	1.180226	0.372435	1.959647	1.029932	0	1.166473	1.102529	0	0.403462	0	0	0	0.433665	0	0.772875	0	0.344279	0	1.530573	0	0.674827	0	0.815391	0	0.558222	0.581275	4.867618	0.536994	2.119446	0.399762	0	0.430383	0.827476	2.151038	3.207866
AC011298.2	0	0	0	0	0	0	0.060951	0	0	0	0	0	0	0	0	0	0	0	0	0	0	0	0	0	0	0	0	0	0	0	0	0	0	0	0	0	0	0	0	0	0	0	0	0	0	0	0	0	0
AC011343.1	0	0	0	0	0	0	0	0	0	0	0	0	0	0	0	0	0	0	0	0	0	0	0	0	0	0	0	0	0	0	0	0	0	0	0	0	0	0	0	0	0	0	0	0	0	0	0	0	0
AC011518.1	0	0	0	0	0	0	0	0	0	0	0	0	0	0	0	0	0	0	0	0	0	0	0	0	0	0	0	0	0	0	0	0	0	0	0	0	0	0	0	0	0	0	0	0	0	0	0	0	0
AC011609.3	0	0.298968	0	0	0.306681	0.587939	0	0	0.29588	0.33044	0	0	0	0	0.279291	0.264145	0	0	1.147645	0.404332	0.383773	0	1.419109	0	0.310095	0	1.837684	0	0	0	0	0	0	0	0	0	0	0	0	0	0	0	0	0	0	0	0	0	0
AC011718.2	0	0	0	0	0	0	0	0	0	0	0	0	0	0	0	0	0.083163	0	0	0	0	0	0	0	0	0	0	0	0	0	0	0	0	0	0	0	0	0	0	0	0	0	0	0	0	0	0	0	0
AC011738.4	0	0.075927	0	0	0.078854	0.075163	0	0.207438	0	0	0	0	0	0	0.066841	0	0	0	0	0.092475	0	0.09655	0	0	0.144967	0.076405	0	0	0	0	0	0.149648	0	0.073303	0	0.074459	0	0	0.096697	0.302393	0	0	0	0.074718	0	0	0.225146	0	0.069449
AC011747.4	0	0.011852	0	0	0	0	0	0	0	0	0	0.043545	0	0	0	0	0	0	0	0	0.02705	0.058438	0	0	0	0	0.067077	0	0	0.020402	0.037807	0.052138	0.033672	0.045172	0	0.092167	0.021378	0	0	0	0	0.084197	0.028949	0	0	0	0	0	0
AC011747.7	0.608611	0.260883	0	0	1.435708	0	1.336416	0.980754	0.343307	0	0	0.324867	0.980196	1.024869	0.999611	0.622523	0.839248	0.882855	0.933643	2.426894	1.898202	6.964521	1.382751	3.630683	0	0.79493	0	0.391042	0.321235	0.336033	0	0.457079	0	0	0	0.357397	0.340429	1.620141	0	0.974372	0	1.810038	0	0	0	0	0	2.190019	1.181991
AC011899.9	0.52834	0.250501	0.837021	0.231734	0.573153	0.099269	0.569225	0.319474	0.351882	0.270935	0.576101	0.229751	0.257751	0	0.04381	0	0.360042	0.075962	0.224611	0	0.173354	0	0.174468	0.154833	0.947798	0.249622	0.333335	0.514008	0.460425	0.303697	0.040095	0.172111	0.178527	0.096106	0.436713	0.146749	0.13642	0.294094	0.253933	0.463262	0.179301	0.238843	0.491342	0	0.130277	0.10748	0.2472	0.367541	0.068398
AC012075.2	0	0	0	0	0	0	0	0	0	0	0	0	0	0	0	0	0	0	0	0	0	0	0	0	0	0	0	0	0	0	0	0	0	0	0	0	0	0	0	0	0	0	0	0	0	0	0	0	0
AC012309.5	5.210917	4.418989	4.54708	5.679997	2.234567	4.226023	4.80002	4.201514	3.307156	8.178836	4.796388	4.908251	5.11247	2.482973	5.990473	2.76441	3.632539	2.147803	5.925444	1.825552	9.701646	7.905552	10.028651	6.128115	4.192297	4.943519	3.088626	3.077013	4.907755	3.534259	1.879995	2.786252	2.381152	2.403991	2.100959	2.396372	2.349519	2.185706	3.358219	1.788501	3.324319	2.310756	1.5672	1.377849	1.511784	0.768504	2.377173	1.762721	6.962064
AC012314.8	1.635526	1.336446	2.018736	2.149016	1.28562	1.451595	1.121617	0.670956	0.938535	1.271622	0.923216	1.360545	1.203031	1.325731	0.772796	1.15928	1.168743	0.630278	1.92271	2.503383	2.697596	1.823063	1.854945	3.105287	0.835687	1.864459	1.38293	1.119572	1.115739	0.85496	1.829267	1.790127	0.819053	1.295976	1.843549	1.521728	1.084694	2.211046	1.645815	2.402018	1.348228	2.043591	1.59217	2.14719	0.810421	1.388525	0.935361	1.527742	0.709286
AC012494.1	0	0	0	0	0	0	0	0	0	0	0	0	0	0	0	0	0	0	0	0	0	0	0	0	0	0	0	0	0	0	0	0	0	0	0	0	0	0	0	0	0	0	0	0	0	0	0	0	0
AC012507.3	0	0.122562	0	0	0	0.242318	0.115952	0	0	0	0	0	0	0	0	0	0	0.094819	0.142521	0	0	0	0	0	0	0.125563	0.119008	0	0	0	0	0	0	0	0	0	0	0	0	0.164187	0	0	0	0	0	0	0	0	0.05656
AC015922.6	0	0	0	0	0	0	0	0	0	0	0	0	0	0	0	0	0	0	0	0	0	0	0	0	0	0	0	0	0	0	0	0	0	0	0	0	0	0	0	0	0	0	0	0	0	0	0	0	0
AC016582.2	0.119759	0.068568	0.304533	0	0	0.271013	0.129719	0	0	0	0	0	0	0	0.12268	0	0	0.106533	0.321358	0	0.491981	0	0	0	0	0.141291	0	0.144422	0	0.121228	0	0	0	0	0	0	0.127172	0	0	0	0	0	0	0	0	0	0	0	0.190397
AC016629.8	0.892217	1.107712	0.49657	1.57825	1.690486	1.000815	1.124513	1.320271	0.960003	1.333847	0.85695	0.756918	1.224025	0.79499	1.082801	0.520009	1.614192	0.825488	3.178188	7.281276	2.600697	9.282217	2.160251	7.470419	1.001674	0.987184	1.195368	0.96646	1.06953	1.058047	0.459143	0.773177	0.070507	0.695393	0.650794	0.943818	0.175758	2.77145	0.109798	2.242631	0.159656	1.862141	0.649858	0.467157	0.464974	0.714205	0.523839	0.726593	0.489037
AC016738.3	0	0.187661	0	0.580096	0	0.368185	0	0	0	0	0	0	0.35531	0	0	0.338141	0	0.935235	0	0	0	0	0.365514	0	0	0	0	0	0	0	0	0.678112	0	0	0	0.387336	0.369947	0	0	0.528549	0.367936	0	0	0	0	0	0	0	0
AC016910.1	0.214488	0	0	0	0	0	0	0	0	0	0	0	0	0	0	0	0	0	0	0	0	0	0	0.274106	0	0	0	0.269783	0	0.44957	0	0	0	0	0	0	0	0	0	0	0	0	0	0	0	0	0	0.25968	0
AC016995.3	0.195613	0.056355	0.249507	0.348006	0	0	0	0	0.224002	0	0	0	0	0.206868	0.206485	0	0	0	0.553738	0.294202	0	0.315185	0	0.247512	0	0	0	0.487902	0	0	0	0.227425	0	0	0	0	0	0	0	0.616321	0	0.843221	0	0	0	0.239316	0	0.23643	0.424602
AC017060.1	0	0	0	0	0	0	0	0	0	0	0	0	0	0	0	0	0	0	0	0	0	0	0	1.208075	0	0	0	0	0	0	0	0	0	0	0	0	1.027263	0	0	0	0	0	0	0	0	0	0	0	0
AC018464.3	0	0	0	0	0	0	0	0	0	0	0	0	0	0	0	0	0	0	0	0	0	0	0	0	0	0	0	0	0	0	0	0.110523	0.318104	0.4489	0	0	0	0	0	0	0	0	0	0	0	0	0	0	0
AC018470.4	0.309319	0.246748	0.15693	0.326138	0.073239	0.209404	0.40041	0.128414	0.141314	0.229152	0.368523	0.258356	0.486549	0.241831	0.309878	0.351333	0.407685	0.214998	0.558803	3.169285	0.327982	3.216732	0.617974	2.779752	0.067171	0.283187	0.269638	0.14554	0.177873	0.061344	0	0.017354	0	0	0	0	0	0	0	0	0	0	0	0	0	0	0	0	0.579752
AC018647.3	0	0	0.266434	0	0	0	0	0.43783	0	0	0	0	0	0	0	0	0	0	1.193322	1.900043	0.301235	0.340249	1.791527	0.265991	0.732996	1.034412	1.212014	0.785724	0	0.436649	0	0	0	0	0	0	0	0	0	0	0	0	0	0	0	0	0	0	0.113762
AC018705.5	0	0	0	0	0	0	0	0	0.131669	0	0	0	0	0	0	0	0	0	0	0	0	0	0	0	0	0	0	0	0	0	0	0	0	0	0	0	0	0	0	0	0	0	0	0	0	0	0	0	0
AC018742.1	0	0	0	0	0	0	0	0	0	0	0	0	0	0	0	0	0	0	0	0	0	0	0	0	0	0	0	0	0	0	0	0	0	0	0	0	0	0	0	0.143539	0	0	0	0	0	0	0	0	0
AC018799.1	0	0	0	0	0	0	0	0	0	0	0	0	0.21672	0	0	0	0	0	0	0	0	0	0	0	0	0	0	0	0	0	0	0	0	0	0	0	0	0	0	0	0	0.298536	0	0.701255	0	0.253107	0	0.250261	0.112648
AC019048.1	0	0	0	0	0	0	0	0	0	0	0	0	0	0	0	0	0	0	0	0	0	0	0	0	0	0	0	0	0	0	0	0	0	0	0	0	0	0	0	0	0	0	0	0	0	0	0	0	0
AC019118.2	0	0	0	0	0	0	0	0	0	0	0	0	0	0	0	0	0	0	0	0	0	0	0	0	0	0	0	0	0	0	0	0	0	0	0	0	0	0	0	0	0	0	0	0	0	0	0	0	0
AC020571.3	0	0	0	0	0	0	0	0	0	0	0	0	0	0	0	0	0.128203	0	0	0	0	0	0	0	0	0	0	0	0	0	0	0	0	0	0	0	0	0	0	0	0	0.211722	0	0	0	0	0	0	0
AC022007.5	0.875063	1.412945	0.851977	2.258806	0.633614	1.092768	0.81406	1.006428	0.978203	1.731625	0.903911	0.865051	0.649904	0.786163	1.162418	0.7236	0.927633	0.758563	1.164139	2.627442	2.462034	1.933124	2.391425	2.200641	1.070361	1.341528	0.593613	1.544421	1.362305	1.508156	0.432442	0.834234	0.901	0.36053	0.205422	0.970648	0.453344	0.919003	0.161275	0.66229	0.568923	1.684598	0.817244	0.48096	0.479898	0.660057	0.495376	1.538668	0.169628
AC022173.2	0	0.145394	0.636167	0	0	0	0	0	0	0	0	0	0	0	0	0	0	0	0	0	0	0	0	0	0	0	0	0	0	0	0	0	0	0	0	0	0	0	0	0	0	0	0	0	0	0	0	0	0
AC022311.1	0	0	0	0	0	0	0	0	0	0	0	0	0	0	0	0	0	0	0	0	0	0.106584	0	0	0	0	0	0	0	0	0	0	0	0	0	0	0	0	0	0	0	0	0	0	0	0	0	0	0
AC024592.9	0	0	0	0	0.219067	0	0	0	0	0	0	0	0	0	0	0	0	0	0	0	0	0.589213	0	0	0	0	0	0	0	0	0	0	0	0	0	0	0	0	0	0.289772	0	0	0	0	0	0.225785	0	0	0
AC027269.2	0	0	0	0	0	0	0	0	0	0	0	0	0	0	0	0	0	0	0	0	0	0	0	0	0	0	0	0	0	0	0	0	0	0	0	0	0	0	0	0	0	0	0	0	0	0	0	0	0
AC037193.1	0.256203	0.370994	0.655274	0	0.271958	1.167408	0	0.269635	0	0.327976	0.310622	0	0	0.281372	0.277098	0.26207	0	0	0.379311	1.055679	1.522483	0	0	0	0	0.28684	0.607717	0.328414	0.269354	0.272718	0.245673	0.335742	0.655594	0	0	0.302337	0.286654	0.456284	0	0.729037	0	0.333326	0	0	0	0	0	0	0
AC058791.1	2.32273	2.321388	1.247835	1.10169	1.375667	1.71586	1.931142	1.486353	0.918795	1.773701	0.853551	1.399892	0.17773	0.443439	0.452217	0.598223	0.148865	0.784857	0.704449	0.377233	0.360715	0.65919	0.542413	0.214152	1.179943	1.348257	0.886299	0.8506	0.606947	0.805063	0.822395	0.454343	0.805378	0.297508	0.894569	0.603077	1.21946	0.151201	2.220525	0.816894	1.38898	0.739349	1.386387	1.103756	1.065774	1.418523	1.111267	0.96267	0.375218
AC068831.10	0.127928	0.073295	0	0	0.151652	0	0	0	0.1463	0	0	0.133753	0.647013	0.259779	0	0	0.108327	0.228367	0.345213	0	0.352006	0.389475	0	0	0	0.15159	0	0.154823	0.252832	0.129878	0.237734	0.036515	0	0.144109	0.11741	0	0	0.219042	0	0	0.404028	0.17906	0.364488	0.28795	0.192074	0	0	0	0.135932
AC068858.1	0	0	0	0	0	0	0	0	0	0	0	0	0	0	0	0	0	0	0	0	0	0	0	0	0	0	0	0	0	0	0	0	0	0	0	0	0	0	0	0	0	0	0	0	0	0	0	0	0
AC069277.1	0	0	0	0	0	0	0	0	0	0	0	0	0	0	0	0	0	0	0	0	0	0	0	0	0	0	0	0	0	0	0	0	0	0	0	0	0	0	0	0	0	0	0	0	0	0	0	0	0
AC072062.1	0.88807	0.557868	1.578719	1.095116	1.051931	0.702331	1.055802	1.385158	0.507415	1.542654	0.954517	0.649409	0.883188	0.352544	0.898897	0.339749	1.183612	0.624035	1.400062	3.373926	1.314401	4.4541	1.078134	2.341114	0.293163	0.309209	1.37022	1.479403	0.34469	0.355621	0	0.050177	0	0	0	0	0	0	0	0.135321	0	0	0.125273	0.299235	0	0.10847	0	0.318976	0.932341
AC073128.10	0	0	0	0	0	0	0	0	0	0	0	0	0	0	0	0	0	0	0	0	0	0	0	0	0	0	0	0	0	0	0	0	0	0	0	0	0	0	0	0	0	0	0	0	0	0	0	0	0
AC073133.1	0	0	0	0	0	0	0	0	0	0	0	0	0	0	0	0	0	0	0	0	0	0	0	0	0	0	0	0	0	0	0	0	0	0	0	0	0	0	0	0	0	0	0	0	0	0	0	0	0
AC073283.4	0	0.028791	0	0.177645	0	0	0.277083	0	0	0	0	0.265618	0	0	0	0.19358	0.453043	0	0.748486	0.538485	0.751357	0.858044	0	0.330573	0	0	0	0.444768	0	0.37063	0	0	0	0	0	0	0	0	0	0.406463	0	0	0	0	0	0.310159	0	0.307792	0.193155
AC073321.3	0	0	0	0	0	0	0	0	0	0	0	0	0	0	0	0	0	0	0	0.553847	0	0	0	0	0	0	0	0	0	0	0	0.053722	0	0	0	0	0	0	0	0	0	0	0	0	0	0	0	0	0
AC073628.1	0	0	0	0	0	0	0	0	0	0	0	0	0	0	0	0	0	0	0	0	0	0	0	0	0	0	0	0	0	0	0	0	0	0	0	0	0	0	0	0	0	0	0	0	0	0	0	0	0
AC074138.3	2.365057	1.083895	2.601723	2.437022	1.206601	1.545666	0.743717	2.145799	0.775933	2.634813	1.237912	1.064755	1.500489	1.557442	0.753953	1.783918	0.62565	0	0.530821	2.784664	2.106881	3.050174	1.930469	4.144023	1.270051	1.347639	1.660801	0.8986	1.10898	1.853757	0.330406	2.652059	1.175222	1.652247	0.648092	1.631804	0.780803	0.617377	0	3.342825	0	3.08494	1.524795	1.538101	1.053488	1.242565	0	4.136163	2.881911
AC074286.1	0.721151	0.471535	0.45684	0.505715	0.554645	0.487595	0.465912	0.85919	0.823238	0.443133	0.685779	0.413876	0.420762	0.312565	0.321939	0.439324	0.529027	0.155031	0.823483	0.590062	0.612526	0.714834	0.818546	0.673672	0.502584	0.325756	0.427566	0.461499	0.307404	0.35432	0.032774	0.120567	0.2335	0.039237	0.03246	0.039973	0.148536	0.060072	0.103728	0	0.146383	0.243785	0.200798	0.121165	0	0.220029	0.121319	0.171881	0.633317
AC074289.1	2.068849	1.067681	1.328262	0.914307	0.817674	0.312395	0.897515	1.295184	0.946568	1.38142	2.009755	2.147518	0.768917	0.563474	0.711472	0.672389	0.715951	0.618079	2.623406	3.999947	5.420542	4.86865	4.931895	3.978753	1.400181	2.422411	1.552341	1.508866	1.280511	1.686403	0.899259	0.078946	0.686019	0.311932	0.380558	0	0.442368	0.710614	0.614225	0.426753	0.14579	2.030993	0.196982	0.155305	0.3653	0.505766	1.100109	0.829247	0.907866
AC078941.1	0	0	0	0	0	0	0	0	0	0	0	0	0	0	0	0	0	0	0	0	0	0	0	0	0	0	0	0	0	0	0	0	0	0	0	0	0	0	0	0	0	0	0	0	0	0	0	0	0
AC079117.1	0	0	0	0	0	0	0	0	0	0	0	0	0	0	0	0	0	0	0	0	0	0	0	0	0	0	0	0.290541	0	0	0	0	0	0	0	0	0	0	0	0	0	0	0	0	0	0	0	0	0
AC079145.4	0.768263	0.110634	0.489891	0	0	0.21809	0.209109	0.402329	0.219924	0.242881	0	0.201088	0	0	0.809809	0.191369	0	0.176099	0.271151	0	0.274369	0.617048	0.20431	0	0.222812	0	0.221359	0	0	0	0	0.278858	0	0.221809	0	0	0	0.335357	0	0	0.207598	0.275593	0	0	0	0	0	0	0.416435
AC079586.1	0	0	0	0	0	0	0	0	0	0	0	0	0	0	0	0	0	0	0	0	0	0	0	0	0	0	0	0	0	0	0	0.025435	0	0	0	0	0	0	0	0	0	0	0	0	0	0	0	0	0
AC079610.2	0.118968	0	0.453765	0.420317	0	0	0	0.123967	0	0	0.142458	0	0	0	0	0	0.10036	0	0.159531	0	0.162836	0	0.122103	0.144721	0	0	0.13281	0	0.117069	0	0	0	0	0	0	0	0	0	0	0.731886	0	0	0	0	0	0	0	0	0
AC079776.3	0	0	0	0	0	0	0	0	0	0	0	0	0	0	0	0	0	0	0	0	0	0	0	0	0	0	0	0	0	0	0	0	0	0	0	0	0	0	0	0	0	0	0	0	0	0	0	0	0
AC087859.1	0.291529	0.083132	0.092483	0	0	0	0	0.302803	0	0.270506	0	0.152221	0.143976	0	0	0	0	0	0.189472	0.203153	0	0.106174	0.073181	0.433237	0	0.083885	0	0	0.070204	0.145103	0	0	0	0.080405	0	0	0	0	0	0	0	0	0	0.081791	0	0	0	0	0
AC090044.1	0	0	0	0	0	0	0	0	0	0	0	0	0	0	0	0	0	0	0	0	0	0	0	0	0	0	0	0	0	0	0	0	0	0	0	0	0	0	0	0	0	0	0	0	0	0	0	0	0
AC090505.6	0.052425	0.194014	0	0.092047	0	0.177373	0.056515	0	0	0.064619	0	0	0.051333	0.152882	0	0.049442	0	0	0.06723	0.072183	0	0	0	0	0	0	0	0	0	0	0	0.146702	0	0	0.047356	0	0	0	0.075785	0	0	0	0	0	0	0	0	0	0
AC091729.9	4.426018	2.358606	3.106153	2.24845	3.526611	1.966476	4.144458	2.988721	2.94628	5.974204	3.522872	3.338498	4.072299	2.921189	5.057807	2.576035	5.397958	2.956972	7.003151	14.986039	6.765305	12.983033	7.63122	9.598194	2.168905	2.279821	2.66067	1.582946	1.551255	2.133714	1.447919	2.348295	1.156014	2.667298	1.644338	1.798258	0.826694	4.508849	1.263168	3.383031	2.531603	4.019897	1.756523	2.214781	1.525403	1.782668	1.332759	3.094998	7.737915
AC091878.1	0	0.016524	0	0	0	0	0	0	0	0	0	0	0	0	0	0	0	0	0	0	0	0	0	0	0	0	0	0	0	0	0	0.016259	0	0	0	0	0	0	0	0	0	0	0	0	0	0	0	0	0
AC091969.1	0	0	0	0	0	0	0	0	0	0	0	0	0	0	0	0	0	0	0	0	0	0.271019	0	0	0	0	0	0	0	0	0	0	0	0	0	0	0	0	0	0	0	0	0	0	0	0	0	0	0
AC092295.7	1.093279	1.514787	2.512526	2.338992	1.558105	0.565333	1.669573	1.147214	4.361283	5.221498	2.377523	7.156147	1.612256	1.407333	3.028514	0.880925	1.347829	1.272812	1.888413	1.669092	0.317395	3.594701	2.121467	2.240398	1.543515	0.817085	0.510018	1.653277	0	1.377054	0.623204	0.511614	0.184794	0.765545	0.613859	0.510508	0	0.384938	1.998265	0.346996	0.716956	0	0.318816	0.247245	0.333649	0.535204	0	0.529648	3.585768
AC093375.1	0	0.03702	0	0	0	0	0	0	0	0	0	0	0	0	0	0	0	0	0	0	0	0	0	0	0	0	0	0	0	0	0	0	0	0	0	0	0	0	0	0	0	0	0	0	0	0	0	0	0
AC093391.2	0	0.184943	0	0	0.755884	0.362916	0	0.335749	0	0	0	0.333517	0	0	0	0.665642	0	0	0	1.551323	0	0	0	0	0	0.417795	0	0	0	0.691907	0	0.159673	0	0	0	0	0	0.576706	0	0	0	0.479395	0	0	0	0	1.117266	0	0.358804
AC093590.1	0	0	0	0	0	0	0	0	0	0	0	0	0	0	0	0	0	0	0	0	0	0.124061	0	0	0	0	0	0	0	0	0	0	0	0	0	0	0	0	0	0	0	0	0	0	0	0	0	0	0
AC093690.1	0.854023	1.355435	2.289926	1.170799	0.786898	1.394105	1.026022	0.987125	1.409836	2.121654	1.247234	1.09056	0.946175	0.378024	0.481369	0.363886	0.396224	0.501333	0.500709	0.670068	0.896814	1.828519	1.155332	0.570247	0.733136	0.220969	0.629093	0.566037	0.646351	1.142432	0.874705	0.671255	0.311483	0.316674	0.432415	0.21386	0.299526	0.160871	0.138981	0.579451	0.295728	1.049301	0.938419	1.279347	0.424935	0.463652	0.751799	0.341013	0.299423
AC095067.1	0	0	0	0	0.083657	0	0	0	0	0.174747	0	0	0	0	0	0	0	0	0.183401	0	0.094101	0	0.070867	0	0	0	0.309078	0.083418	0	0	0	0.079459	0	0.545154	0	0	0	0	0	0	0	0	0	0	0	0	0	0	0
AC096559.1	1.585514	1.545506	0.23067	1.753033	1.889236	0.70808	3.112545	2.797095	1.62903	3.458592	2.481735	1.20621	1.601473	3.889516	1.375362	1.996438	0.913814	1.759002	1.450947	0.255905	3.012385	0.670953	5.515699	0.108939	0.874516	2.037999	2.276458	0.324492	0.853192	0.496403	4.351266	1.819687	2.164986	0.654012	3.808538	0.102229	2.580065	0.153786	5.620803	2.043733	7.123349	0	3.855087	8.597956	8.450942	5.231958	8.045341	1.732873	4.428525
AC097468.4	0	0.028905	0	0	0	0	0.109393	0	0	0	0	0	0	0	0	0	0	0	0	0	0	0	0	0	0	0	0	0	0	0.101685	0	0.028662	0	0	0	0	0	0	0	0	0	0	0	0	0	0	0	0	0
AC097500.2	0.457512	0	0.590452	0	0	0	0	0	0	0	0.564447	0.481873	0	0	1.05864	0	0	0	0	0.805674	0	0	0	0	0	0	0	0	0	0	0	0	0	0	0	0	0	0.867311	0	0	0	0	0	2.095061	0	0	0	0	0.5427
AC097662.2	0.314576	0.089747	0	0	0.093136	0	0.084937	0.245155	0.089852	0.389597	0	0.246414	0	0.155191	0.079293	0	0.326171	0	1.026191	0.989871	0.315645	2.186635	0.55427	1.312691	0.172203	0.09079	0.345203	0.279516	0.303819	0.235342	0.072212	0.265898	0.128586	0.1739	0	0.176439	0.082255	0.928772	0	0	0	0.324126	0.221309	0	0.117058	0.288127	0.088786	0	0.082309
AC098823.3	0	0	0	0	0	0	0	0	0	0	0	0.078465	0	0	0	0	0	0	0	0	0	0	0	0	0	0.432884	0	0.088879	0	0	0	0.063448	0	0	0	0	0	0	0	0	0	0.412329	0	0	0	0	0	0	0
AC099342.1	0	0.056921	0	0	0	0.448743	0	0	0.452444	0	0.714638	0	0	0	0	0	0	0	0	0	0	0	0	0	0	0	0	0	0	0	0	0	0	0.457257	0	0	0	0	0	0.311394	0.214009	0.852194	0	0	0	0	0	0	0.107264
AC104024.1	0	0	0	0	0	0	0	0	0	0	0	0	0	0	0	0	0	0	0	0	0	0	0	0	0	0	0	0	0	0	0	0	0	0	0	0	0	0	0	0	0	0	0	0	0	0	0	0	0
AC104134.2	0	0.141396	0	0	0	0	0	0.33794	0.171972	0	0	0	0	0	0	0.206306	0.212083	0.264737	0	0	0	0	0	0.323218	0.308635	0.475898	0.189376	0	0.801026	0	0.127985	0.19751	0.123904	0.299982	0.144819	0.13743	0	0	0	0	0.410109	0.310827	0	0.294968	0	0	0.213956	0.72473	0.081589
AC104653.1	0.475451	0	0	0	0	0	0.528297	0	0.546724	0.632911	0	2.003852	0	0	0.552867	0	0.46047	0	1.630608	0	0	2.777758	0.573408	1.376387	0.633894	0.671172	0	0.667926	0	1.63694	0.478162	0	0	0	0	0	0	0	0	0	0	0	0	0	0	0	0	0	0.283878
AC104654.1	0	0	0	0	0	0	0	0	0	0	0	0	0	0	0	0	0	0	0	0.160917	0	0	0	0	0	0	0	0	0	0	0	0	0	0	0	0	0	0	0	0	0	0	0	0	0	0	0	0	0
AC104654.2	0	0	0	0	0	0	0	0	0	0	0	0	0	0	0	0	0	0	0	0	0	0	0	0	0	0	0	0	0	0	0	0	0	0	0	0	0	0	0	0	0	0	0	0	0	0	0	0	0
AC104655.2	0	0	0	0.910237	0	0	0	0	0	0	0	0	0	0	0	0	0	0	0	0	1.678737	0	0.604796	0.726149	0.668771	0	0	0	0.582481	0	0.502162	0.335441	0	1.24712	0	2.21524	0	0	0	0	0	0	0	0	0	0	0	0	0
AC104777.2	0	0.022183	0	0	0.092088	0.087806	0	0.080796	0	0	0	0	0	0	0	0	0	0	0	0	0	0	0	0	0.085098	0	0	0	0	0	0	0.043809	0	0	0	0	0	0	0	0	0	0	0	0	0	0	0	0	0
AC104777.4	0	0.227663	0	0	0	0	0	0	0	0	0	0	0	0	0	0	0	0	0	0	0	0	0	0	0	0	0	0	0	0	0	0	0	0	0	0	0	0	0	0	0	0	0	0	0	0	0	0	0.240862
AC104820.2	0	0.02994	0	0	0	0	0	0	0	0	0	0	0	0	0	0	0	0	0	0	0	0.156438	0	0	0	0	0	0.250915	0	0	0	0	0	0	0	0	0	0	0	0	0	0	0	0	0	0	0	0	0
AC105053.3	0	0	0	0	0	0	0.067082	0	0	0	0	0	0	0	0	0.058866	0	0	0	0.258349	0.082435	0	0.062127	0	0	0.071175	0	0.073157	0	0.061669	0	0	0	0	0	0	0	0	0	0	0	0.16981	0	0	0	0	0	0	0.032378
AC105253.1	0	0	0	0	0	0	0	0	0	0	0	0	0	0	0	0	0	0	0	0	0	0	0	0	0	0	0	0	0	0	0	0	0	0	0	0	0	0	0	0	0	0	0	0	0	0	0	0	0
AC105339.1	0	0	0	0.277672	0	0	0	0	0	0	0	0	0	0	0.162801	0	0	0	0	0	0	0	0	0	0	0	0	0.191982	0	0	0	0.090109	0	0	0	0	0	0	0	0.243756	0	0.221685	0	0	0	0	0	0	0.167935
AC105760.3	0.089203	0.050943	0.11327	0	0	0.100782	0	0	0	0	0.319602	0	0	0	0	0	0	0.078365	0	0	0	0	0	0	0	0	0	0.106161	0.173145	0	0	0	0.073105	0	0	0	0	0	0	0.135941	0	0	0	0.100192	0	0	0	0	0
AC107070.1	0	0	0	0	0	0	0	0	0	0	0	0	0	0	0	0	0	0	0	0	0	0	0	0	0	0	0	0	0	0	0	0	0	0	0	0	0	0	0	0	0	0	0	0	0	0	0	0	0
AC107622.1	0	0	0	0	0	0	0	0	0	0	0	0.102891	0	0	0	0	0	0	0	0	0	0	0	0	0	0	0	0	0	0	0	0.02789	0	0	0	0	0	0	0	0	0	0	0	0	0	0	0	0	0
AC108142.1	0	0	0	0	0	0	0	0.094214	0	0	0	0	0	0	0	0	0	0	0	0	0	0	0	0	0	0	0	0	0	0	0	0.102421	0.07427	0	0	0	0	0.306777	0	0	0.09395	0	0	0.101762	0	0	0	0	0
AC109828.1	0.286333	0.083139	0	0	1.02149	0	0	0.478135	0.328503	0	0	0	0	0	0	0	0	0	0.433478	0	0	0	0	0	0.349302	0	0	0.372104	0	0	0	0	0	0	0.271838	0	0	0	0	0	0	0	0	0	0	0	0	0	0
AC113607.2	0	0	0	0	0	0	0	0	0	0	0	0	0	0	0	0	0	0	0	0	0	0	0	0	0	0	0	0	0	0	0	0	0	0	0	0	0	0	0	0	0	0	0	0	0	0	0	0	0
AC116035.1	0	0	0	0	0	0	0	0	0	0.75719	0	0	0	0	0	0	0	0	0	0	0	0	0	0	0	0	0	0	0	0	0	0	0	0	0	0	0	0	0	0	0	0	0	0	0	0	0	0	0
AC125421.1	0	0	0	0	0	0	0	0	0	0	0	0	0	0	0	0	0	0	0	0	0	0	0	0	0	0	0	0	0	0	0	0	0	0	0	0	0	0	0	0	0	0	0	0	0	0	0	0	0
AC131097.3	0.986914	0.291604	0	0	0	0	0	0	0.567355	0	0	1.560351	0	0	0	0	0	0	0	0	0	0	1.795631	0	0	0	0	0	1.153736	0	0	0.461903	0	0	0	0	0	0	0	0.854612	0	0	0	0	0	0	0	0	0.296675
AC136896.1	0	0	0	0	0	0	0	0	0	0	0	0	0	0	0	0	0	0	0	0	0	0	0	0	0	0	0	0	0	0	0	0	0	0	0	0	0	0	0	0	0	0	0	0	0	0	0	0	0
AC137932.6	1.269953	1.305121	0.462534	1.611677	1.076503	0.823586	0.592114	0.379748	1.246159	0.915874	0.436911	1.519205	0.751651	0.380405	0.19042	0.179989	0.314367	0.496775	0	0.270384	0.515053	0	0.575906	0.227862	0	0.221333	1.248659	0.224817	0.919518	0.375632	0	0.89301	0.455882	0.834578	0.168418	0.838087	0.591513	0	0.5461	0.569049	0	0.777715	0.261999	0.409493	0.824979	1.109531	1.248868	0.657	0.196019
AC144449.1	1.942609	1.780204	1.432971	3.483156	1.979745	0.949401	0.91225	1.475372	0	0.356681	0.674218	0.583291	2.101707	0.617501	0.908033	0.286333	1.002932	0.791564	1.669545	3.082771	2.505618	2.396817	1.541128	1.833922	0.673959	0	1.668156	0.718419	0.589715	1.120724	0	0.57748	0.47586	0.33154	0.526007	0.988577	0.626235	0	0	0.897545	0	0.412106	0	0.314842	1.283853	0	0.969939	0	2.010856
AC145110.1	0.130121	0.018541	0.165061	0.343091	0.077028	0	0	0	0.148625	0	0	0	0	0	0	0	0	0	0	0.180507	0	0	0	0	0	0	0	0	0	0	0	0.054798	0.05302	0	0	0.145413	0	0	0	0	0	0	0	0	0	0.079437	0	0	0
AC147651.4	0	0.177289	0	0	0	0	0	0.294367	0.640625	0.718016	0	0	0.858252	0.218011	0	0	0	0	1.168339	0	0.295071	0	0.877771	0.369383	0.67873	0	1.187922	0.361712	0.840625	1.199248	0	0.358353	0	0.475824	0	0.663431	0	0.500906	0	0	0.222738	0.414945	0	0.694801	0	0	0.325405	0.340071	0.223111
AC159540.1	2.299826	1.973655	1.433108	2.195694	1.447593	0	1.002011	3.150772	1.704627	2.298002	0.934083	0.800239	0.761483	0.343792	1.345477	1.465223	0.60362	0	5.929549	5.404778	4.862512	5.139549	5.598745	5.927825	0.840064	2.660165	1.190299	1.671555	1.964815	0.356004	2.136709	2.739837	2.688413	3.037545	0.434885	2.029226	4.132795	7.792523	6.670864	5.68103	1.712178	2.762282	2.693065	4.109028	1.630156	3.253554	0.711901	1.48534	6.420142
AC159540.1	7.434792	8.938485	5.410096	7.649518	4.99958	8.797592	6.168569	8.173481	6.509043	7.877713	7.856713	7.80393	6.313048	4.960953	4.690669	5.071794	5.242117	6.442817	10.975641	25.593167	16.129926	29.950801	14.843911	23.886058	6.758361	7.148853	7.851675	6.183294	5.23765	5.154142	5.158654	8.406635	3.640213	7.698302	3.971593	6.41959	3.583374	11.007102	4.996669	12.382728	5.268539	14.469421	7.822409	6.508771	4.77923	4.384312	6.29424	6.054256	3.894376
AC226118.1	0.354006	2.12266	0.112376	1.24722	0.628983	1.799752	1.147796	1.288338	0.6068	0.988239	0.951207	1.571699	0.26401	0.175635	0.08957	0.33854	0.073712	0.85499	0.813726	2.863668	1.428713	2.740934	1.253314	2.968897	1.557917	1.129683	0.682664	0.947648	0.257592	1.417436	0.16291	0.575002	0	0.392849	0	0.398204	0	0	0	0.134843	0	0	0	0.0994	0	0.32429	0.100068	0.529783	0.464523
ACAA1	29.813513	34.117817	34.587018	34.369997	29.120457	30.338341	35.676826	35.345667	33.193105	35.635766	31.008351	35.023156	39.138282	37.172531	41.9065	36.902797	40.604841	40.155038	77.672239	97.925056	71.6441	96.488996	65.787979	90.201483	40.031488	36.319259	37.29369	42.705073	31.725697	33.1439	37.466682	32.533028	34.87977	27.886417	30.829401	27.462951	35.314872	32.854285	33.95987	31.56409	33.491967	30.341896	25.693104	26.438569	31.391145	26.000888	27.556116	24.864898	67.916007
ACAA2	36.293807	55.203594	41.597321	52.219603	34.20511	55.699897	40.854293	40.176193	41.128403	38.785	46.031246	32.899529	47.023534	52.692207	43.884329	35.630924	43.32469	45.399824	92.775133	133.58043	102.660746	124.523803	89.661339	104.087318	47.213718	47.861011	43.749641	40.598864	45.392531	34.854538	24.256333	47.889073	23.657602	45.777294	15.951911	35.691565	23.856028	36.989478	21.665135	33.791812	21.052044	31.487598	25.32969	25.042656	31.278674	23.256459	26.557359	25.581625	71.665824
ACACA	34.074293	33.705069	32.907091	35.06571	31.94003	31.911731	33.527688	34.677589	34.327509	36.21051	34.435702	33.271093	31.733697	22.299932	25.031009	19.681686	24.949649	21.273367	45.943185	35.574751	53.6264	36.328406	49.252703	32.344625	27.114626	23.504052	27.155222	23.647203	22.09408	19.97526	27.721879	31.140241	23.925078	27.698741	22.552228	24.344258	30.960912	21.140471	35.488427	20.768068	42.112461	22.799602	31.554398	27.71516	31.89304	24.502312	29.701518	25.009074	36.126591
ACACB	4.468062	6.848173	3.637041	4.798214	4.437502	6.391874	4.168975	4.8174	5.250735	5.162192	4.124636	4.757539	3.215309	2.736623	2.537372	2.369871	2.066589	2.255691	12.39899	11.883484	12.273435	11.959689	12.031471	11.711036	7.035723	5.757155	5.761669	6.91748	5.165302	4.545732	5.450194	10.444371	4.873121	9.427054	4.296521	8.869173	4.488594	7.72687	4.027686	9.313306	4.896774	9.068823	5.246483	6.454662	5.833202	4.985431	4.860835	6.225101	3.188695
ACAD10	9.06794	9.082488	11.291877	5.879664	10.415161	7.571164	10.157186	8.526297	8.294395	10.275138	7.993194	10.705033	9.12734	7.565503	8.463898	6.449628	8.709038	6.622251	15.973024	20.462068	17.335443	18.768347	16.295783	20.289675	8.352792	8.123612	7.73907	8.07479	6.324458	6.086241	7.424694	7.862482	6.413953	6.204565	6.026164	6.636535	6.367092	12.410799	5.263912	9.407118	7.839386	13.357916	7.273796	8.015655	6.66087	7.284624	6.574874	10.050109	11.123481
ACAD11	6.422877	6.349745	8.229987	7.468006	6.823441	7.357585	6.508957	8.31855	6.128864	9.164695	8.572228	7.184994	8.641502	7.184468	7.671726	6.245165	8.923279	7.403558	13.555099	22.824614	15.871759	22.394116	14.795534	17.828622	5.861285	10.415587	7.221695	6.851597	6.070332	5.56185	5.146624	7.427502	4.480204	6.096704	4.403028	5.879384	7.184494	17.694227	7.728256	14.836478	8.379532	17.25796	6.969371	7.039798	6.615325	6.261217	6.513089	7.885016	12.471519
ACAD8	12.147754	11.812079	9.316826	9.819357	13.273492	11.766336	12.97992	10.606245	13.339624	14.287309	14.365013	13.555943	9.721633	12.658346	12.922515	8.514998	8.79325	8.215818	37.327394	32.067783	33.524237	44.002722	26.965652	41.997695	19.062676	20.445974	16.009614	17.261853	16.159986	14.561842	7.666739	11.009932	6.741516	9.786361	6.778528	8.702642	5.220009	8.520792	6.746352	9.068578	8.066624	6.736388	9.231247	7.306395	11.165395	7.21071	7.114269	7.73788	19.781925
ACAD9	27.277898	30.577482	28.203842	26.464512	27.240127	24.850751	29.338331	32.110328	31.905526	29.536541	26.853399	29.994772	32.415867	26.929321	27.944755	23.089143	26.46491	26.622535	54.245438	54.320415	53.993489	48.669855	53.657701	45.442875	26.054993	26.064635	26.441168	22.715498	20.205442	20.536371	33.990054	40.039314	29.412924	37.184667	28.596157	36.215807	38.9894	37.031411	37.036581	36.063286	35.764536	34.815965	32.061359	35.787018	34.298169	24.779188	31.268449	31.171801	37.886304
ACADL	0	0.045072	0	0	0	0	0	0	0	0	0	0.164998	0	0	0	0	0	0	0.206186	0.773438	0	0.809356	0.159083	1.09202	0.172989	0.091204	0.086692	0.187189	0	0.078801	0	0.044515	0	0	0	0.088615	0	0.266555	0	0.359999	0	0	0	0	0	0	0	0	0.041339
ACADM	16.427079	14.100482	14.556277	18.661263	12.983541	17.541248	12.178278	20.675964	21.646887	19.910037	20.882966	18.733607	12.536703	11.561588	15.572947	10.756864	15.083971	14.279798	27.261833	42.99998	24.984299	93.205437	35.13381	44.856029	15.164151	16.816514	13.513018	13.396227	8.072816	9.255804	9.181971	11.832859	8.522614	8.349189	10.77842	6.414962	15.90229	13.642503	14.568669	12.806232	21.889608	15.524529	12.312742	11.928278	12.443758	11.310746	11.740208	12.11602	74.673306
ACADS	8.345268	8.004412	4.698057	8.014332	6.133344	10.033328	9.487478	9.677583	5.916958	7.888451	6.31721	10.376979	8.571571	9.527844	7.963969	8.542604	9.215988	9.249187	29.196887	19.070981	21.667586	19.8993	24.562392	23.359227	7.385028	11.256331	9.263257	11.015247	9.813998	11.80937	10.543735	16.066723	9.820487	12.152999	9.745934	15.52171	7.922831	5.569582	6.985637	4.368603	6.502513	5.864374	8.828968	16.150028	9.478935	16.648649	8.503077	14.566191	8.862362
ACADSB	4.211769	4.233813	3.384246	4.957227	3.793106	5.311725	3.654002	6.998806	5.525105	5.827902	5.340558	5.247087	3.599616	3.714017	3.828626	3.146482	4.065819	4.019749	8.190499	22.741476	9.996265	26.921931	9.13214	18.420012	4.034926	4.957552	4.058104	3.467546	3.268276	3.052757	4.794357	5.537265	4.371447	4.233927	3.448671	4.558728	5.267443	8.10544	6.184993	8.095304	7.928834	9.249432	4.851658	5.983653	3.851169	4.027468	4.720248	5.840893	7.231629
ACADVL	67.470496	92.787232	66.518821	94.245443	58.158207	108.29281	66.253168	97.840217	86.462283	96.854432	70.87075	100.523393	63.283245	69.510951	54.400499	60.847605	57.824777	63.853515	116.337117	163.021353	133.327025	210.353912	128.401483	140.210944	55.812198	81.13838	55.351213	73.20886	44.43458	65.531187	65.496438	130.950421	57.549069	120.904528	58.745417	103.148659	65.903977	104.308029	72.764827	104.392406	115.035773	107.823518	81.377666	202.522382	73.908929	167.020529	81.265431	179.004789	164.433797
ACAN	0.021614	0.073646	0.026424	0	0.025567	0.024339	0.069749	0.02237	0.049333	0.15896	0.051318	0.045093	0	0.020651	0.042651	0	0	0.018479	0.96648	0.146139	1.043714	0	0.861086	0.050127	0.743059	0.403909	0.555855	0.274964	0.741917	0.448783	0	0.006	0.017437	0	0	0.023865	0	0	0	0	0	0	0	0.024192	0	0	0	0	0
ACAP1	0	0.025497	0	0.157306	0	0.273743	0.289527	0	0.102038	0	0	0	0.088819	0.088642	0	0	0.074394	0.156891	0	0	0	0.131768	0	0.10702	0	0.207317	0	0.09292	0	0.089406	0	0.380885	0.073179	0.69383	0.162567	0.502309	0.093757	0	0	0.13608	0	0	0	0.401166	0	0.763441	0.100973	0.193333	0
ACAP2	12.668966	16.147982	10.737252	16.071772	12.606487	19.733132	11.4673	17.17999	12.993782	20.591452	13.231919	14.149656	14.775258	13.624222	11.053077	9.738458	11.058095	13.168738	15.147313	74.404434	18.074508	105.523593	13.616967	59.52413	9.493099	13.408667	10.046032	12.543657	7.492786	9.002297	8.046026	17.247098	8.336602	11.697282	10.0657	9.927161	10.691568	38.138333	10.909873	36.797511	19.080458	40.035478	11.750419	14.712657	9.348644	11.329057	13.408519	15.521754	17.089677
ACAP3	64.583635	73.570099	60.657622	69.278789	55.25607	78.100358	74.501254	74.587081	65.586718	78.328653	61.379512	81.959055	83.48478	73.003693	62.179428	73.183035	61.231473	65.667338	252.057503	119.571142	293.322067	87.569114	247.844209	122.119949	110.839412	92.893925	106.282801	87.162954	93.110179	99.425422	38.289132	82.454316	28.130809	73.916559	37.195988	71.539661	29.582678	49.585221	27.641609	46.745438	26.019053	42.413159	29.495371	52.951139	29.825946	49.107509	26.349325	49.821566	64.048969
ACAT1	18.887645	31.302427	19.147423	29.067957	18.998641	32.338219	24.37699	29.653388	23.684433	26.811841	26.186524	22.949137	24.24637	31.836739	24.483122	26.366567	23.617377	26.713288	83.722695	109.406974	67.435931	138.216463	83.610478	90.268536	36.923417	37.782392	37.314622	33.157589	31.893551	26.659684	34.417301	42.267713	43.351901	42.618018	40.457259	33.821409	59.152981	37.17479	53.444919	38.408744	80.739556	40.689357	43.361614	37.126553	42.940379	33.643441	38.518114	36.009788	61.38353
ACAT2	160.509235	100.742957	150.866542	82.348635	137.169098	96.426411	150.904779	130.174975	158.947922	129.922758	157.415553	115.283667	219.313406	155.846346	238.573723	118.175246	230.427473	132.592715	411.708684	190.129191	381.941464	183.381078	393.551566	170.431729	174.577839	136.897672	176.452839	139.703357	176.800377	93.804034	366.481784	200.175655	388.117998	185.22507	329.867021	152.052572	569.42597	131.259742	475.472478	130.546529	602.295299	141.750645	394.000212	222.345364	388.811498	179.449943	368.02516	210.083194	422.535864
ACBD3	16.971562	21.116593	16.275034	22.72854	14.621555	20.59531	14.823184	23.509627	16.927494	22.182143	18.798659	20.014692	18.626616	16.561649	14.589476	12.466419	16.138319	15.86005	22.609941	36.854381	27.070244	52.41845	26.295298	33.967505	14.288212	18.422361	14.697327	15.550517	11.948969	13.382016	22.158004	28.609826	22.481133	27.825721	22.807734	20.88076	26.385268	30.400815	27.572534	31.657846	42.044267	38.815965	28.688167	29.143152	28.494305	26.815695	29.656012	28.461857	29.259699
ACBD4	5.652459	5.456104	6.162714	7.082327	5.194408	5.601921	5.429935	5.236504	3.608708	5.797196	4.758479	5.296652	4.780012	6.761062	4.657201	4.179332	5.378787	4.119541	12.519311	28.739407	13.132356	21.964995	13.266841	26.973812	5.960863	8.045947	6.925587	6.63964	6.840982	6.892058	5.715796	11.359908	4.955921	11.082656	5.03874	11.893561	4.109817	9.545081	4.213624	11.000719	3.75792	8.658802	5.37031	13.619284	5.935865	9.77594	4.336979	10.445761	5.97137
ACBD5	11.985147	12.823888	9.213345	17.446632	10.107394	15.690254	12.505411	14.92564	16.101494	14.989866	13.27486	12.685193	11.921532	11.03605	10.254887	11.448418	13.735192	12.383053	28.895684	31.859851	29.430765	50.974791	29.955192	27.734603	14.759437	16.351973	15.846794	12.544332	10.790953	8.338609	4.102856	8.997366	6.06007	7.358197	4.065318	6.443384	6.231372	6.073606	5.686713	5.287597	11.813229	6.694505	6.480763	8.290768	6.737294	5.021461	6.274951	6.415689	29.677279
ACBD6	18.08922	19.368778	20.396794	21.321545	20.37948	20.621556	21.969189	26.0852	19.953592	21.805667	19.987589	25.351501	24.530723	24.884953	21.09761	17.944182	22.491113	23.363325	33.070142	48.82013	25.068901	64.66113	34.521595	44.374388	15.84039	16.877788	16.39264	24.069768	16.103355	22.145175	17.882436	24.64722	19.206045	20.669177	24.021705	19.847177	26.376709	23.287151	18.79711	22.756597	34.040098	24.425007	20.105828	29.88831	20.419187	23.048612	24.084004	23.891213	51.80712
ACBD7	10.036291	8.606992	7.882007	10.617393	9.382867	10.163479	6.764281	10.235416	6.837965	11.255518	11.205123	10.417787	6.433768	5.446415	6.614575	5.064219	6.422662	5.291002	15.623492	16.769381	17.412545	18.872917	17.448149	14.530214	8.215358	8.136896	7.751319	10.107892	7.470952	5.306175	1.458542	2.364498	0.695765	1.75108	1.082756	1.462427	1.597702	3.632484	0.495299	2.495546	2.217456	3.885507	1.995094	1.918283	2.198496	2.297352	1.539897	2.450955	24.16095
ACCS	2.571578	3.256528	2.386793	1.942043	1.849512	3.137441	2.184239	3.141061	4.079052	2.280369	1.975731	2.590637	1.463305	1.643542	0.837634	2.199608	1.685215	1.547782	4.504854	13.984811	6.067339	12.359573	5.675981	11.363961	2.935196	2.348773	3.142462	4.101289	1.338638	2.209036	0.676781	1.611547	0.302202	1.12353	0.419559	1.240864	0.272115	2.034695	0.415591	2.101145	0.451904	2.606226	0.777915	1.341209	0.412341	1.794924	0.831192	1.434275	1.804206
ACCSL	0	0	0	0	0	0	0	0	0	0	0	0	0	0	0	0	0	0	0	0.159848	0	0	0	0.274085	0	0	0	0	0	0	0	0	0	0.126563	0	0	0	0	0	0	0	0.157261	0	0	0	0	0	0	0
ACD	12.395225	13.908214	12.920975	13.876734	13.850885	10.601695	14.500162	14.35079	15.493319	14.389896	14.157034	13.721767	14.851556	13.100495	12.143667	13.615018	12.493745	10.414569	28.443396	52.243429	34.978665	38.071935	28.902439	40.9642	13.042778	17.987818	15.030554	11.685777	10.14999	12.868193	14.00345	17.903171	16.454876	16.439727	13.701653	15.50244	17.697414	18.147321	12.292171	17.726046	12.329576	19.299419	11.231098	11.81963	14.287227	9.018821	11.548744	11.236134	23.874285
ACE	0.061673	0.10841	0.156445	0.108376	0.219037	0	0	0	0.044086	0	0.146952	0	0	0	0	0	0	0.033241	0	0.310057	0.101066	0.267195	0	0.218757	0	0	0	0	0	0.075963	0	1.070089	0.062556	1.421649	0	1.133599	0	0.579465	0	0.670866	0	0.574945	0	0.30283	0	0	0	0.147325	0
ACE2	0	0	0	0	0	0	0	0.113389	0.062412	0	0	0.057052	0	0.053193	0	0	0	0	0.14038	0.07535	0.07215	0.0785	0.054411	0.128795	0	0	0	0.064092	0	0	0	0	0.044431	0	0	0.121799	0	0.274657	0	0.329662	0.11175	0.074413	0	0	0	0.066719	0	0	0.056784
ACER1	0	0	0	0	0	0	0	0	0	0	0	0	0.430733	0	0	0	0	0	0	0	0	0	0	0	0	0	0	0	0	0	0	0	0	0	0	0	0	0	0	0	0	0	0	0	0	0	0	0	0
ACER2	3.001487	2.21884	2.241201	3.322242	1.857677	2.309756	1.987736	1.770765	2.337636	4.080679	3.318045	2.777982	5.653438	2.007189	2.808682	2.758342	2.535313	3.768644	3.359046	4.033867	3.629348	4.158629	2.392091	5.528797	1.188801	2.352711	1.937756	1.931	1.508077	3.52358	4.554753	6.334249	1.707366	5.843219	3.46793	6.364185	1.634753	5.688267	2.080903	10.851255	2.524165	7.178845	1.891619	4.362547	2.229708	5.391527	1.337925	5.570727	2.562046
ACER3	4.652036	8.545611	3.896782	9.715952	3.47092	9.102632	3.363909	7.492626	5.170663	7.201916	5.066891	5.528	2.398049	4.676958	2.52691	4.579094	2.538589	3.682225	5.882561	19.162788	7.356978	29.975118	7.1494	15.572018	5.44985	6.45009	4.986838	5.720117	3.016387	3.62389	4.44313	10.340122	4.488175	7.577578	3.286613	8.222706	4.59294	11.653595	6.470837	10.4373	7.418615	12.881427	6.324465	5.38433	5.038185	5.475097	4.819594	8.059859	8.736036
ACHE	0.554731	1.470763	0.892251	1.030902	1.396407	1.201928	1.301143	2.163386	1.198979	2.701386	0.883599	1.260677	1.923312	1.138941	1.130212	0.994987	0.442524	0.8563	3.912681	10.458626	3.492465	6.159258	3.724574	8.516765	2.084373	3.334677	1.891597	3.727437	1.497245	2.51034	0.45331	1.891949	0.846163	1.075005	0.356553	1.731186	0.320317	2.01284	0.405932	2.767501	0.202091	1.933432	0	1.124495	0.443577	0.742085	0.1147	0.94064	1.752822
ACIN1	82.593545	98.070407	89.517731	97.254882	68.554645	93.62105	90.43456	99.89583	94.055818	100.553717	89.757809	102.11794	73.20124	70.1862	57.707244	62.493168	59.447126	65.410632	125.533559	161.248323	138.832728	195.791161	130.272826	138.963655	59.33231	77.475348	65.999837	66.242763	54.173074	66.712473	70.739327	92.231505	69.342084	87.302425	66.64525	68.985302	63.976149	69.219078	66.375239	69.993693	96.774066	84.467334	69.667196	98.417536	77.232776	82.983945	78.383356	83.187384	138.930038
ACKR2	0	0.018676	0	0.230402	0	0	0	0.136067	0	0.08097	0	0.205279	0.064528	0	0	0	0	0	0.08477	0.090936	0.087037	0.379699	0.065576	0.232892	0	0	0	0	0	0.065067	0.059986	0.257618	0	0.0721	0.05936	0	0.068216	0.220268	0	0	0.134576	0.089591	0.091907	0.147034	0	0.160032	0.147669	0	0.068315
ACKR3	3.333498	1.659803	4.233966	1.343054	3.643456	1.661444	3.097771	0.792644	3.047834	0.709882	3.641864	1.293625	0.949822	0.664126	1.282837	0.639245	0.88022	0.74241	37.983233	5.785149	36.82767	4.504813	30.831456	6.901759	19.030326	7.763996	14.419623	8.523281	13.895013	8.50548	0.096985	0.089333	0.172672	0.117204	0.191724	0.11861	0.110846	0	0.462625	0	0	0	0.148659	0	0.15695	0	0.237962	0	2.454606
ACKR4	0.422567	0.492311	0.858356	0.297646	0.400394	0.095462	0.365256	0.815035	0.482843	0.314341	0.201783	0.441397	0.083894	0.083668	0	0.149439	0.195174	0	0.614021	0.118612	0.5672	0.372742	0.473801	0.202108	0.278393	0.097866	0.185944	0.650443	0.302996	0.078236	0.466262	0.287288	0.138372	0.093646	0.23057	0.094959	0.088584	1.323268	0.493536	0.953147	0.242853	0.969762	0.238176	0.440261	0.700487	0.412878	0	0.187651	0.310136
ACLY	189.025464	208.278612	186.594349	197.642087	184.338671	202.233182	179.872953	196.196722	183.016599	202.276024	184.557467	210.614868	192.623422	165.071869	165.849548	139.067257	157.241757	154.112582	332.083584	202.14628	340.558308	192.935386	308.714494	177.234833	168.273148	170.619109	169.415799	164.638445	148.218499	135.562518	193.12247	197.795715	180.526833	189.023078	167.077977	156.675411	230.814056	84.482208	211.458385	79.802268	284.630428	85.265874	199.375309	253.337887	227.487638	214.346093	202.808188	226.702719	263.611051
ACMSD	0	0	0	0	0	0	0	0	0	0	0	0	0	0	0	0	0	0	0	0	0	0	0	0	0	0	0	0	0	0	0	0	0	0	0	0	0	0	0	0	0	0	0	0	0	0	0	0	0
ACN9	1.757126	3.124128	3.471995	4.474762	3.932121	5.185746	2.428128	2.640777	3.235562	2.790291	2.800108	2.753908	3.215881	3.505502	4.560645	3.372655	3.509433	4.474713	5.676518	5.523694	4.620034	9.280724	8.429685	6.109269	1.834134	1.934991	3.023627	2.215348	1.902183	1.470506	3.241547	3.56576	3.206378	2.391474	3.293715	3.302604	4.935087	2.318797	2.146441	2.535555	5.177488	3.106623	5.244248	2.85197	4.227763	4.769944	3.094921	5.614343	10.789954
ACO1	18.248406	25.819436	16.251617	25.861883	15.88335	28.765181	18.400154	23.511959	24.416056	26.300835	21.720913	20.936071	20.255278	17.449659	15.612701	15.005165	16.998755	20.809496	26.693177	62.208971	34.59953	88.936088	33.520191	50.720989	17.640583	16.444334	17.850121	13.185433	13.433044	10.645742	22.271294	35.286325	20.252587	30.303269	21.669208	26.524725	23.859305	32.646615	28.754878	35.798891	42.345006	37.654651	22.684061	34.680324	24.239922	27.98103	26.759372	34.723036	36.29435
ACO2	50.737373	41.331186	47.544031	38.874667	45.791493	36.694963	46.423607	46.33287	44.850476	45.731776	46.751875	49.168754	49.005855	40.991204	41.03683	34.978852	39.343061	35.534128	94.505613	78.572932	97.58272	74.325604	85.932917	68.596294	47.269764	50.235375	45.26884	43.069961	41.410786	44.55202	79.189818	62.606589	66.175272	53.727009	64.861339	59.121083	78.304085	57.490734	69.38492	54.458648	68.485446	58.632453	82.572441	80.874207	81.140596	65.566065	72.613577	69.305295	62.413734
ACOT1	5.235852	4.709325	5.109168	5.632227	2.89763	4.226045	3.165072	4.499146	6.190149	6.658604	5.400181	4.34832	5.804163	3.746307	5.140574	4.764556	4.500068	4.389922	14.02853	13.929375	13.239228	10.421365	16.523085	11.095624	6.020878	8.10396	7.832382	7.483801	5.422801	7.471521	3.429317	2.537734	4.513659	2.231401	3.461139	1.307794	3.529765	2.110077	3.141659	5.127457	7.150401	3.785881	6.154943	3.625487	5.328934	2.811748	4.341976	2.263116	5.578609
ACOT11	0.063638	0.362854	0	0.106577	0	0.479035	0.216096	0.188841	0.114176	0.14975	0	0.104378	0	0.059236	0.060737	0.095953	0.167192	0.158021	1.173101	2.098063	0.482038	0.875259	0.363334	1.003515	0.460738	0.90181	0.462413	1.426228	0.232402	1.202392	3.975583	8.020788	2.981274	8.193102	3.298965	7.176234	2.016796	6.819746	1.758072	5.131467	2.299864	4.469568	5.267616	5.138609	3.86993	5.776159	3.414299	6.084961	0.441946
ACOT12	0.709484	0.115883	1.416433	0	1.07433	0.114579	1.096409	0.527419	1.65558	1.008375	2.18009	0.379035	0.912103	0.303965	1.340148	0.389651	0.242112	0.536896	1.477184	0.809333	1.236096	0.755058	0.896778	0.454721	0.208832	0	0.449195	0.224328	0.666007	0	0.267164	0.057456	0.333203	0	0.336133	0	1.282766	0	1.089876	0.283919	0.844508	0.776041	0.784342	0.434034	0.60586	0.12382	0.229662	0	3.406026
ACOT13	8.824156	7.964496	6.393876	9.042358	7.310846	7.907935	7.328287	8.278205	7.794426	8.848282	8.611664	7.773515	7.762318	5.320077	7.868751	5.073216	6.695725	6.392822	13.578394	12.299801	13.579043	11.342138	14.583416	9.968816	5.082599	4.98726	5.65153	5.982861	6.205135	5.107736	7.901876	8.849227	6.226378	8.559675	5.541856	7.248868	5.467861	9.335015	6.063927	9.737478	7.797165	9.038657	8.455411	10.925126	8.008011	10.500897	7.480322	11.648903	16.072162
ACOT2	16.435238	14.625987	16.361779	12.294602	14.157245	13.180136	15.466584	16.367104	12.642362	16.632953	17.855236	13.520777	15.020768	17.059376	14.965915	15.984924	16.867093	14.035175	49.997182	45.317522	44.282067	40.427391	49.989186	37.428672	18.389289	27.691484	22.411475	28.506917	23.231728	29.080831	15.938035	17.425743	16.561844	20.781085	13.348746	15.844828	18.249809	20.717033	12.809095	19.966285	12.02187	18.41497	17.227516	21.415459	14.065904	12.239046	13.07548	16.005012	37.63883
ACOT4	0.142508	0.233991	0	0	0	0	0.412392	0.396747	0	0	0.342007	0.298087	0	0.437844	0.147289	0	0	0	0	0.207236	1.046439	0.192921	0.130684	0.175437	0	0.170199	0	0.173574	0	0.290894	0.132884	0.449186	0.236531	0	0.131197	0	0	0.245086	0	0	0.452754	0.802347	0	0.481516	0	0.34841	0	0.171432	0.076056
ACOT6	0	0.394302	0	0	0	0	0.496621	0.238868	0.260675	0	0	0	0.481208	0	0	0	0.402229	0.21177	0.329607	0	0	0	0.246349	0.292745	0	0	0.266376	0	0	0	0.649824	1.067165	0.963382	0.799302	0	0.266258	0.75497	0	0	0.724096	0.499154	0.33103	0	1.029442	0	0.278459	1.314604	0.275749	0
ACOT7	58.072334	110.597206	61.911633	105.519704	53.13226	95.213665	60.493729	62.91937	59.941889	66.49538	61.158192	74.704718	65.038217	90.403956	61.243657	81.031247	60.37101	75.527435	92.947922	93.300805	86.586837	82.634508	79.748647	92.990967	48.802631	45.921491	42.212301	41.152225	34.746602	41.136911	117.858429	189.761723	108.938988	189.662649	112.948995	184.466864	107.660051	82.022836	108.598293	94.265679	104.017608	77.892934	94.334601	114.617382	94.310261	89.304015	92.19154	84.944203	126.477096
ACOT8	20.376489	27.408166	27.067556	19.904233	21.445286	26.16412	25.234464	26.196606	26.73981	30.169529	21.129065	31.835207	32.5232	30.735567	31.106175	24.479926	29.496484	25.880656	47.190519	97.942271	52.125847	86.616933	46.834539	84.720717	24.443949	33.743403	30.229357	27.674482	25.111373	32.541635	48.040573	53.416332	50.532819	54.253821	42.868574	46.694141	50.172873	74.529815	44.379932	75.021587	55.612059	62.977261	45.652586	66.416336	49.419883	46.975009	41.351247	55.275052	34.689162
ACOT9	22.206788	24.663892	18.183655	20.994171	18.103882	22.593051	20.405255	30.135402	27.78261	24.146752	24.126333	20.656677	24.961684	24.425005	23.764874	19.949198	29.598641	24.572548	27.822122	31.469575	26.349445	42.010922	34.054667	32.169439	12.265281	18.875609	11.685957	13.461981	10.344837	11.862521	35.116172	40.451713	36.416451	37.102288	37.626653	27.672578	47.717416	38.303736	35.819222	38.414749	63.365805	36.658217	30.322436	42.855362	36.915491	29.990855	34.376666	35.574961	68.270619
ACOX1	14.721085	13.613086	13.255955	17.350061	11.55629	16.707447	11.843689	16.374522	12.883461	15.323523	14.728802	16.370735	11.854353	8.780867	9.15585	7.198451	9.104631	9.185764	15.404172	18.379397	14.061548	20.293984	13.983316	16.840508	9.295554	11.421748	9.858038	11.753856	6.928369	7.730863	9.657481	11.398888	7.850306	9.959164	7.487126	8.123185	10.744856	13.120413	8.610999	11.991002	11.955473	12.339601	12.751474	17.814524	11.255202	13.259333	12.044777	16.387063	14.775542
ACOX2	0.38259	4.0557	0.607433	3.540632	0.566558	3.783407	0.206851	1.194052	0.765203	0.237651	0.800072	0.2998	0.286208	1.810712	0.291208	1.375849	0.479409	1.769193	0.757436	0.135143	0.258385	0	0.582479	0	0.105608	0	0.740027	0.456586	0.093104	0.383949	4.073342	24.031121	3.876318	20.885302	4.687531	21.421433	4.537219	3.252558	3.261394	3.791757	4.692213	4.966588	3.553887	10.801035	5.759859	7.866195	4.366729	6.270755	0.553444
ACOX3	7.942512	10.677491	7.913804	10.791462	8.458587	12.024076	7.685312	9.551513	6.182098	8.115312	8.592287	10.160479	7.457951	7.405772	6.536602	7.344203	6.802806	7.09137	17.415233	28.611788	19.010244	30.228528	18.27076	25.521543	9.831173	12.450157	13.141403	10.3251	8.184016	7.644586	6.425956	11.451221	5.848845	11.530455	6.508925	11.104692	7.288893	10.140044	7.903832	8.922612	9.084983	7.614502	7.061495	12.491821	6.448536	9.420564	6.090632	11.307905	9.600331
ACOXL	0.16668	0.118929	0.211599	0.293481	0.197413	0.188263	0	0	0.095225	0	0.19896	0.087051	0	0	0	0	0	0	0	0.116882	0.111791	0.734453	0.084096	0.199186	0	0	0	0	0	0.08327	0	0	0	0	0	0.09361	0	0	0	0.380334	0	0.114695	0	0	0	0	0	0	0
ACP1	46.106342	58.071011	57.947457	58.385642	50.392338	55.532095	54.386682	57.054556	54.724113	64.409336	49.645527	49.474196	59.92944	66.097408	67.719693	57.698431	68.465209	62.018848	166.908502	198.628038	150.532423	212.517116	164.080155	197.570772	67.407128	70.230311	69.873147	69.806935	70.285873	67.907586	69.015133	74.907749	71.249777	77.237089	65.106678	66.010448	80.307953	86.57888	72.092099	81.86077	83.218903	86.665886	61.323537	67.056976	75.9683	65.710363	64.273952	57.24084	118.614471
ACP2	30.263603	45.775304	30.584079	42.026485	30.238933	40.74258	32.397242	38.529142	32.562715	39.477935	33.002325	38.86025	39.630729	42.767438	31.963776	33.139621	28.613931	35.449983	69.629351	86.873363	65.045052	69.41775	61.96486	78.744065	32.150598	36.63545	34.088593	38.772518	25.002123	29.807835	21.90655	28.220571	20.356967	30.212091	15.973449	26.449629	17.335007	17.343052	17.728031	20.413537	18.479338	21.420493	15.318489	35.399226	20.631639	28.582534	17.290559	28.546695	48.082243
ACP5	0.142734	0.122818	0.181653	0	0	0.161684	0	0.297958	0.16328	0.357718	0.171278	0	0.145321	0	0	0	0	0.128183	0	0	0	0.219935	0	0	0	0.17049	0.160984	0.173867	0	0.131047	0.266204	0.36812	0.592298	0.32341	0.131412	0.652117	0	0	0	0	0	0.200922	0	0.321524	0	0.348964	0	0.343415	0.076181
ACP6	21.091474	7.547046	19.07809	4.58264	17.118902	9.397136	17.964488	11.754505	19.382045	14.235545	18.370711	13.77478	16.557317	9.211664	14.988496	6.56873	15.821841	6.106395	35.263587	30.21936	30.285329	29.019138	29.64534	29.151381	15.867126	11.80625	14.572171	8.819573	15.023927	9.116309	8.985167	7.428152	10.533864	5.561503	8.259543	5.519948	11.060325	10.194813	11.946248	11.607049	9.564828	10.83682	17.232415	8.883736	13.012257	8.579955	13.833512	11.101277	23.632708
ACPL2	15.422577	20.678029	10.953038	21.067621	14.212975	19.958481	12.905318	14.007107	14.811646	12.564295	14.546874	13.200838	12.914253	15.080672	9.598491	14.883803	12.216402	18.707536	8.512752	14.042717	9.617017	19.725243	10.348807	13.294919	4.910859	7.361673	5.978861	5.865599	4.573955	4.467268	24.440955	20.59253	22.767824	19.094675	25.646255	16.326539	19.735557	14.167691	24.340742	13.635935	39.848475	14.536726	30.649193	20.591506	32.917494	15.798156	30.605965	16.724357	20.039549
ACPP	0.639324	0.153534	0.577151	0.196876	0.425383	0.193705	0.241459	0.062148	0.510002	0.138953	0.356693	0	0.470618	0	0.667382	0	0.492933	0	0.231538	0	0.89018	0	0.228113	0.353736	0	0.068466	0	0	0	0	0.15796	0.016791	0.097493	0.06575	0.162546	0.06683	0.248844	0	0.462483	0	0	0.163401	0.578311	0	0.981131	0.272532	1.20754	0.143039	1.594822
ACPT	0	0.091167	0.202125	0	0	0	0	0	0.36323	0	0	0	0	0	0	0	0	0.143487	0	0	0	0	0	0	0	0.191229	0	0	0	0	0	0.137027	0	0	0	0	0	0	0	0	0	0	0.227876	0	0	0	0	0	0
ACR	0	0	0	0	0	0	0	0	0	0	0	0	0	0	0	0	0	0	0	0	0	0	0	0	0	0	0	0	0	0	0	0	0	0	0	0	0	0	0	0	0	0.440122	0	0	0	0	0	0	0
ACRBP	0.107593	0.12308	0.273456	0.5696	0	0.243337	0	0.112025	0	0.401873	0	0.449772	0.107874	0	0.109698	0	0.180662	0	0	1.531296	0.29263	1.288875	0.329484	2.082209	0.597559	0.126118	0.358585	0.129067	0	0.216875	0.099483	0.24437	0	0	0.098323	0.486706	0	0.549299	0	0.494691	0.112342	1.344925	0	0.241925	0	0	0.122017	0.129031	0.227219
ACRC	1.415573	1.104646	0.271603	0.540761	0.760381	0.805434	0.663913	0.766516	0.652065	1.588506	0.659922	1.341175	1.056452	0.560857	0.717394	0.873723	1.013855	1.262624	1.096047	2.483807	2.884845	3.426059	1.782909	1.610511	1.344076	2.160616	0.603495	1.013418	1.114258	1.348794	0.721659	1.684792	0.988598	0.550699	1.248215	1.198144	0.893143	1.577488	1.319913	0.744043	1.638021	1.453301	1.603376	1.293819	0.730684	1.132646	1.550881	1.949335	1.005892
ACRV1	0.419482	0.362985	0.80306	0.373629	0.498103	1.430199	0	1.53965	0.960985	0.266106	1.737296	0.250724	0.220038	0.894999	1.113302	0.631455	0	0	0	1.273403	0.302816	0.684251	0.675283	1.871574	0	0.77985	0.243638	0	0.748096	0.877686	0.397652	0.550765	1.061274	0.243914	0.979495	0	1.152155	1.271186	0.366783	2.987132	0.456768	0.606109	3.051128	0	0.958602	0.513313	0.483434	1.52295	0.228655
ACSBG1	0.065344	0.074487	0.082891	0	0.308112	0.07374	0.141013	0.271341	0.371563	0.080732	0.389373	0.068227	0	0	0	0.061932	0.053665	0.056853	2.776338	0.362648	3.196262	0.18927	1.757375	0.232195	0.849041	0.522049	0.780866	0.613072	0.811795	0.258346	0.059546	0.146775	0.053254	0	0.11785	0.219086	0	0	0.094835	0.098858	0	0	0	0	0	0	0.073618	0.078072	0.136225
ACSBG2	0.139767	0.106797	0.399799	0.581538	0	0.093264	0.089208	0.343307	0	0.204683	0.13329	0	0.081902	0	0	0	0.068607	0.144695	0	0.110137	0	0	0	0.098642	0	0.130829	0.123944	0	0.079896	0.112414	0	0.02329	0	0	0	0	0	0	0.120482	0	0	0	0	0	0	0	0.126395	0	0.189343
ACSF2	8.174292	12.896926	9.106647	14.663285	10.489324	14.957095	7.851042	9.948449	9.661701	11.091588	8.751129	11.610975	8.837025	13.084788	7.841195	10.077219	7.448463	8.945755	18.170789	32.260544	15.938711	35.782433	15.61275	28.969356	8.967226	11.298421	11.45797	12.640712	9.278605	11.170165	10.230615	19.947234	5.94905	18.90683	7.375138	14.865352	5.763851	18.573329	6.863319	15.809356	10.701829	15.413589	10.617366	14.825255	9.971156	14.035659	8.706925	13.039947	13.495639
ACSF3	10.060263	10.133928	10.198561	8.463715	7.883169	8.468021	10.695131	8.141515	8.081861	8.488446	7.924058	10.683159	8.76128	6.209817	8.117165	6.482204	6.934434	5.281441	20.724269	17.198522	18.806003	11.703615	17.053687	14.942434	9.94745	9.245307	9.217071	11.214067	9.09282	10.073492	10.517321	12.565583	9.03774	11.735918	7.571294	10.268397	9.666489	14.936232	8.646399	10.210912	7.226967	7.68856	8.512515	10.39818	8.805481	9.73295	7.793703	8.419909	12.628884
ACSL1	4.674752	4.686049	4.570664	7.701328	4.931626	5.67052	5.905078	10.052218	7.798654	10.477476	5.080234	8.539168	5.784855	3.608656	4.511487	4.15447	5.029784	3.735951	9.457362	17.4836	6.917613	22.896878	8.129972	18.317231	4.743802	7.22155	3.543566	6.64337	4.26405	5.772433	10.51144	11.940282	9.162379	11.356602	10.439549	9.4153	11.172239	19.01722	12.197798	20.867818	17.243446	19.555837	11.173814	14.927348	13.438287	11.643201	11.486147	14.047494	14.470377
ACSL3	56.988239	53.188559	52.64155	61.719812	53.338984	56.611622	51.355524	67.464413	63.381891	65.345183	67.313373	54.424315	52.525788	41.205214	48.41107	37.144612	48.61811	45.590581	74.520204	75.750466	87.607184	101.810712	81.259261	58.877412	47.468845	45.952113	50.932055	40.423348	34.20711	29.490645	39.625961	29.617107	38.315739	27.000647	39.295102	21.935466	47.609246	34.726159	50.368379	34.416502	69.027373	36.623518	54.208731	48.933382	52.67384	41.792219	53.530541	46.665732	125.882321
ACSL4	11.164022	14.300768	12.575841	15.96859	10.909771	15.610731	9.158286	17.469917	13.709427	16.258751	12.518489	15.115846	11.554413	10.346386	10.674616	10.420545	10.459358	13.326033	7.92037	17.62849	13.255062	32.409563	12.702404	13.752252	8.846158	10.187404	7.972311	7.958546	5.861579	6.385769	40.895007	25.805827	44.6829	21.155562	45.167127	18.448549	53.356536	31.323168	66.626469	32.898418	100.805438	39.020216	52.769463	61.121889	53.619516	48.797457	51.479315	57.80812	31.819952
ACSL5	0.286574	0.522327	0.726812	0.842907	0.780908	0.676563	0.323407	0.497851	0.654555	0.296072	0.27303	1.18954	0.899803	1.170845	0.458552	0.73736	0.246803	0.443457	0.231858	0.082938	0.757751	0.086489	0.299253	0	0.195157	0.27424	0	0.4229	0.114849	0.964614	0.109637	1.31626	0.146437	0.880095	0.162765	0.73613	0.062296	0.100614	0.434449	0.090577	0.061438	0.081812	0.083985	0.321347	0.711748	0.658926	0.270022	0.716154	1.221757
ACSL6	0	0.042013	0	0	0	0.066629	0	0.060236	0.202528	0.0714	0.034341	0	0.112803	0.109183	0.029266	0	0.072123	0.076093	0.800495	0.92735	0.6399	1.36238	0.671806	0.864884	0.456035	0.260212	0.525286	0.264074	0.376926	0.171068	0	0.237441	0	0.277949	0	0.12808	0	0.049174	0	0.043304	0	0.116959	0.041105	0.064809	0	0.036088	0	0.211332	0.030494
ACSM1	0	0	0	0	0	0	0	0	0	0	0	0	0	0	0	0	0	0	0	0.340762	0	0	0	0.289239	0	0	0	0.143318	0	0	0	0.086128	0	0	0	0	0	0	0	0	0	0	0	0	0	0	0	0	0
ACSM2A	0	0	0	0	0	0	0	0	0	0	0	0	0	0	0	0	0	0	0	0	0	0	0	0.081328	0	0	0	0	0	0	0	0	0	0	0	0	0	0	0	0	0	0	0	0	0	0	0	0	0
ACSM2B	0	0	0	0	0	0	0	0	0	0	0	0	0	0	0	0	0	0	0	0	0	0	0	0	0	0	0	0	0	0	0	0	0	0	0	0	0	0	0	0.188791	0	0	0	0	0	0	0	0	0
ACSM3	0	0.428357	0.370716	0.183362	0.415981	0.296506	0.581546	0.486619	0.324494	0.903999	0.391796	0.470525	0.308351	0.161342	0.420814	0.23339	0.300621	0.325824	0.539079	0	0.802666	1.610069	0.480689	0.584888	0.654209	0.327039	0.269148	0.549755	0.387474	0.291393	0.24696	0	0.458854	0.312747	0.604628	0.295218	0	0.465951	0	0.506291	0.767577	0.400963	1.312385	0.091933	0.277555	0.761117	1.059883	0.784546	1.122553
ACSM4	0	0	0	0	0	0	0	0	0	0	0	0	0	0	0	0	0	0	0	0	0	0	0	0	0	0	0	0	0	0	0	0	0	0	0	0	0	0	0	0	0	0	0	0	0	0	0	0	0
ACSM5	0	0	0	0	0	0	0	0	0	0	0	0	0	0	0	0	0	0	0	0	0	0	0	0.205424	0	0	0	0	0	0	0	0	0.140593	0	0	0	0	0	0	0	0	0	0	0.192802	0	0	0	0	0
ACSS1	6.173423	2.465581	3.355543	2.061942	4.975497	2.589538	5.258666	5.301652	5.096457	3.85454	5.316591	5.852971	4.023976	1.364079	3.059801	1.713843	2.767385	1.123101	29.736066	11.072104	29.851227	13.010672	30.066523	13.478674	15.032962	10.634805	12.745209	9.141393	12.522353	10.443195	9.637723	8.845431	9.046262	8.104316	8.343372	7.266612	11.186888	10.296323	9.747942	10.186703	10.116013	8.438444	8.447233	5.817712	13.612498	6.687766	10.693259	7.438732	4.824771
ACSS2	32.614766	49.502802	29.226331	50.567107	32.280114	46.420627	28.637461	36.674965	35.216899	34.885679	30.279589	36.356328	32.427819	48.927049	35.096361	41.486654	35.043515	47.751704	56.389091	36.822187	62.17441	42.274894	55.551302	33.554345	29.580939	32.776488	29.399887	30.607789	26.856923	22.503814	35.143274	46.170428	34.756915	39.299491	30.890807	37.81719	36.309485	25.512901	33.246605	24.346917	45.364167	25.513596	31.051676	43.059172	33.758914	38.246281	34.773825	42.507765	51.245134
ACSS3	13.692507	11.672863	14.448125	13.008644	12.175222	12.657777	14.126604	6.936616	13.50252	10.670177	14.631132	11.438986	8.248779	7.514468	8.425834	4.659702	6.141138	6.216486	35.954467	52.375063	28.523977	61.910209	30.103174	42.901459	15.279547	13.688461	16.529526	12.244917	14.433161	10.611379	14.810525	19.766105	13.701189	13.031457	13.888853	16.322046	13.188069	40.223505	15.487135	46.203481	19.278205	45.198071	14.978883	23.254758	15.570458	17.927499	16.005345	19.183116	20.618009
ACTA1	0	0.161299	0	0	0	0	0	0	0.6434	0.528408	0.33741	0	0.143032	0	0	0	0	0.252341	0	0.204244	0.779529	0.432585	0.437521	0.691763	0	0.167768	0.15845	0.513382	0.139788	0.430252	0	0.241636	0	0.159176	0	0	0	0	0	0.43545	0.446399	0	0.200965	0	0	0.343775	0	0.169128	0
ACTA2	2.563098	2.016703	1.777295	1.851844	5.039655	1.713439	2.649448	1.335169	3.003472	3.051075	1.813206	1.583132	0.82083	0	0.629682	0.563195	0.589077	0.683999	4.055058	3.167659	2.388602	2.987075	2.866405	4.671095	2.113542	3.155898	2.598455	2.946256	0.916102	2.355902	1.881953	5.172055	1.345309	6.92545	2.45334	6.340103	1.667205	3.737166	1.131309	4.655204	1.31217	4.221411	2.647872	1.965618	2.443982	1.993054	2.599464	3.495708	2.652186
ACTA2-AS1	0	0	0	0	0	0	0	0	0	0	0	0	0	0	0	0	0	0	0	0	0	0	0	0	0	0	0	1.900875	0	0	0	0	0	0	0	0	0	0	0	0	0	0	0	0	0	0	0	0.804939	0
ACTB	4570.019175	3377.745075	5101.526151	3061.34457	4398.389166	2974.573953	4776.744575	3684.940206	4414.025288	3821.222818	4302.354175	3844.605562	5064.603685	3454.291754	3965.551156	3079.292694	3793.755071	2845.186258	8696.025756	5343.777074	8340.14626	3813.588617	6643.135558	4967.575587	3591.616443	3159.08709	3267.425353	3364.247944	3185.907235	3212.717448	5016.28526	2953.338129	4755.341357	2878.84694	4667.276075	2745.831968	4834.882494	1892.627029	4181.164374	1701.769979	3056.293422	1872.501466	3825.199393	3230.147572	4015.811653	2603.136221	3488.97677	2668.596296	7577.440144
ACTBL2	0	0.079537	0	0.122656	0	0.236183	0	0	0	0	0	0	0	0	0	0	0	0	0	0.097027	0	0	0	0	0	0	0	0	0	0	0.063908	1.372428	0	0.845433	0	0.936561	0	0	0	0	0	0	0.293761	0	0	0.085167	0	0	0
ACTC1	0	0.014726	0	0	0	0.058341	0	0	0	0	0	0	0	0	0	0	0	0	0	0	0	0	0	0.060869	0.055892	0	0	0	0	0	0	0.057895	0	0.056623	0	0	0	0	0.074767	0	0	0.140719	0	0.057993	0	0	0	0	0
ACTG1	2133.194817	1505.836387	2531.442135	1324.552416	2231.369011	1352.666199	2191.924526	1469.051713	1926.634209	1705.30427	2007.450836	1596.652031	3114.666469	2288.762267	2782.283077	1904.347183	2552.312183	1795.40756	4943.893253	3241.489061	5258.277869	2627.111274	4022.077304	2858.717212	2111.693664	1838.146409	2154.458965	2031.912011	2217.604523	1830.310829	4824.542939	2443.287335	4279.298023	2717.498265	4528.121118	2470.875798	4887.886549	1753.579653	3781.055195	1605.557525	3536.975074	1662.587029	3568.895035	2681.877989	3927.894358	2253.111646	3269.655186	2207.878134	3103.179154
ACTG1P4	0.50706	0.579744	0.644197	0.715428	0.480618	0.229288	0.877624	0	0.927326	0.378357	0.484985	0.847753	0.507022	0.405529	0.825189	0.584819	0.084921	0.268605	2.821777	2.444429	1.923962	1.662139	1.032133	2.201095	0.112296	0.473936	1.011283	1.213271	1.187754	0.305946	0	0.114978	0.083349	0.226181	0	0.114487	0.213919	0.172261	0	0.310256	0.211251	0.281043	0.143507	0.227953	0.303104	0.24778	0	0	0.05344
ACTG2	3.541637	0.046244	2.665472	0	2.291597	0.206526	1.049291	0.380914	2.39488	0.229686	1.095643	0.190479	0.754116	0.954216	1.005608	0.792039	2.073783	0.582713	0	0	0.258392	0	0.385206	0.40013	0	0	0.208791	0	0.36902	0	0.452367	0.052697	0.536742	0.209322	0.168949	0	0.173608	0	0	0	0.343557	0.780241	0.52566	0	0.275854	0	0.417588	0	6.135265
ACTL10	4.066277	5.186817	4.787577	5.421295	3.760056	4.820559	3.21807	2.476849	3.060633	4.068571	1.896821	2.590734	2.675008	3.762759	2.519722	3.523853	2.074312	2.886921	1.574532	1.263879	2.550331	1.47511	2.621627	2.508565	2.523084	2.66194	3.18375	2.844948	2.90095	3.687243	7.412767	11.855933	3.910546	9.945453	6.604388	10.070487	5.434872	5.387287	3.345405	5.002983	3.508988	5.629674	6.171703	4.569547	6.666945	6.421288	4.268383	6.893315	0.470038
ACTL6A	23.379467	25.345688	25.982017	23.856797	22.387418	29.861195	22.986054	32.434417	35.11335	27.116283	30.922172	24.50997	30.788178	30.320916	38.157348	31.739958	35.561526	33.352352	60.016038	70.003368	50.096384	104.675791	64.7457	71.645205	25.409257	29.072913	26.31373	21.412848	18.545314	13.684051	30.240427	29.843391	28.183836	23.728536	25.382976	24.194508	39.915867	34.548773	42.663015	34.430756	66.851564	37.260743	42.712546	32.312168	36.040296	22.667488	32.136721	25.101456	112.576376
ACTL6B	0	0.11691	0	0	0	0	0	0	0	0	0	0	0	0.138685	0	0	0	0	0	0	0	0	0	0.667195	0	0	0.305753	0	0	0	0	0	0	0	0	0	0	0	0	0	0	0	0	0	0	0	0	0	0.217214
ACTL7A	0.136875	0.274678	0.52246	0.24219	0	0.155002	0.296875	0	0	0.171332	0.328323	0	0.416991	0	0	0	0.116344	0	0	0	0.189287	0.20989	0	0	0.15431	0	0.153984	0.665203	0.135829	0.139412	0	0.078324	0.113439	0	0	0	0	0.234996	0	0	0	0	0	0	0	0.167304	0	0	0
ACTL7B	0	0.129685	0.191746	0	0	0	0	0	0	0.189008	0.180861	0	0.153879	0	0.156165	0	0	0	0	0	0.209956	0.700795	0	0	0.171	0	0	0	0.150439	0	0	0	0	0	0	0	0	0	0	0	0	0	0	0	0	0	0	0	0
ACTL8	0	0	0	0	0	0	0	0	0	0	0	0	0	0	0	0	0	0	0	0	0	0	0	0	0	0	0	0	0	0	0	0.062046	0.089935	0.122165	0	0.123579	0	0	0	0	0	0	0	0	0	0	0	0	0.057695
ACTL9	0	0	0	0	0	0	0	0	0	0	0	0	0	0	0	0	0	0	0	0	0	0	0	0	0	0	0	0	0	0	0	0	0	0	0	0	0	0	0	0	0	0	0	0	0	0	0	0	0
ACTN1	170.801572	173.255198	176.181804	181.336237	170.430805	182.500678	162.783928	141.733212	181.282631	142.198157	180.177792	151.852669	151.659928	126.127562	124.03134	105.336205	122.750196	122.179415	130.848834	72.718244	148.05927	76.079944	134.363143	67.054581	69.76624	68.311783	63.728127	60.567807	55.00431	53.172731	355.062642	222.925897	318.633611	218.723315	312.662267	181.926897	374.648683	110.918867	363.785115	112.047446	465.279289	120.452791	304.593692	211.465521	322.647625	162.683939	315.214471	188.403783	240.089003
ACTN1-AS1	0.464533	0.136914	0	0	0	0	0	0	0	0	0	0	0	0	0	0	0	0	0	0	0	0	0	0	0	0	0	0	0	0	0	0	0.414179	0	0	1.732564	0	0	0	0.797293	0	0	0	0	0	0	0	0	0
ACTN2	1.109906	1.490899	1.115383	2.684452	1.177488	1.121477	0.741917	1.506968	1.136003	1.223413	1.046571	0.998459	1.52734	1.771613	0.760005	1.184714	1.227962	1.41642	5.543751	1.985888	7.160361	1.574338	6.201489	1.74482	3.532834	2.163497	3.344924	1.961222	3.411307	2.070075	0	0.106706	0.09299	0.083364	0.06894	0.127362	0.078894	0.063804	0.055088	0.344572	0.233266	0.258973	0	0	0.056566	0.140132	0.042938	0.091238	0.771593
ACTN3	0	0	0	0	0	0	0	0	0	0	0.157474	0.275918	0	0	0	0.062631	0	0	0	0	0.087766	0.09573	0	0.313111	0.071879	0.075767	0	0.233545	0	0.13121	0	0	0	0	0	0	0.068779	0	0	0	0	0.090332	0	0	0	0	0	0	0
ACTN4	219.761146	232.477564	234.86735	217.458902	206.794445	210.099425	245.640345	222.022882	244.930999	236.133092	243.23692	233.471306	256.037503	210.133634	190.05398	170.083853	197.283782	187.601032	458.226696	312.426437	454.312394	275.906777	406.029055	280.280422	203.392992	192.284598	193.678295	176.554586	170.064313	171.352615	314.181524	230.556426	299.072399	211.452755	276.969877	191.002889	327.927975	157.704985	319.581506	152.262802	335.507374	155.103751	251.645266	221.258697	261.145512	170.069798	244.049038	190.733307	312.817789
ACTR10	12.11409	15.20949	12.096627	22.035659	9.947224	17.420442	11.253434	19.219941	15.13288	15.809329	14.649651	12.2311	15.847823	14.998736	17.602464	15.246165	15.689361	19.443978	27.43778	63.782314	23.690256	86.654092	26.778513	58.218196	13.099753	13.533746	12.240958	17.525225	9.447042	12.012229	14.838563	20.900253	12.48454	13.761609	15.337619	16.497803	23.500469	29.585426	16.605337	23.446689	29.448885	31.645803	17.849786	19.856672	21.044262	16.076736	14.866464	21.836789	51.3391
ACTR1A	73.497384	93.037567	80.535789	93.051499	70.194013	89.061571	75.665255	85.376697	91.142961	85.741276	83.253588	88.051382	78.771154	71.998244	65.911254	60.413469	68.680389	68.250516	118.876308	130.607515	118.787518	148.76126	115.986719	115.645674	60.429098	64.321916	60.322033	65.200643	50.402122	59.378312	45.616657	62.497812	45.142098	54.770364	45.015031	51.617572	48.857417	33.687093	48.359739	38.832509	68.086916	43.426787	50.615559	59.149212	44.137451	50.077023	47.442755	46.018679	146.025003
ACTR1B	40.279642	31.418588	36.072656	28.220442	35.554603	28.414202	37.862583	40.684845	44.093314	35.775505	39.629036	35.104862	48.131681	39.85805	40.83802	37.873882	39.252476	36.873682	73.397068	69.870767	63.692433	71.089238	69.250993	68.970107	34.008692	34.601209	31.200224	35.18566	31.250306	31.715417	33.861281	46.997084	34.809694	45.143807	37.090721	39.621688	29.655367	41.699	29.84706	40.66444	36.343418	41.140213	34.140112	49.92587	38.458972	39.027804	36.984857	41.333779	57.519577
ACTR2	74.858564	82.131373	70.939331	90.292368	70.832969	87.147598	62.196377	82.205816	77.877382	85.624732	76.188821	78.184634	65.05971	62.196486	63.673047	48.903046	65.269777	65.281816	89.605449	151.019993	96.76789	222.654627	96.644556	129.206653	56.804965	58.854343	56.74551	52.559612	43.917123	47.225726	44.861726	57.579406	43.69565	48.328332	43.406847	45.338786	51.662201	69.288964	58.006387	77.214237	82.344917	76.878973	63.905948	70.836597	59.627278	60.364775	60.155034	67.806953	188.394011
ACTR3	25.255662	23.772384	24.473246	25.351133	23.639749	27.064129	22.739509	29.760429	32.048926	28.038839	29.271921	22.621467	24.589481	20.749355	22.45681	18.23736	25.124103	22.142014	34.135644	52.55077	37.13642	84.048908	37.867032	47.111588	19.381609	24.447279	21.226297	20.237209	15.487972	16.869572	16.920705	13.743273	16.42226	10.908649	18.146757	11.049808	23.482467	22.328059	24.413929	20.980702	38.941424	26.322334	21.900986	20.612333	21.600361	16.371313	19.964568	18.913003	85.467612
ACTR3B	7.894628	8.60895	7.834976	11.499812	8.27514	4.907003	8.660006	11.495818	10.10013	9.967242	13.645852	10.003559	9.033199	8.313305	7.205866	6.714337	8.769399	7.321189	18.583694	24.098373	22.267483	28.016335	23.410615	20.306204	10.68258	9.539968	10.411391	8.71543	9.466279	7.440098	1.841474	5.319418	1.823867	5.627251	3.747315	3.917943	2.562979	5.621845	2.765484	3.568458	2.700627	5.171621	2.058058	3.942412	2.411359	2.330432	1.246505	2.447745	19.495304
ACTR3BP2	0	0	0	0	0	0	0	0	0	0	0	0	0	0	0	0	0	0	0	0	0	0	0	0	0	0	0	0	0	0	0	0	0	0	0	0	0	0	0	0	0	0	0	0	0	0	0	0	0
ACTR3BP5	0	0	0	0	0	0	0	0	0	0	0	0	0	0	0	0	0	0	0	0	0	0	0	0	0	0	0	0	0	0	0	0	0	0	0	0	0	0	0	0	0	0	0	0	0	0	0	0	0
ACTR3C	0.210214	0.115685	0	0	0	0	0	0	0	0	0.23231	0.414634	0	0	0	0	0	0	0.516495	0.266194	0	1.167093	0.580229	1.570783	0.224292	0.460001	0.217581	0.479887	0	0.347263	0.178291	1.246356	0.317263	0.792908	0.364286	0.619373	0	1.244416	0.577614	1.121373	0.769245	0	0.774561	0.605615	0	0.231253	0	1.546121	0.194623
ACTR5	8.3112	9.412866	7.587093	7.271045	7.795662	8.980413	6.242513	7.605407	4.55763	6.790456	7.953178	7.110565	7.942338	9.738433	6.871043	8.021208	5.009762	7.463205	13.853394	29.137653	18.983438	28.90224	16.211691	20.558772	8.837064	7.880792	6.748232	8.559058	4.374955	8.554461	13.204719	15.799294	12.755626	16.251825	12.8406	12.43391	16.297424	27.024038	15.38982	21.751065	19.138853	14.271991	14.061549	10.517363	16.462389	8.960949	12.936394	11.648746	12.746158
ACTR6	5.68375	6.66411	5.296084	6.861512	3.308455	5.270094	3.431237	5.205181	6.991657	6.374976	5.502958	4.545273	5.655566	7.205463	5.601374	6.493659	7.212623	5.221624	13.028273	26.834985	8.710678	52.683921	11.13641	25.448359	4.712475	6.070146	5.080286	5.851003	4.281181	3.135265	3.637554	5.16909	2.589473	3.004856	3.517877	2.685063	4.995385	10.806814	3.769676	8.952366	8.952528	9.556584	5.917363	5.881822	4.212041	3.522795	2.756162	6.5213	36.023034
ACTR8	19.35454	19.708258	17.013118	20.103359	20.546911	23.611139	19.736582	28.416968	23.532004	24.516559	20.733481	26.062885	21.748833	18.885093	17.129732	16.136484	19.384011	17.391515	28.218278	39.717719	34.303893	49.839398	29.760959	32.799781	19.688109	20.295823	14.297823	17.87502	15.566121	15.33967	18.469847	24.714612	16.944703	21.714636	16.474852	17.519459	23.209359	29.295242	19.955324	26.987304	29.074241	26.013227	17.216868	26.033049	18.034099	19.277717	19.254997	22.245982	30.16626
ACTRT1	0	0	0	0	0	0	0	0	0	0	0	0	0	0	0	0	0	0	0	0	0	0	0	0	0	0	0	0	0	0	0	0	0	0	0	0	0	0	0	0	0	0	0	0	0	0	0	0	0
ACTRT2	0	0	0	0	0	0	0	0	0	0	0	0	0	0	0	0	0	0	0	0	0	0	0	0.183866	0	0	0	0	0	0	0	0	0	0	0	0	0	0	0	0	0	0	0	0	0	0	0	0	0
ACTRT3	0	0.08613	0	0.177145	0.357038	0	0.21731	0.104536	0.344443	0.124901	0	0	0.100401	0	0.102132	0.096509	0	0	0	0.142343	0.136048	0	0	0.121065	0.111178	0	0	0	0	0.10098	0	0.085394	0	0	0	0	0	1.023468	0	0	0	0.278276	0.142111	0	0	0	0	0	0.052917
ACVR1	7.477819	14.861274	7.83977	15.445233	5.369828	15.597377	6.22923	8.461024	5.817605	6.379247	8.823284	8.190118	6.257719	10.932385	4.696724	7.435732	5.631803	11.09743	9.237676	16.135897	11.356027	18.106108	9.319601	14.846295	5.581221	7.171995	6.531936	5.285522	4.392458	4.326059	6.219294	10.24847	6.713081	10.407457	7.077044	8.210525	6.820998	10.849174	7.002926	12.06492	8.760892	12.543755	11.003877	11.077302	9.961631	9.949937	6.888254	11.117904	10.640803
ACVR1B	6.54113	10.591393	6.397161	10.741262	6.512341	11.091325	6.730222	8.602905	5.810485	11.198013	6.987522	10.061205	7.702441	8.354194	5.978574	7.150003	6.388159	7.69411	11.813358	22.574675	12.934288	21.061273	11.627062	20.433878	6.176056	10.917118	6.206991	10.392973	5.814847	9.857925	6.423012	12.705649	6.027327	10.602087	7.38346	9.463123	6.148021	13.164105	6.795845	12.68069	6.876339	8.829889	7.671685	11.497276	8.994703	9.63362	7.57039	11.642586	10.080255
ACVR1C	0.021062	0.049926	0	0	0.025998	0.046805	0.022992	0.068241	0.075246	0.026941	0.026092	0.022926	0.042492	0	0	0.020488	0.017812	0.018793	0	0.115605	0.0285	0.261831	0	0.272621	0.022756	0	0	0.050843	0	0	0	0.149974	0	0.113968	0.019727	0.139519	0	0.689392	0	0.434298	0.110918	0.459958	0.088952	0.147598	0	0.026817	0.073786	0.026159	0
ACVR2A	10.375995	4.701188	10.518057	6.609629	8.685935	5.671273	8.79722	9.071909	12.054861	9.045902	9.985614	11.286607	12.584808	5.206107	11.424396	4.600794	13.164624	5.86469	10.319263	23.92926	16.019217	24.255272	10.561863	18.624767	7.857384	7.887506	8.143528	8.504917	5.188447	6.512181	9.472244	3.182165	8.958862	2.130528	8.568444	2.718412	14.703315	16.431225	11.798048	15.957058	12.488424	20.485968	11.066551	6.538911	12.119958	5.322931	9.944388	10.931621	11.700344
ACVR2B	2.290885	3.21895	2.409915	4.121914	1.908164	3.795975	2.029639	2.537014	2.172339	1.738508	2.163211	2.120224	1.35353	1.214034	0.984896	0.960419	1.004394	1.032277	2.606808	6.524195	2.669357	7.809154	2.051134	5.504348	1.302014	1.929752	1.690376	1.712639	1.181402	1.039068	1.503294	4.377241	1.16994	3.746865	1.084747	3.30837	1.022762	5.771762	1.752952	6.204152	1.592229	6.951456	1.318669	1.660804	1.258902	2.183871	1.569315	2.034382	1.43321
ACVR2B-AS1	0.390661	0.334347	0.099166	0.687528	0.185057	0.529361	0	0.324734	0.089266	0.193513	0	0.081602	0.232042	0.077068	0.078761	0.074419	0	0.273326	0.305749	1.638544	0.209	1.257201	0.157294	0.465649	0.171039	0.180349	0.257162	0.370181	0	0.077922	0.215199	0.704353	0.255467	0.431837	0.141916	0.96396	0.408521	2.108767	0.341529	1.186669	0.967502	1.71709	0.219841	0.087707	0.116286	0.286249	0.264603	0.467283	0.286161
ACVRL1	0	0.052362	0.058316	0.080733	0.05445	0	0	0.047698	0	0.056644	0	0	0	0	0	0.043284	0	0.03972	0	0	0	0	0.04562	0	0	0	0	0	0	0.136104	0	0.475567	0	0.452258	0	0.511443	0	0	0	0.138396	0	0	0	0.360927	0	0.112317	0	0.054877	0
ACY1	8.418844	16.08435	11.198143	15.539913	8.592477	9.468658	9.450922	12.162299	7.720748	11.275476	7.653088	11.431603	13.805261	9.871091	9.02056	11.316601	10.236774	10.754132	28.781342	17.955621	22.583464	21.746496	22.373902	21.862841	9.489674	15.498156	7.944323	13.376413	9.326573	11.099929	9.919959	15.303004	10.865223	15.654751	7.985686	10.73691	8.190906	4.538237	6.171945	7.00013	10.197365	7.037283	9.089964	14.796397	5.601522	15.01472	7.542149	12.393755	17.734058
ACY3	0.993436	1.189524	0.421844	0.881236	0.982143	0.375528	0.719704	0.346188	0.947451	0	0.199089	0.346504	0.340574	0.171928	0.345386	0.489668	0.284948	0.300239	2.752319	1.221449	2.095542	2.080264	3.302813	1.443789	1.515521	0.600732	0.943054	1.426127	0.832822	0.511242	0.155261	0	0	0.189244	0	0.190351	0	0.286759	0	0.258376	0.17701	0	0	0	0	0.202471	0	0.199587	0.890033
ACYP1	15.93757	13.512276	8.926398	11.268159	12.041297	13.327781	16.845989	11.509934	14.739046	14.94592	19.867099	15.491038	12.33144	17.051005	18.814625	9.672438	11.39597	16.848473	21.237483	34.678771	24.714605	56.293106	31.020807	48.969266	9.812158	8.867913	8.255673	7.84682	12.080282	10.503428	16.012039	18.034577	19.865214	13.387052	16.342847	13.039718	21.498697	26.479701	18.011313	19.053517	24.42527	16.03224	16.830563	16.450429	11.565166	15.886459	12.38538	17.05495	73.869885
ACYP2	3.560276	4.557648	4.991577	7.904516	2.957383	4.241898	3.872334	4.470304	4.279339	4.93956	4.714304	6.148552	7.364068	6.518514	5.411096	7.583716	6.314139	4.542921	15.424847	18.795751	14.121998	22.037492	12.599001	23.434511	4.099928	9.320994	5.912926	10.352121	9.007646	7.914452	3.851051	6.694477	3.575632	6.951392	4.293476	5.134619	5.023629	10.522396	3.746816	13.386221	1.912904	13.463625	3.595933	7.83372	3.505621	6.09634	2.245371	4.940883	11.719977
AD000090.2	2.927776	1.89613	3.561768	1.350242	2.112598	1.440858	2.483179	2.388972	2.765901	2.704016	2.440663	2.794867	1.544719	1.937977	1.43862	1.606731	2.694056	1.476652	6.523738	8.618556	7.002724	6.003889	5.771691	5.753575	2.42779	2.864989	2.139232	3.080281	2.389306	2.713328	1.892168	1.961738	0.736825	2.007052	1.051317	2.17139	0.813322	0.871664	1.130006	1.57027	1.205775	1.246917	1.269191	1.002804	0.764408	1.244572	0.868835	0.764623	3.78651
ADA	5.594853	9.282708	5.208667	10.505595	3.356481	9.239038	7.000699	3.900273	5.017079	5.247778	3.779481	4.138283	9.060194	15.943394	8.720567	12.118987	9.343975	11.910363	5.376229	3.103717	2.26401	2.307328	3.008651	2.847067	2.18405	2.152656	1.227918	2.818031	1.083124	2.349408	5.082293	15.107427	5.393904	15.824447	4.06706	12.536224	4.228537	6.620717	5.061903	5.46354	4.999527	6.494056	5.120273	5.223934	4.924654	5.608099	4.508199	6.152398	9.254719
ADAD1	0	0	0	0	0	0	0	0	0	0	0	0	0	0	0	0	0	0	0	0	0	0	0	0	0	0	0	0	0	0	0	0	0	0	0	0	0	0	0	0	0	0	0	0	0	0	0	0	0
ADAD2	0	0.02797	0	0	0	0	0	0	0	0	0	0	0	0	0	0.187898	0	0	0	0	0	0	0.099455	0	0	0	0	0	0	0	0	0	0	0	0	0	0	0	0	0	0	0	0	0	0	0	0	0	0
ADAL	4.743525	2.598168	2.267185	2.677662	3.742348	3.249631	4.803806	3.30279	3.181539	2.122096	2.806367	5.830715	2.011797	1.795043	2.038753	1.254374	3.091178	2.290002	4.612826	6.90349	3.814461	12.756578	5.396393	5.652372	3.504586	2.27048	2.76971	2.451441	2.154718	1.857187	4.057008	4.076945	3.760718	7.624158	3.918332	2.990916	3.239477	8.881462	6.229289	5.808663	7.421944	6.183878	4.798429	3.394962	3.086313	3.134297	3.452753	4.280501	5.807333
ADAM10	14.472029	15.234119	14.609216	15.578419	14.343104	17.433794	15.15453	16.405494	19.481358	14.94109	17.269755	13.15767	12.237368	9.599658	11.027802	9.142603	12.843176	13.15336	13.094514	39.011957	15.49673	67.268673	14.209237	32.122971	7.53213	9.021029	8.223931	7.897117	7.716114	5.873994	8.606311	9.747107	9.722313	9.127115	9.953543	7.075463	9.783346	29.97244	13.380114	32.020651	17.253788	36.482567	12.479311	13.600969	12.980783	9.932379	12.640592	14.275649	34.18271
ADAM11	0.323411	1.034572	0.647064	1.265556	0.433662	1.143172	0.05203	1.011878	0.392544	0.773024	0.204472	0.502593	0.33033	0.659096	0.144349	0.726927	0.387511	0.656505	1.318389	1.894457	1.410951	1.831693	1.067277	2.244848	0.874382	1.806384	0.460886	1.429812	1.045672	1.606703	1.283145	8.858123	0.793708	9.741914	1.000422	9.407385	1.025473	1.813803	0.671362	0.723844	0.914086	1.040272	0.74173	2.419426	1.468006	1.629597	0.650976	1.633679	0.352886
ADAM12	70.785859	63.669488	67.299844	56.474771	66.664235	60.991216	61.503106	42.190644	64.079812	46.7148	63.993241	47.333995	63.578594	48.644057	49.404549	41.29309	47.49095	45.680004	86.209618	45.796386	101.959465	41.207722	83.574507	37.204457	43.471714	32.336058	43.693116	32.45957	39.572193	25.672507	38.976573	23.099646	29.909312	21.308699	32.976593	17.819675	36.048676	10.50545	36.840111	12.441488	40.303499	13.20715	33.04793	21.764827	31.205942	20.017833	30.140052	23.00237	59.906125
ADAM15	36.397016	68.95096	35.380963	62.62657	37.858872	66.497971	42.315038	51.116811	34.892056	57.117801	35.705035	60.231734	34.781581	44.306728	29.714447	42.354223	29.289033	41.086924	63.459217	61.763033	56.193275	69.160565	57.490547	55.12771	29.859272	46.034285	30.614068	44.340265	25.635015	41.649404	32.739729	63.519951	32.306024	61.709479	36.031114	53.062381	33.994912	38.607437	30.909917	40.507825	30.732788	36.253841	30.333784	61.25919	32.366558	48.759503	30.686325	53.145032	51.220818
ADAM17	19.187213	18.341073	18.823304	17.787135	15.415768	21.519451	17.392369	23.682832	19.70755	18.03876	20.290675	19.693206	16.854243	16.838892	18.358643	12.743322	16.103952	16.754521	35.217438	55.015045	38.609019	70.919049	34.07888	43.552077	19.126128	19.726515	21.06785	19.286784	16.068533	13.141645	12.62102	12.661943	13.89583	12.092846	11.912512	9.552598	15.053204	25.759071	16.663492	22.864959	23.606428	24.72815	17.761099	19.348114	17.791342	17.011104	16.996792	16.184178	34.374844
ADAM18	0	0	0	0	0	0	0	0	0	0	0	0	0	0	0	0	0	0	0	0	0	0	0	0	0	0	0	0	0	0	0	0	0	0	0	0	0	0	0	0	0	0	0	0	0	0	0	0	0
ADAM19	28.248632	24.34217	32.378479	20.525146	28.023776	24.639551	34.656349	31.818521	32.919739	34.735924	33.638613	36.076003	61.022368	46.040501	43.698594	36.267109	40.355881	41.31501	27.352629	7.66295	31.456884	9.114315	30.674416	6.334419	15.073298	11.86471	14.519742	12.00154	13.790722	12.89918	46.822893	15.152672	37.604905	15.027657	40.916018	15.409518	46.160511	10.708894	37.225241	11.98374	54.538785	15.087178	47.595188	29.653199	42.731815	23.836929	46.19116	27.009973	33.850566
ADAM1A	3.563412	4.395162	5.564193	5.663291	3.732346	3.867234	3.623928	4.269339	2.974547	3.64269	3.921189	3.076913	3.04024	2.151162	2.340067	2.731217	2.43401	2.865551	4.4409	5.048733	4.467031	6.765409	3.639385	5.690696	2.314178	3.383839	2.321257	2.425096	2.437465	3.133113	2.071421	3.254385	2.067934	1.962414	1.987511	2.529592	2.142268	2.766389	2.488818	3.839645	1.549782	3.376339	2.212062	2.921694	3.156383	2.677578	2.703495	4.176815	3.00299
ADAM2	0	0	0	0	0	0	0	0	0	0	0	0	0	0	0	0	0	0	0	0	0	0	0	0	0	0	0	0	0	0	0	0	0	0	0	0	0	0	0	0	0	0	0	0.089026	0	0	0	0	0
ADAM20	0.531697	0.433305	0.494287	0.668252	0.089948	1.026014	0.492115	0.394555	0.222535	0.722079	0.928733	0.713941	0.375619	0.224486	0.535531	0.144572	0.314675	0.398222	0.098935	0.212113	0.258672	0.332759	0.229137	0.180879	0	0.437821	0.249772	0.38246	0	0.302778	0.139399	0.325338	0.582152	0.384594	0.117634	0.085141	0.270343	1.091217	0.282726	0.491197	0.399994	0.20849	0.106802	0.937809	0.452019	0.396469	0.585297	0.620724	0
ADAM20P1	0.573322	0.290423	0.565621	0.111962	0.452508	0.287529	0	0.198371	0.291038	0.472082	0.683167	0.199534	0.188026	0.06232	0.127724	0.181015	0.052515	0.055388	0	1.147879	0	0.184281	0.063689	0.452359	0.06923	0.291881	0.069466	0.299964	0.061104	0.063208	0.116567	0.160905	0	0.21011	0.230714	0.213485	0	0.641985	0.462032	0.192652	0.13072	0	0.357191	0.214367	0.567421	0.077777	0.502254	0.0761	0.132737
ADAM21	0.661023	1.091877	0.279605	0.904432	1.130634	0.712681	0.79295	1.220646	0.587338	1.363153	1.390384	1.150523	0.752113	1.011536	1.330301	1.016375	1.003559	0.897572	1.5281	1.638374	1.175725	1.070442	1.117722	0.873433	0.541627	1.522081	0.870633	0.955042	0.56613	0.647153	0	1.074621	0.299857	0.648365	0.066638	1.151784	0.159588	0.618611	0.106862	0.556958	0.226949	0.402823	0	1.566126	0.109223	1.70408	0.165703	2.087561	1.841948
ADAM21P1	0	0.220474	0	0.172863	0	0.709781	0.212068	0	0	0.24371	0.36644	0	0.160068	0	0	0.230098	0.204306	0	0	0.277459	0	0	0.084497	0.118023	0.135152	0	0.127364	0	0.095542	0.408719	0.090444	0	0	0	0	0	0.094872	0	0	0	0	0	0	0	0	0.239538	0	0.261753	0
ADAM22	9.117065	5.623873	6.810531	3.380213	6.342371	6.159334	6.792951	6.690235	5.430486	6.266304	8.617308	5.496227	7.585595	4.458524	4.058845	3.768216	6.351233	4.488043	22.62507	48.817628	28.086426	47.245387	26.934337	38.616861	12.310582	10.97798	12.725501	11.41703	11.822387	8.886923	0.631018	2.364903	0.286038	1.615767	0.631632	1.640538	0.650032	4.483625	0.343111	4.674502	0.692473	5.177179	0.554007	0.245923	0.206013	0.365598	0.872901	0.553416	5.486142
ADAM23	0.179679	0.204067	0.265521	0.157414	0.141719	0.236155	0.35455	0.248094	0.273453	0.477912	0.391356	0.437419	0.058092	0.114981	0.237121	0.167755	0.243411	0.077066	3.025341	7.48644	2.766431	7.637619	2.29897	5.680965	1.568042	1.146238	1.673197	1.389209	1.329085	1.292024	0.706688	0.566525	0.411512	0.454507	0.564989	0.430848	0.615317	3.884507	0.257964	3.808595	0.939952	5.049878	1.123537	2.51496	1.01652	1.827211	1.275057	1.462404	0.447307
ADAM28	0.392815	0.377354	0.426562	0.285667	0.450131	0.227687	0.424834	0.349103	0.621486	0.568442	0.586886	0.562528	0.426036	0.756418	0.270029	0.707739	0.500202	0.102863	0.848678	0.560454	0.952798	0	0.956351	0	0.390716	0.18778	0.461934	0.293426	0.193828	0.176117	0	0.083435	0.105295	0	0.074924	0.092558	0.206907	0	0.143981	0.723387	0.381236	0.407733	0.138855	0.333063	0.19979	0.402659	0.111206	0	0.249883
ADAM29	0	0	0	0	0	0	0	0	0	0	0	0	0	0	0	0	0	0	0	0	0	0.098818	0	0.080756	0	0.07817	0	0	0.065441	0	0	0.038261	0	0	0	0	0	0	0	0	0	0	0	0	0	0	0	0	0
ADAM30	0	0	0	0	0	0	0.069895	0	0	0	0	0	0	0	0	0	0	0	0	0	0	0	0	0	0	0	0	0	0	0	0	0	0	0	0	0.072387	0	0	0	0	0	0	0	0	0	0	0	0	0
ADAM32	0.501248	0.296765	0.545156	0.318432	0.535221	0.918929	0.586073	1.651775	0.722882	0.689122	0.663859	1.132866	0.539584	0.211105	0.508653	0.492882	0.414568	0.278182	0.622584	1.253656	0.638275	1.960682	0.548942	1.421939	0.546871	0.104966	0.54842	0.591891	0.350998	0.181035	0.416047	0.161107	0.409106	0.087899	0.064943	0.089175	0.083152	1.070954	0.937128	1.519556	0	0.490575	0.127523	0.401774	0	0.174878	0.242258	0.950768	1.812144
ADAM33	1.0902	2.406055	0.887641	2.238096	1.198061	2.678254	0.916841	0.62204	1.528644	1.484953	0.327962	0.494725	0.868277	2.044315	0.965186	2.801685	1.098224	2.139461	2.172451	1.328057	3.026139	1.544478	2.884986	1.285245	1.627395	1.36221	0.901468	0.984653	1.007007	0.812162	3.680807	23.241953	1.742778	24.481177	2.777236	20.303174	2.135999	4.394233	1.797576	3.769809	1.5567	3.24899	6.74908	8.835627	4.220678	7.710662	5.422298	9.064373	0.668676
ADAM3A	0	0	0	0	0	0	0	0	0	0	0	0	0	0	0	0	0	0	0	0	0	0	0	0	0	0	0	0	0	0	0	0	0	0	0	0	0	0	0	0	0	0	0	0	0	0	0	0	0
ADAM5	0	0	0	0	0	0	0	0	0	0	0	0	0	0	0	0	0.10092	0	0	0	0	0	0	0	0	0	0	0	0	0	0	0	0	0.134299	0	0	0	0.204269	0	0	0	0	0	0	0	0	0	0	0
ADAM7	0	0	0	0	0	0	0	0	0	0	0	0	0	0	0	0	0	0	0	0	0	0	0	0	0	0	0	0	0	0	0	0	0	0	0	0	0	0	0	0	0	0	0	0	0	0	0	0	0
ADAM8	0.398983	1.754243	0.243359	2.457931	0.364812	1.043066	0.314365	0.447749	0.06658	0.22828	0.220277	0.50575	0.314634	0.966591	0.523956	0.455322	0.369079	0.364279	0.791636	2.047729	1.542347	1.714817	0.575505	3.285754	0.631891	0.865713	0.543496	0.724887	0.180658	0.326124	0.166082	3.575254	0.147885	3.657282	0.111557	2.536326	0.064062	0.812904	0.185549	0.558811	0.126366	0.3495	0.172699	1.031139	0.274386	0.526721	0.288135	0.381994	0.066633
ADAM9	88.625534	66.162191	92.897735	78.125762	78.624726	69.639338	86.058325	133.393602	115.462404	129.979077	111.249147	107.488265	87.883177	57.277435	84.064603	47.790015	88.030763	65.460419	129.958418	359.204447	165.066775	551.932116	135.816477	324.941538	69.899485	90.060232	71.262484	78.28818	47.013749	46.239998	108.823406	44.856532	97.020851	39.675136	82.837653	34.713826	116.665335	225.314687	140.978559	235.831781	209.076856	267.205593	134.320303	150.94915	120.468668	120.746084	126.563293	156.838319	267.735907
ADAMDEC1	0	0	0	0	0	0	0	0	0	0	0	0	0	0	0	0	0	0	0	0	0	0	0	0	0	0	0	0	0	0	0	0	0	0	0	0	0	0	0	0	0	0	0	0	0	0	0	0	0
ADAMTS1	2.150015	0.749896	2.775934	1.20952	2.064189	1.371716	2.534301	1.639577	1.52833	0.848216	2.074316	1.227686	1.067119	0.43088	0.765938	0.304682	0.695652	0.454299	3.30373	5.713069	4.198063	7.320479	3.209823	5.36444	3.269251	1.423429	2.628715	2.128057	1.424695	1.317539	18.64054	7.593596	15.613962	6.499993	17.253054	5.403235	18.872302	16.173894	18.63908	16.933723	27.056472	15.989058	20.806661	7.590043	20.03352	6.733615	21.625814	6.287131	4.175942
ADAMTS10	0	0.224056	0.301171	0.278418	0.189758	0.27142	0.143645	0.239412	0.091533	0.185746	0.105732	0.192815	0.079376	0.156117	0.088456	0	0	0.119628	1.668595	0.707897	1.638406	0.9296	1.209505	1.797141	0.727815	0.576712	0.951321	0.569809	0.649162	0.561056	0	0.319271	0	0.913843	0	0.512995	0	0.589628	0	0.32045	0	0.388651	0	0.08879	0.065754	0	0.090466	0.094614	0.301754
ADAMTS12	4.290151	4.933317	3.944667	3.328585	3.818613	4.150384	2.943824	3.77649	3.727418	3.220557	4.604002	3.922191	1.995242	3.00174	2.110718	1.887257	1.951108	1.960324	4.196021	5.131384	5.115279	5.814715	4.838228	5.147373	3.300283	2.31749	2.252759	1.591574	1.943715	1.978603	8.216839	7.525414	7.348264	5.829413	7.214391	5.769125	7.551385	7.657701	8.141493	6.778632	9.524685	6.010722	8.249509	5.699056	7.406561	4.633622	7.07035	6.335289	2.610005
ADAMTS13	2.279879	1.817076	2.407319	1.917029	2.113252	2.028078	2.252285	1.8111	1.518254	1.728433	1.942547	2.101533	1.959973	0.696125	1.961631	1.104704	1.890787	1.076947	4.665337	8.782197	5.959117	6.937749	4.436913	8.350684	2.973353	3.742518	2.352462	3.739323	2.03775	2.822643	0.725633	1.908851	0.802703	1.999216	1.053114	1.76726	0.861516	2.998999	0.463316	2.831546	0.995587	3.136478	2.108439	2.31279	1.98335	2.550645	0.980459	2.873721	1.03222
ADAMTS14	12.869348	7.256954	15.230541	7.123585	12.910161	6.511993	19.382843	14.583528	14.607215	14.595886	15.810013	15.026317	17.054248	11.229902	12.097208	10.691718	13.020144	9.411153	14.882712	0.437713	16.998134	0.252492	13.762826	0.124939	7.683935	4.751899	6.8012	5.101656	7.058848	4.590281	1.490064	1.429419	1.32576	1.201007	1.6055	1.066195	0.95418	0.118845	0.872155	0.106968	0.687778	0.192914	2.57757	1.118756	1.475564	0.82716	2.640302	1.317781	17.824715
ADAMTS15	12.523147	7.483851	12.482805	7.219994	12.65667	7.946217	12.275465	8.77273	12.619369	8.90528	11.122373	9.971995	13.666279	7.541459	9.600741	6.231814	10.597111	7.047668	19.23725	1.345813	21.925491	2.234756	21.080022	1.805966	10.972507	8.137509	13.056714	8.310098	11.160334	7.67825	13.379983	10.423448	11.72931	9.850747	10.811492	10.549281	10.475608	1.700478	10.986982	2.024223	10.857306	2.181067	15.472918	7.713794	13.378274	5.995092	15.072753	8.323746	19.151769
ADAMTS16	3.365485	0.698867	2.683152	0.331526	3.221673	0.852328	3.42072	1.684785	3.194505	1.255155	4.630526	1.183796	3.643116	0.874978	2.965568	0.744754	3.269515	1.106351	8.693962	1.34214	8.803993	2.03752	10.496294	2.342261	4.828861	1.538709	5.139949	1.453028	4.337686	1.22698	2.372602	0.368957	2.235414	0.576465	1.975127	0.419406	2.493958	0.819409	2.612176	0.624067	2.995615	0.920985	3.739462	1.143726	3.800176	0.969176	3.860358	1.397198	5.62893
ADAMTS17	0	0.156386	0.111821	0	0.034816	0.173264	0.126689	0	0	0	0	0	0.114147	0.056478	0	0.050754	0.023922	0	0.483275	0.039976	0.141947	0.041462	0.267638	0.102759	0	0	0	0.102436	0.111171	0.053184	1.315078	1.331632	0.735189	1.164797	1.184929	0.698359	0.803709	0.342518	0.971578	0.572508	0.685163	0.595422	0.818046	1.222922	0.950524	0.466841	0.626434	1.073136	0.09103
ADAMTS18	0	0	0	0	0.03737	0	0.034	0	0	0	0	0	0.036488	0	0.108065	0	0	0	0	0.074555	0	0	0	0	0	0.061657	0	0.063422	0	0.053493	0	0.010453	0	0	0	0	0	0	0	0	0	0	0	0	0	0	0	0	0.01938
ADAMTS19	0	0.010497	0.046782	0	0	0	0	0.038255	0.0843	0.045384	0	0.115586	0.251425	0	0.073282	0	0.180637	0	0.421857	0.050377	0.337895	0.261595	0.218745	0.086266	0.039605	0.16686	0.11945	0.214883	0.069978	0.036293	0	0	0.029894	0	0	0	0	0.246115	0.053123	0.443044	0.037487	0.049943	0	0	0	0	0	0	0.114473
ADAMTS2	0.055049	0.039097	0	0	0.032563	0	0.059241	0	0.031416	0.101324	0.032694	0.028716	0.133351	0.05277	0.081655	0.051427	0	0	0.069461	0	0.0358	0.116177	0.202574	0.064017	0.176339	0	0	0.063824	0	0	0	0.136074	0.044473	0.119431	0.024734	0.121767	0	0	0.039488	0	0.027843	0	0	0	0	0.033588	0.030829	0.032777	0.05673
ADAMTS20	0	0	0	0	0	0.110244	0	0.033782	0	0	0.077516	0	0	0	0.032314	0	0	0	0.041289	0.044388	0	0.046065	0	0.038022	0	0	0	0	0	0	0	0	0	0	0	0	0	0.054282	0	0	0	0.088093	0	0	0	0	0	0	0
ADAMTS3	1.283916	0.675034	1.219813	1.068792	0.721558	0.976425	0.932924	0.831118	1.245722	0.748959	1.487502	1.105186	0.716705	0.215931	0.922066	0.630794	0.731381	0.661387	2.924691	2.532916	3.892294	2.537708	3.09904	1.982688	1.44265	0.687318	1.934491	0.78299	1.062285	0.692943	1.778019	2.305171	1.557513	2.301916	1.125988	1.528402	0.990272	2.403584	1.52173	2.644061	1.788968	2.60036	3.973248	7.87215	2.795978	7.559993	3.957439	7.685869	2.186146
ADAMTS4	25.682838	21.948461	23.985712	18.479824	20.069313	20.03054	21.237091	15.857042	18.414002	15.747137	16.603119	20.618778	21.149418	18.781522	18.524971	14.831204	16.981585	15.645243	20.453701	7.603763	17.320839	6.588977	19.741525	5.481298	7.961369	7.631096	9.831382	8.571296	7.852187	8.354514	9.110239	26.179757	7.372091	23.896341	7.211932	20.927579	4.965078	4.816753	5.568861	6.831963	6.229056	6.163969	8.718078	14.399173	7.306662	10.718358	8.253092	11.414721	21.607984
ADAMTS5	0.114313	0.070313	0.144728	0.066699	0.022536	0.042904	0.102452	0.059145	0.195678	0.140056	0.248745	0.039746	0.073581	0.036355	0.01878	0.017741	0	0.065092	0.645544	0.514515	0.814002	0.852321	0.820945	0.617844	0.465982	0.255959	0.469068	0.528259	0.429844	0.223332	1.414324	0.586693	1.244305	0.721095	1.213439	0.399422	1.033575	2.337148	1.090511	1.904352	1.575124	2.688156	1.3735	0.277184	1.571641	0.162721	1.193448	0.204037	0.068544
ADAMTS6	1.658767	1.058293	1.939095	1.028022	1.479283	1.235949	1.592593	1.61157	1.398052	2.316416	1.818393	1.890227	2.124752	1.490566	1.613855	0.976705	1.781227	1.070784	1.157709	9.304162	1.127306	11.938116	1.153022	9.517054	0.898335	1.117913	0.575192	0.739054	0.721783	0.499694	1.180039	0.219838	1.153997	0.331946	1.467069	0.253875	1.728007	5.255646	2.744174	3.96714	2.166709	5.362284	1.382007	1.885565	1.430093	1.58813	1.885906	1.519188	1.616395
ADAMTS7	0.71646	4.800298	0.518664	3.946932	0.744544	4.190255	0.808096	1.413642	0.856798	2.263354	1.297527	1.815543	4.011092	7.133305	2.671883	6.869675	2.448172	7.29943	2.983053	2.609503	2.62754	1.109537	2.523269	2.069672	1.607999	2.73279	1.984411	1.824562	1.194719	2.278171	0.58893	4.532365	0.480941	4.26642	0.251706	4.384953	0.287903	0.582219	0.049044	0.818068	0.14186	0.645402	0.486562	1.757715	0.393112	0.832729	0.196001	0.853669	1.753911
ADAMTS7P1	0	0	0	0.065504	0	0	0	0.038708	0	0	0	0	0	0	0	0	0	0	0	0	0	0	0.073792	0	0	0	0	0	0	0	0	0.020827	0	0	0	0	0	0	0	0	0	0.101083	0	0.083699	0.055208	0	0	0	0
ADAMTS8	0.208728	1.173516	0.33079	1.099415	0.247058	1.412391	0.281262	0	0.357527	0	0.062117	0.108939	0	0.405739	0.052084	0.098417	0.085629	0.361294	0.468355	0.071838	0.34397	0.074809	0.467018	0.061412	0.281952	0	0.283151	0.55017	0.099584	0.412539	0.047613	0.540247	0	0.456999	0	0.871596	0.108108	0.524096	0.226284	0.707673	0.266486	0.63885	0	0.116997	0	0.191101	0	0	0.650117
ADAMTS9	21.15473	11.219304	22.710884	12.287631	19.596135	10.335308	19.888641	11.914073	21.958863	13.332541	20.518401	11.82385	19.112612	9.824796	15.883494	8.152783	15.249727	9.251938	20.488299	10.189459	23.799344	9.537079	18.71321	7.241216	11.723753	8.869914	9.99939	8.00641	8.029319	6.015387	49.664922	27.27064	43.697747	24.460306	41.786222	22.511463	48.553899	5.795398	52.957652	5.777343	59.23142	7.781951	47.796104	13.731689	46.604825	13.152964	44.340277	14.539636	20.809909
ADAMTS9-AS2	1.161365	0.561215	0.453758	0	1.587308	0.908396	0.482786	0.65028	0.408353	0.88685	0.853551	1.026587	0.355459	0.532127	0.361773	0.256381	0.29773	0.078486	0	0.251489	0.360715	0.263676	0.180804	0.642456	0.098329	0.207424	0.196955	0.531625	0.173413	0.178903	0.328958	0.302895	0.439297	0.198339	0.243973	0.70359	0.562828	1.512009	0.522476	1.769937	0.370395	3.327069	0.504141	0.501707	0.399665	0.109117	0.202049	0.534817	0.234511
ADAMTSL1	5.144026	4.007373	6.155375	2.933806	5.778075	4.114471	4.544076	3.248536	5.398732	5.095088	4.903155	3.470814	3.150023	2.392421	2.601217	2.31557	2.23894	2.395217	8.107668	12.906126	8.299527	14.132331	7.239589	13.496095	4.476263	2.700808	4.504468	2.949751	4.156491	2.608776	2.758628	0.583296	2.761639	0.383393	2.860259	0.46924	3.628838	1.645067	3.415015	1.692033	4.64735	3.35378	3.864526	3.328125	4.070015	2.591315	4.226121	2.89321	7.569957
ADAMTSL2	0.182704	0.228973	0.136601	0.321036	0.072098	0.274848	0.065692	0.189611	0	0	0.064133	0.112463	0	0.314436	0	0.203325	0	0.18661	0.078537	0.084275	0	0	0.060808	0.253794	0.198285	0	0	0.252601	0.154321	0.120738	0	2.463649	0	1.909792	0	1.783033	0	0	0	0.162425	0	0	0	0.301969	0	0	0	0.061363	0.249373
ADAMTSL3	0	0.021758	0.064673	0	0.060413	0	0.164845	0	0.058285	0	0	0	0	0.033804	0	0	0.057223	0	0.032177	0.341408	0.045862	0.496896	0	0.148326	0	0.028681	0	0	0.07222	0.068989	0	0.009782	0	0	0	0	0	0.058486	0	0	0	0.189865	0	0	0	0	0	0	0
ADAMTSL4	0.97623	2.761073	1.153474	2.145987	1.460157	2.187061	2.044187	1.403797	1.414096	1.490293	0.905831	1.678135	0.831419	0.999801	0.39118	0.739141	0.787171	1.092384	0.702829	1.668716	1.372326	0.571323	1.450834	1.416873	0.525307	0.998504	0.172446	0.335677	0.597165	1.295175	0.318244	7.200939	1.153861	4.136927	0.926267	4.850473	0.528168	0.802398	0.463209	1.13439	0.186927	0.888971	0.313464	1.439284	0.775549	2.737038	0.343374	1.094029	0.44222
ADAMTSL4-AS1	0	0.252465	0.558339	0	1.038737	0.248607	0	0.458885	0	0.277879	0	0.458117	0.230322	0	0.465925	0.440463	0	0.202768	0	0	0.317395	0.71894	0.235719	0	0	0	0.510018	0	0	0	0	0.319759	0	0	0	0.255254	0.241052	0	0	0	0	0.317051	0	0.494491	0	0.267602	0.252348	0.794473	0.239051
ADAMTSL5	0.492292	1.040184	0.233388	1.943042	0.326551	1.53569	0.349887	0.668983	0.105011	0.45631	0.489638	0.383994	0.395608	0.56034	0.497001	1.188528	0.393615	0.272195	0	0.378488	0.213843	0.494089	0.093098	0.161511	0.101268	0.547191	0.297536	0	0	0.163885	0	1.471103	0.134259	1.634947	0.083694	1.551892	0.070938	0.311282	0.134458	0	0	0.126869	0.12972	0.825782	0.137091	0.415679	0.103953	0.550225	0.736245
ADAP1	0.207618	0.474854	0	0.366251	0.498384	0.426921	0.224631	0.64834	0.355984	0.129157	0.620694	0.325439	0	0.31177	0	0.299602	0.261048	0.091742	0.413312	22.257963	0.281732	23.310744	0.862225	25.870462	0.230179	1.868929	0.313002	0.675907	0.405729	1.044821	0	4.117465	0	4.621844	0.094789	3.618003	0	11.469877	0.304929	7.973334	0.108226	7.918558	0	1.166852	0.1552	0.7014	0.235313	0.74671	0.218973
ADAP2	0.425914	0.196652	0.360276	0.249693	0.820526	0.293177	0.306498	0	0.16218	0.438961	0.16266	0.717314	0	0.139466	0.141495	0.067426	0.234781	0.121452	0.524717	0.889394	0	1.858651	0.356067	1.517654	0.152819	0.408108	0	0.500111	0.204953	0.139747	0.252533	1.940434	0.112381	1.486891	0	1.191882	0.439888	0.716933	0.203603	1.277553	0.079804	1.069655	0.195895	1.421582	0.41263	1.223189	0.147356	1.103115	0
ADAR	62.711015	67.066842	59.188177	72.077754	55.198447	72.326259	62.980704	77.249528	65.554977	127.372083	66.790087	116.459828	42.905219	42.730865	37.469643	36.387468	34.185232	38.630458	70.888908	102.91316	80.370087	117.554216	73.867555	92.273624	48.532284	104.439215	42.089926	115.733052	33.691198	90.352087	64.858637	72.574963	76.446098	60.198332	57.40307	54.246017	65.282552	113.672995	74.960792	108.378381	94.251805	109.078403	72.473396	74.476735	67.864477	68.699031	70.728527	73.500859	77.340012
ADARB1	4.113649	3.743818	3.862697	2.111867	3.841143	4.415548	4.174061	2.514654	5.034709	5.785587	4.035926	4.042059	4.503443	2.317528	2.981131	2.090817	3.155144	1.555306	5.454325	2.150539	6.067561	3.227594	5.287786	2.08849	3.274188	3.096255	2.325322	2.262728	1.864756	2.004105	41.109477	20.081997	37.090398	19.906484	39.452931	15.59179	46.721296	15.90527	45.146285	14.60915	58.184335	17.074898	32.21489	20.869906	38.346248	15.323145	32.672857	20.751279	8.80518
ADARB2	0	0.006225	0	0	0	0	0	0	0	0	0	0	0	0	0	0	0	0	0	0	0	0	0	0	0	0	0	0	0	0	0	0	0	0	0	0	0	0	0	0	0	0	0	0	0	0	0	0	0
ADARB2-AS1	0	0	0	0	0	0	0	0	0	0	0	0	0	0	0	0	0	0	0	0	0	0	0	0	0	0	0	0	0	0	0	0	0	0	0	0	0	0	0	0	0	0	0	0	0	0	0	0	0
ADAT1	13.821907	11.514272	13.896867	12.702764	10.936122	13.958194	12.981872	14.683953	14.431549	15.788144	14.216178	15.510116	11.223403	7.622371	9.066338	7.342118	9.538317	7.360988	17.895173	34.887669	24.022009	41.842734	21.563602	29.936363	11.454236	12.808936	8.502419	9.438262	6.914195	8.81562	5.102774	7.063799	5.665416	7.550209	2.974584	4.574798	4.256437	10.23406	5.823697	11.943031	5.356777	12.769539	6.724545	6.481579	6.966544	7.971462	6.48783	7.084786	17.334085
ADAT2	1.276052	1.514457	1.599078	1.622192	1.321514	1.541524	1.253024	1.605942	1.852244	1.540674	1.545917	1.126687	1.303152	0.845159	1.168133	1.034169	1.299707	0.719536	2.285819	1.605809	1.690506	2.535007	1.688719	1.702121	1.107274	0.726539	0.676708	0.954728	1.060551	0.526653	1.114807	1.160472	1.020097	1.066404	1.050464	0.891992	1.320752	1.466073	1.426285	0.942467	1.228195	1.73872	1.875956	0.951482	1.120161	0.926526	2.055682	0.843718	2.618911
ADAT3	10.190775	10.509152	9.720823	8.10725	7.248331	10.81413	10.768125	9.961156	9.760359	11.460593	6.258674	15.449267	7.214073	7.757804	7.329322	6.308011	7.225453	8.298143	14.431994	21.287564	18.921711	15.118359	17.459351	19.608011	7.574695	9.657784	5.137989	9.093614	5.788974	11.249251	10.887903	13.015109	7.478959	12.194712	7.130768	11.154638	7.189665	9.377269	7.727386	9.624977	7.374109	7.665315	3.810354	10.178539	8.414572	7.161363	7.535339	9.029009	8.187582
ADC	1.948674	1.309746	1.985078	2.000665	1.389396	0.982734	1.390999	1.04482	1.243199	1.087652	0.98185	1.743073	2.002403	1.996974	2.147562	2.006078	2.939789	1.881226	1.549037	2.785344	0.788847	2.145969	0.64755	3.81132	0.755661	1.539881	1.509524	1.137666	0.709789	0.78471	4.432427	4.037984	3.101817	3.585213	4.354134	2.522162	4.199593	4.458935	1.068935	4.097972	2.747483	3.483454	3.887802	2.926153	4.361055	2.235791	2.967957	1.191868	1.85254
ADCK1	6.139856	6.340679	6.110869	4.707401	6.013418	4.469374	5.35156	4.892439	4.821328	6.337927	5.850607	6.557002	6.821505	4.00249	4.114362	3.322722	4.309124	4.005989	12.788592	12.161217	13.1379	11.211635	10.165306	11.554722	6.686429	7.868287	5.227505	5.571985	4.408377	6.322043	5.522134	6.509536	3.941694	6.09253	4.540396	5.694213	5.330473	7.162643	3.385738	7.07374	5.872718	7.054596	4.14654	5.70241	4.515884	3.916542	3.176169	4.476902	8.164993
ADCK2	9.958937	17.192392	7.865586	17.395028	7.745454	18.53437	10.968588	13.580503	9.193417	15.182823	8.703303	13.562316	10.052531	14.767206	10.242552	13.448369	11.279643	15.223687	19.073354	48.133043	19.338362	48.589775	23.697012	45.850827	10.860358	13.464723	8.849451	11.270564	8.263471	13.401636	13.400105	33.2752	10.075182	32.773569	12.793935	28.819625	10.878232	15.861175	9.7763	17.825093	15.500298	18.095233	7.781476	15.509687	10.727222	11.459285	7.942619	13.02513	24.495205
ADCK3	8.600508	7.96971	9.129068	7.579065	7.988525	7.278147	10.075078	7.362646	9.224986	9.107483	9.943692	9.81851	10.375556	7.181893	8.686196	7.137797	9.410492	7.836798	17.587233	27.907153	20.056907	28.671246	18.887843	23.490955	9.421872	8.947751	10.467593	8.962259	8.38653	10.905687	8.028975	13.538489	7.662503	11.061775	6.771221	11.87871	7.202022	18.873582	7.182042	16.37301	9.802303	19.586596	6.275697	11.160819	7.372959	7.661317	6.540091	8.792899	9.925832
ADCK4	27.318468	20.359935	23.589563	20.307263	23.868392	21.148393	23.483572	23.689351	30.054783	22.567795	23.887695	21.990427	31.465715	24.149569	22.510402	22.954854	24.834497	22.512973	49.319747	42.827522	61.58247	43.467799	54.109041	33.358885	22.759807	23.386041	23.986855	22.199171	21.802019	21.105757	9.861571	17.563849	8.681417	16.587002	10.502591	14.079857	8.756091	16.277	8.495237	20.47738	11.105386	19.292336	9.008738	14.465129	9.028	13.727577	9.806867	10.183935	33.155352
ADCK5	6.89701	6.349815	7.712916	6.471002	6.418905	9.062261	6.245333	7.10642	7.07179	7.073844	5.866495	7.654131	8.202072	6.571394	8.063102	5.996189	6.538626	6.457564	14.676736	22.37371	15.957397	27.396853	14.537007	18.5888	5.503211	5.498928	6.068482	7.030915	4.961226	4.30717	5.919311	9.027072	4.074696	6.24506	3.806937	7.207265	5.370244	8.421233	6.384967	10.369468	3.696129	8.817765	5.297508	6.595699	6.680836	7.073414	6.54	7.834068	10.764179
ADCY1	1.0791	1.363345	0.686357	0.812446	1.02134	0.555735	1.17155	1.407638	1.358952	0.699678	1.58655	1.528183	0.197726	0.153425	0.057686	0.432549	0.201307	0.265982	14.437706	5.157894	11.158785	6.14903	11.191923	7.87087	5.41334	2.281308	3.416599	3.264017	3.13572	2.194089	1.223236	4.537394	0.734465	4.492699	1.022838	3.62514	1.936431	4.048333	1.195026	4.062785	1.232697	5.931948	2.001268	1.935711	3.726079	3.141711	3.409386	3.607318	0.270788
ADCY10	0.222504	0.08616	0.232965	0	0.054381	0	0.049512	0.039247	0	0	0.090065	0.039526	0.179479	0.1826	0.045755	0.043228	0.037605	0.032595	0	0	0.198182	0.393359	0.045561	0.171173	0.081296	0.08563	0.049737	0.073837	0.060104	0.090618	0	0.073917	0	0.082493	0.117013	0	0.094982	0.441971	0	0.17049	0.046817	0.153759	0	0.154485	0.204012	0.092458	0.25496	0	0.071424
ADCY10P1	0.537289	0.164567	0.419004	0.144985	0.195635	0.279517	0.267118	0.771012	0.377484	0.457571	0.196605	0.431315	0.241679	0.159701	0.082166	0.038813	0.067521	0.035615	0.73666	0.452288	0.704118	0.411325	0.449817	0.290306	0.310989	0.280798	0.267904	0.144587	0.313949	0.081376	0.037614	0.046129	0.100488	0.090125	0	0.045884	0.127935	0.137925	0.35726	0.248294	0.168134	0.111991	0.23046	0.185227	0.366706	0.302666	0.185562	0.246381	0.427691
ADCY2	0.16486	0.031294	0.139359	0	0.401478	0	0.030561	0.176426	0.097237	0.104553	0.269141	0.057366	0.107733	0	0.109816	0.051877	0.090279	0	1.567266	1.601664	2.265007	1.515434	1.434754	1.762247	0.606562	0.386689	0.956083	0.454713	0.735034	0.326153	3.271868	0.372509	1.707721	0.247781	2.640975	0.122478	3.142706	3.241146	3.031932	2.502673	3.89308	3.305437	2.013066	0.431296	1.806434	0.402517	2.609348	0.524779	0.114203
ADCY3	14.403557	22.553611	13.76771	19.324777	11.232117	21.351186	15.717516	15.687931	12.110338	18.236823	13.5788	19.203373	17.393567	17.297342	13.48179	15.762654	14.51763	15.954253	26.224509	51.318031	26.691209	50.58556	25.208709	50.842712	14.285962	17.205245	13.121948	18.28521	12.070523	15.760724	11.372596	27.484046	10.699619	27.519805	11.238805	25.385075	11.53482	20.543906	11.231542	22.446338	13.260807	19.476106	8.784255	15.106303	10.039141	15.064836	10.53104	15.400843	16.925041
ADCY4	0	0.01601	0	0	0	0.063419	0	0	0	0	0	0	0	0	0	0	0	0	0.144562	0	0	0	0	0	0	0	0	0	0	0	0	0.031497	0	0.061641	0	0	0	0	0	0	0	0.076595	0	0	0	0	0	0	0
ADCY5	0.166395	0.236358	0.185829	0	0.26032	0.275724	0.236904	0.258431	0.104759	0.270404	0.261528	0.159594	0.071331	0.035328	0.054852	0.034373	0.022528	0.078749	0.372326	1.174888	0.527227	0.610333	0.518074	0.658726	0.148073	0.344517	0.268132	0.319629	0.2432	0.378764	0.781525	3.281684	0.44811	2.497096	0.672899	2.25681	0.683399	3.594983	0.397886	3.680664	0.68708	4.273953	0.57795	1.397255	0.361242	1.836034	0.683382	1.519147	0.063112
ADCY6	20.022862	24.598621	18.684311	21.077931	18.0587	25.093974	18.784815	24.570265	21.260165	22.369026	17.370339	26.400926	19.310825	16.374966	13.252589	14.955535	14.050269	16.329546	29.643508	48.521786	32.578919	51.952926	27.667343	45.673314	16.700207	23.23776	15.953657	21.199068	12.575195	20.354387	15.039484	35.984079	13.260607	36.042001	13.546097	32.385816	13.524348	29.369614	14.254424	29.007344	18.567306	33.511726	16.000183	33.080908	16.887126	29.87223	14.819912	32.377054	25.093561
ADCY7	1.331263	1.193199	1.198376	1.117557	0.538878	1.593527	0.879187	1.415344	0.770544	1.291396	1.165951	1.14074	0.851318	0.521292	0.634096	0.72207	0.543353	0.62537	1.169503	3.976806	1.480095	4.533383	1.21597	3.935647	0.675781	0.951027	0.783896	1.440594	1.006501	1.488677	1.681659	6.058056	1.780199	3.996265	1.600315	6.246633	1.716743	4.900291	1.689242	4.777235	1.937612	4.350853	1.711013	3.7753	0.896521	2.801319	1.141089	3.772865	1.18192
ADCY8	0.093087	0.066217	0.058995	0	0.055084	0	0.100308	0	0.053143	0.114617	0.055377	0	0	0	0.046357	0	0	0.120573	0.473146	0	0.917555	0	0.369301	0	0.451429	0.211379	0.852181	0.489555	0.732201	0.091809	0	0.104036	0.075534	0	0.167965	0	0.144345	0	0	0	0.094866	0.063181	0.064967	0	0	0	0.052285	0	0.02412
ADCY9	9.690799	10.034735	11.314971	9.260177	9.507008	9.997511	10.269825	10.590777	9.263947	9.655454	7.624989	10.783214	7.155426	6.922764	5.38011	5.502678	5.724296	5.095915	19.640299	12.626873	19.114434	11.061278	17.725763	11.482242	10.267176	11.303541	10.331603	11.103322	8.580351	8.609817	7.630201	10.394481	7.039324	9.910219	6.992633	8.868786	7.750599	9.228299	7.951162	9.415077	8.012154	8.950113	6.053096	11.828476	6.219773	8.507972	6.052138	9.862989	9.16523
ADCYAP1	0	0	0	0	0	0	0	0	0	0	0	0	0	0	0	0	0	0	0	0	0	0	0	0	0	0	0	0	0	0	0	0	0	0	0	0	0	0	0	0	0	0	0	0	0	0	0	0	0
ADCYAP1R1	1.079607	0.320992	0.953973	0.261442	1.028156	0.235332	0.592363	0.791664	0.442814	0.329704	0.602712	0.151116	0.337032	0.114574	0.145557	0.054154	0.388206	0.051196	9.029022	1.571453	9.025441	1.620109	8.758424	1.379863	3.916721	1.336418	2.802249	1.038968	2.512967	0.908654	4.658136	3.225266	3.377879	2.72785	4.631562	2.442287	2.049671	0.446639	2.013622	0.625311	2.075901	0.390687	7.600381	1.552617	5.833268	1.506793	7.439095	1.689262	0.307748
ADD1	84.654813	86.900202	82.518092	82.234211	81.188465	85.23272	83.883521	87.423267	80.167824	91.032277	87.742774	94.241453	87.653319	78.051441	76.02391	64.210456	76.717297	76.442704	182.401426	320.056178	178.715368	292.159758	172.107432	287.257036	92.834323	101.119177	89.719239	100.08661	81.949844	85.493502	65.179102	64.534888	61.733784	59.537401	57.928547	50.959955	71.202351	98.139365	66.250975	97.430411	65.626229	101.164808	65.037469	82.957156	74.032824	69.154442	67.229102	71.932626	105.471913
ADD2	0.249832	0.137381	0.190029	0.33725	0.295697	0.11269	0.31476	0.261189	0.345112	0.315977	0.246031	0.210311	0.34496	0.197289	0.14085	0.048719	0.210297	0.13069	2.293246	2.220033	4.4118	2.258864	2.79788	2.043062	2.062228	1.247701	1.994986	1.670044	1.473103	1.405527	2.841429	5.289485	2.506469	5.328445	2.477759	5.203487	2.461852	4.280089	3.08958	4.861876	2.930434	4.14218	4.441978	5.165712	3.670689	4.642005	3.977507	6.244898	0.395719
ADD3	23.636765	17.588685	20.496701	22.240493	21.858052	19.473873	21.649745	26.89825	25.736289	22.570943	28.223675	21.202745	26.5093	18.728482	27.369536	18.695665	26.982651	18.380942	46.95992	102.462192	45.222125	148.773683	47.348932	86.758446	21.983434	21.620462	20.744472	18.385306	16.979703	15.146785	16.292746	13.698028	16.309	11.615615	17.034815	9.445852	20.393553	27.982986	21.089962	32.982273	31.739649	37.394412	19.945201	15.198471	20.690061	14.561901	18.38036	16.718106	57.767377
ADD3-AS1	0.506025	0.48485	0.429804	0	1.600973	0.191311	0	0.529216	0.193052	0	0.405751	0	0	0	0.528436	0	0.290675	0.153132	0	0	0.475268	0.265599	0.709439	0.210457	0	0	0.192406	0.415672	0	0.521413	0	0	0	0	0	0.388179	0	0	0	0	0	0	0	0.192605	0	0.206275	0	0.203382	0.726073
ADGB	0	0	0	0	0	0	0	0	0	0.089148	0	0	0	0	0	0	0	0	0	0	0	0	0	0	0	0	0	0	0	0	0	0	0	0	0	0	0	0	0	0	0	0	0	0	0	0	0	0	0
ADH1A	0	0	0	0.247525	0	0	0	0	0	0	0	0	0	0	0	0	0	0	0	0	0	0	0	0	0	0	0	0	0.138978	0	0	0	0	0	0	0	0.299251	0	0	0	0	0	0	0	0	0	0	0	0
ADH1B	0	0	0	0	0	0	0	0	0	0	0	0	0	0	0	0	0	0	0	0	0	0	0	0	0	0	0	0	0	0	0	0	0	0	0	0	0	0	0	0	0	0	0	0	0	0	0	0	0
ADH1C	0	0.040972	0	0	0	0	0	0	0	0	0	0	0	0.146325	0	0	0	0	0	0.415547	0	0	0	0	0	0	0	0	0	0	0	0.040936	0	0	0	0	0	0	0	0	0.151298	0	0	0	0	0.174621	0.488685	0.171846	0
ADH4	0.101871	0.058239	0.25885	0.359349	0	0	0	0	0.232883	0.253401	0	0	0	0	0	0	0	0	0.270041	0	0	0.45553	0.31111	0	0	0	0	0	0	0	0	0.028878	0.083735	0.113622	0	0.11502	0	0	0	0	0	0	0.288346	0	0	0	0	0	0.214757
ADH5	30.039984	24.648041	25.756916	28.565791	25.171299	27.914471	24.304559	30.973708	33.896167	27.67296	29.225382	24.434179	28.29757	27.596732	33.277194	22.949954	32.627629	26.290325	66.239403	111.055367	65.586973	176.143122	72.808888	109.560149	30.55273	32.211987	29.664354	24.608038	23.471645	20.873283	22.406451	19.336323	19.949867	15.557973	21.899338	15.792519	23.580554	29.718271	25.131488	32.242143	45.619557	38.866521	38.689517	28.412295	31.503155	29.382412	33.305531	26.916566	93.871886
ADH6	0	0	0	0	0	0	0.185959	0.158362	0.173485	0	0.175189	0	0	0	0	0	0	0	0	0	0	0	0	0	0	0	0	0	0	0	0	0	0	0	0	0	0	0	0	0	0	0	0	0	0	0	0	0	0
ADH7	0	0.054449	0	0	0	0	0	0	0	0.236755	0	0	0	0	0	0	0	0	0	0	0	0	0	0	0	0.110976	0	0	0	0	0	0	0	0	0	0	0	0	0	0	0	0	0	0	0	0	0	0	0
ADHFE1	1.070176	0.550869	0.135993	0.944205	0.253621	0.484058	0.694878	0.668528	0.978692	0.399681	0.512048	0.671041	0.321809	0.536678	0.654521	0.206166	0.628782	0.094701	1.708066	1.979341	1.454845	1.922082	1.528948	1.164641	0.831866	0.752432	1.782896	1.155099	0.837787	0.647012	0.098937	1.184752	0.44036	0.717575	0	0.968048	0.452424	0	0.157334	0.491957	0.223431	0	0	0.240623	0	0	0.121354	0.385003	0.395437
ADI1	31.663585	39.352289	31.274231	43.450221	28.987381	44.991388	37.66196	54.344022	36.795785	45.983261	29.710556	45.081639	36.944133	53.362897	43.588322	39.276277	42.051784	48.245809	88.819519	109.898038	62.688083	154.813601	102.943176	102.110539	38.371619	58.510812	45.722411	49.680523	35.22489	45.67761	39.077613	49.495164	40.682139	41.839094	42.795456	31.939329	48.300235	26.779796	44.396932	31.330384	78.88546	35.639208	39.07528	56.269615	58.949599	51.746447	52.634172	46.728774	128.627483
ADIG	0	0	0	0	0	0	0	0	0	0	0	0	0	0	0	0	0	0	0	0	0	0	0	0	0	0	0	0	0	0	0	0	0	0	0	0	0	0	0	0	0	0	0	0	1.003589	0	0	0	0
ADIPOQ	0	0.01173	0.052267	0	0.048808	0	0	0.085491	0	0	0	0	0	0	0	0	0	0	0	0	0	0	0	0	0	0	0	0	0	0	0	0	0	0	0	0	0	0	0	0	0	0.055878	0	0	0	0	0	0	0
ADIPOQ-AS1	0	0	0	0	0	0	0	0	0	0	0	0	0	0	0	0	0	0	0	0	0	0	0	0	0	0	0	0	0.053269	0	0	0	0	0	0	0	0	0.093396	0	0	0	0.075918	0	0	0	0	0	0	0
ADIPOR1	64.178947	56.749945	62.452079	66.250698	59.484994	63.342997	68.385852	92.114688	76.574109	83.198164	75.540463	82.14478	78.681646	64.750761	70.75334	48.797387	78.927651	60.410949	137.92509	170.839511	116.551561	218.020453	128.135723	144.495668	69.879521	75.346658	54.188192	53.836281	51.462187	54.351856	62.719672	77.392894	61.091641	73.804957	56.136327	62.028633	67.420778	77.387364	62.693394	78.78033	86.724264	98.800949	62.368465	103.113645	60.439361	79.740322	62.586357	84.35832	115.490268
ADIPOR2	35.8666	50.443245	33.824423	51.394824	33.704253	50.882354	33.810718	46.839983	37.933543	46.808465	38.401549	47.774099	31.483266	34.442255	31.216215	28.370162	29.496334	33.859785	44.301812	90.908441	56.846059	110.018592	50.538957	81.408132	29.583803	41.581646	28.194185	34.475626	23.762156	26.812291	30.794399	51.714006	27.77741	47.290522	24.172751	42.903498	32.119732	52.843195	34.39837	56.530231	47.343137	57.785253	37.694763	55.640264	41.593578	49.156004	40.264774	53.776771	67.585572
ADIRF	4.304455	3.095172	2.51722	4.254866	0.466359	2.692143	2.16162	1.662633	1.79874	2.054161	3.360958	4.104929	4.431247	6.02337	3.094696	2.944033	1.828861	5.813753	4.46286	6.654425	8.793197	8.032697	7.777861	7.656611	3.018361	1.601158	2.946423	4.789894	0.438565	3.498526	2.709725	11.602511	3.785745	8.284792	2.64829	9.573746	2.77029	0.727132	1.890967	0.656432	0.45941	0.608293	0.596811	0.446555	0	0.479971	0.464104	2.405847	0.679905
ADK	22.472653	38.5639	29.837379	41.611624	23.576556	42.213482	18.124935	35.597281	25.004505	30.100398	23.871363	27.878851	25.941384	74.952531	31.017088	42.981642	46.359891	67.370393	59.210597	122.409778	36.947162	164.164267	63.675311	109.77689	16.930572	20.174424	17.94152	18.679223	20.210995	12.082533	18.726512	29.826838	23.697767	21.409462	12.175774	15.438375	33.025259	27.005881	22.222822	13.964193	25.317278	21.521784	14.333658	32.852666	17.55971	24.119566	21.833805	20.040726	63.095074
ADM	21.697391	7.603475	21.871141	6.962547	20.549842	8.41378	18.488298	17.482548	24.155599	16.979213	20.449999	14.469305	24.197093	11.205874	17.93211	11.393294	23.356927	11.260187	23.272178	20.368648	26.514977	29.014421	29.371286	24.419147	15.336269	13.239907	14.635581	11.544482	14.220431	10.861751	18.073179	8.728125	19.591857	9.579181	16.232307	5.659715	19.829095	20.05396	21.452509	22.356672	25.16878	21.342096	14.795085	8.693952	13.159439	7.476744	16.612935	8.936437	38.895805
ADM2	1.197255	0.79142	1.135323	0.5791	1.394792	0.584662	1.168395	0.827391	0.861211	1.52816	0.616995	1.527198	0.865423	0.913751	1.500363	0.708742	1.051714	0.855044	0.73535	0.388232	0.291037	0.403923	0.280607	0.4159	0.355719	0.481852	0.255258	0.49596	0.134637	0.604539	1.898066	7.025512	1.834115	5.324193	1.039672	4.237225	0.916069	2.295718	1.214914	2.568056	1.489634	1.920169	1.732113	4.919316	1.837011	4.903653	1.045705	4.019057	1.670762
ADM5	2.369788	6.065906	2.528295	3.508668	4.154931	3.856515	3.177296	4.141531	3.250035	4.356507	3.171405	4.753785	4.347634	4.342443	4.327591	4.36186	3.641269	4.006279	5.25156	5.354572	6.910608	3.793394	4.904759	5.924026	3.243162	3.421235	2.827816	4.184082	3.597139	4.374557	2.883418	5.551991	2.644752	4.534045	2.418925	5.127093	3.191466	2.089055	2.776615	4.196468	1.378556	1.965293	1.205238	2.875484	2.122399	1.389488	1.823846	1.021953	2.642036
ADNP	32.39662	37.004836	31.740397	40.949459	31.663954	37.624638	27.333001	34.958988	31.917068	35.668775	32.268305	30.351313	23.998053	24.374245	22.78135	20.510614	22.115446	22.461333	41.754856	59.092042	45.314059	68.058852	43.259283	51.437544	25.4635	31.351837	25.550152	27.113991	19.629106	20.733523	29.593156	49.748515	28.262542	43.106137	24.767719	37.569752	33.57643	48.711382	31.746076	52.410122	51.249161	51.698877	36.500319	41.239362	29.300623	34.195925	30.348889	42.344024	31.173543
ADNP2	13.088442	21.940289	13.686176	21.3622	11.67776	20.59954	14.44942	17.01999	13.08854	19.307267	14.383306	17.187325	13.068911	20.329667	14.53856	17.161038	14.2878	16.447104	25.15934	46.021418	27.556994	53.043914	22.865264	38.559753	13.924089	18.230623	14.355426	15.661392	10.971281	15.273332	9.975128	21.109339	9.959991	19.095463	9.843853	17.209389	9.751022	23.222535	9.764295	25.423752	14.725881	23.541783	10.415958	15.040016	10.736364	13.579097	12.470982	12.85186	19.68972
ADO	35.175044	21.951601	29.902899	24.305108	31.012805	22.08906	33.605199	32.38567	36.360544	37.155286	36.131313	39.499373	39.795341	29.388402	37.0923	23.443355	35.031997	26.97157	52.76232	57.641354	59.862649	62.80657	53.771122	60.801032	31.459359	26.144953	29.98207	26.479856	22.986275	20.616739	16.792339	12.436456	14.745008	11.671622	12.595294	9.932379	14.867364	25.656867	16.820018	21.241874	18.951635	23.28872	15.692676	17.30131	17.849842	13.520077	15.563498	15.235702	64.556717
ADORA1	9.315593	10.046349	9.715128	8.913611	8.950439	12.021293	14.340136	8.725208	11.259096	9.369519	9.547419	6.815664	8.134384	6.674395	6.304562	6.954834	6.970066	6.245271	55.724019	4.111676	55.897205	1.847123	51.893443	3.664665	25.927489	14.777272	23.297824	14.149312	18.557874	13.35487	1.493558	26.133323	1.348377	27.146179	2.343161	23.577392	0.662317	1.24535	0.626942	0.12459	0.169358	0.579928	2.08093	2.702355	0.488117	2.230157	0.695633	3.18985	14.038653
ADORA2A	0	0	0	0	0	0	0.768986	0	0	0	0	0	0	0	0	0	0	0	0	0.366673	0	0	0	0	0.478854	0	0	0	0.685689	0	0	0.120969	0.227374	1.675065	0	0	0	0.319505	0	0	0	0	0	0	0	0	0	0	0
ADORA2A-AS1	0.07644	0.305258	0.097012	0.269015	0	0.172619	0.082544	0.079416	0	0	0	0	0.302471	0.075326	0.154012	0.07276	0.253393	0.066806	0.497986	0.427051	0.306423	0.446673	0.384414	0.273112	0.167196	0.176288	0	0.271428	0.073752	0.457137	0.140303	0.516598	0.124918	0.253331	0.208191	0.514169	0.239657	0.902156	0.11132	0.9283	0.315306	0.524639	0.107495	0.171601	0.341202	0	0.086268	0.274258	0.079949
ADORA2B	3.229725	3.17121	4.514735	3.22968	3.189262	2.921803	3.728344	3.586961	3.076739	3.350982	2.44691	4.387909	3.346177	4.104667	4.17112	2.28196	4.067432	1.810559	8.022128	2.298407	8.198826	2.579424	6.923523	2.995062	3.707199	3.281147	5.621347	3.874425	5.058286	2.495613	14.931543	23.4434	12.317051	24.308731	14.855789	16.679954	16.160926	3.664253	15.197401	7.589941	17.423888	8.074572	11.291245	19.728702	9.663742	15.126265	14.040542	16.267749	7.048151
ADORA3	0.092932	0.07574	0.334368	0.336829	0	0.100085	0	0.123146	0	0.329742	0.317083	0	0.393848	0	0	0	0.147574	0	0	0.124636	0.389567	0.303617	0	0	0.633862	0.666962	0.395682	0.777172	0.637029	0.209931	0.250988	0.077358	0	0.294937	0	0.308949	0.125429	0	0	0	0	0	0	0	0	0.640202	0	0	0
ADPGK	12.476264	13.937625	12.41057	11.980837	13.104049	15.328678	10.986944	11.787862	13.070681	14.788139	12.853354	13.667051	9.694164	12.903551	9.664055	10.774704	10.809772	14.152105	20.653006	29.826698	19.870375	29.854803	18.145077	27.214455	9.887864	12.033796	10.390176	12.466837	9.916626	10.316951	14.288394	17.902078	17.713499	16.049162	13.813453	13.816138	19.860791	18.278837	18.113645	17.5894	17.868315	16.977281	19.042832	16.88509	15.39796	14.146894	16.236343	16.821968	23.546403
ADPGK-AS1	1.196655	0.484694	0.358939	0.377385	1.244323	0.287292	0.508998	0.430928	0.832049	0.583918	0.78853	0.848199	0.912887	0.67326	0.600173	0	0.450185	0.731731	0.654134	0.410872	0.380732	0.810716	0.697646	0.88685	0.156056	0.774815	0.236324	0.268932	0.129187	0.442274	0.646422	0.907804	0.662821	0.240419	0.360551	0.32683	0.149266	0.94075	0	0.758853	0.295881	0.3279	0.456202	1.204835	0.294846	0.463352	0.964379	1.106523	0.265557
ADPRH	3.069268	4.306381	3.67962	5.684642	3.170756	4.217411	4.332471	3.70522	3.887484	5.093224	2.458664	2.679757	3.009657	2.771831	2.621513	2.002519	2.47618	2.660209	4.877199	5.389316	4.570469	8.503939	3.891108	4.868587	3.020624	4.329078	2.79006	4.255829	2.026794	3.147413	0.76443	3.547944	0.680693	3.548053	1.05933	3.669973	0.868245	3.272978	0.484525	4.040728	1.997755	4.256769	0.936881	2.002283	0.744584	1.498786	1.318345	2.265045	5.249115
ADPRHL1	1.002759	1.172293	0.549883	0.763614	1.322445	0.921734	1.083726	1.238989	1.129827	0.653764	1.5483	0.826298	1.822671	1.636886	0.911404	0.759308	0.992255	1.40409	1.40484	2.385808	1.030082	1.623447	1.00484	1.920886	0.34908	1.276151	0.120205	0.364195	1.146934	0.749974	1.003277	1.320695	0.979535	1.357879	0.593198	0.892124	2.395246	2.188281	0.477278	2.115273	1.355712	2.221059	0.989079	1.238379	0.590631	0.925162	0.939232	1.421464	0.897255
ADPRHL2	17.780494	18.690064	15.640279	20.227813	15.734311	18.328928	17.810688	18.658187	18.521188	20.97883	20.567197	21.00658	17.814407	18.234416	16.230946	14.984493	20.160083	20.275402	36.488027	39.863642	39.068749	35.231993	36.422557	39.759688	16.894698	19.849401	15.789773	20.432059	13.31983	10.609608	27.456663	27.347653	27.557084	22.719772	19.087996	20.603313	29.895981	27.890262	27.160488	27.932489	27.624162	28.910487	23.385052	23.840985	21.918179	21.133078	30.175099	24.420969	47.207304
ADPRM	0.906594	1.33181	2.401643	2.83374	1.839146	1.25042	0.64996	1.880871	0.917306	2.934127	2.328017	1.093414	2.387341	0.994885	1.09193	0.806866	1.573902	1.913104	2.287194	2.792524	1.604639	4.767744	2.112913	4.315293	1.243515	1.385502	1.778371	0.838305	0.832633	1.777195	1.63503	3.164406	1.861148	1.475273	1.363079	3.093411	1.816247	3.631189	1.590808	5.26505	4.263046	4.240253	1.032757	2.370369	3.068536	3.416321	2.093267	3.577714	4.987626
ADRA1A	0.214227	0.010027	0	0	0	0	0	0.025725	0.106755	0	0.037042	0	0	0	0	0	0	0	0.228448	0.042393	0.35102	0.034892	0.048802	0.256388	0.111439	0.079636	0.383445	0.120407	0	0.061165	1.02616	0.013809	0.853091	0	0.197072	0	0.289209	0.260046	0.599734	0.120955	0.226001	0.429347	0.866743	0	0.793916	0.090969	0.222577	0	0
ADRA1B	0.328672	0.186377	0.223979	0	0.231704	0.560591	0.285959	0.613441	0.250492	0.246974	0.71378	0.368541	0.882849	0.087501	0.412004	0.194727	0.587598	0.154901	0	0.293484	0.298304	0.314387	0.207956	0	0	0	0.22527	0.10492	0	0.176553	15.699819	11.456657	12.448973	16.028212	13.47332	7.892223	15.410342	5.627864	16.989718	3.45654	16.412463	3.365013	14.693539	7.450172	18.370335	6.417884	17.487262	7.756723	1.745468
ADRA1D	0.660484	0.230207	1.21063	0	0.869009	0.248549	0.63384	0.304911	0.503022	0	0.612659	0.229917	0.870032	0.288765	1.255343	0.279086	0.971859	0.256234	0.190849	0.102311	0.391576	0.320856	0.368529	0.08727	0.080137	0.253466	0.080354	0.086749	0.141413	0.146134	19.382444	3.59286	13.841911	2.51031	14.648132	3.288075	15.015387	1.236192	13.346601	1.001689	12.849636	1.308079	11.240354	4.612172	9.931074	4.749606	10.513477	5.264652	1.111916
ADRA2A	0	0.195824	0.186911	0	0.11634	0.11084	0.105941	0.101929	0.05612	0.060544	0	0.051299	0.096116	0.381495	0.097999	0.231468	0	0.467328	0.125785	0.202621	0	0.14059	0.09761	0.057756	0	0.055877	0.05327	0.115004	0.046833	0.048517	0	0.412244	0.079809	0.752399	0.133096	0.382774	0.152566	0.328788	0	0.221972	0	0.801371	0.068647	0.110177	0	0.419958	0	0.117276	0.356858
ADRA2B	0	0	0	0	0	0	0	0	0.067146	0	0	0	0.057725	0	0	0	0	0	0	0	0	0	0	0	0	0	0	0	0	0	0	0.148316	0	0.322606	0.106358	0.065588	0.061049	0.098609	0	0	0	0	0.082316	0.065932	0.174415	0	0	0	0
ADRA2C	0	0.02949	0.262127	0	0	0	0	0	0	0	0	0	0	0.103229	0	0	0	0	0	0.292833	0.139926	0	0.105075	0.124493	0	0.241263	0	0.247011	0	0	0	0.819055	0.084816	1.266213	0	2.097213	0	0.175313	0	0.157879	0	0	0.730186	0.695676	0.154204	0.378069	0	0	0.217549
ADRB1	1.427121	0.949176	1.551898	0.597444	2.011582	0.690303	1.833516	1.128992	2.328801	2.10004	1.944217	1.419221	1.138722	0.599796	0.750631	0.515799	0.954068	0.473517	5.018694	1.605414	5.061184	0.591729	3.948598	1.128373	1.924266	1.404313	1.484795	0.721313	0.587821	1.620768	0.124481	0.057282	0	0	0	0.076006	0	0	0	0	0.069844	0	0	0.152492	0.201927	0	0.153189	0.081214	0.957066
ADRB2	0.787348	0.787488	0.750124	0.52059	0.349802	0.222488	0.106442	0.307221	0.112488	0.244659	0.352908	0	0.098284	1.276847	0.399953	0.283447	0.082311	0.867861	0	0	0.133144	0	0.300072	0	0	0	0.435637	0.117594	0	0.197732	0.090799	0.418111	0.161664	0.109628	0	0.666086	0.207376	0.167026	0	0.15041	0	0.136219	0	0.331785	0	0.120228	0	0	1.709886
ADRB3	0	0.021092	0	0	0	0	0	0	0	0	0	0	0	0	0	0	0	0	0	0	0	0	0	0	0	0	0	0	0	0	0	0.041626	0	0.081627	0	0	0	0	0	0	0	0.101429	0	0	0	0	0	0.088433	0
ADRBK1	24.014685	28.400145	22.608697	26.715411	21.369449	29.161828	27.276199	29.653525	27.552018	28.999748	25.742655	32.456262	22.181555	17.201332	19.880882	16.994512	17.992567	17.771058	46.330684	68.565519	49.900581	73.368279	42.789741	63.650841	20.68854	32.479966	22.103467	30.59344	18.691473	28.61281	20.709012	38.263886	19.890381	37.012484	18.987733	39.312589	20.284867	25.769179	16.770433	27.820345	20.344882	29.370854	18.084619	32.111767	18.337722	27.276483	17.5505	28.867672	42.274308
ADRBK2	0.08318	0.118086	0.02633	0.145624	0	0.117081	0.044735	0.021521	0.189853	0.178401	0.123427	0.151843	0.078675	0.039719	0.020512	0.096885	0.084226	0.106642	0.156751	0.337287	0.053897	0.174656	0.122285	0.566285	0.154923	0.233016	0.021806	0.120208	0.019564	0.081303	1.788428	2.832644	2.106935	2.210233	2.064365	1.82033	2.326927	5.23339	3.012675	4.892148	3.327112	5.045101	3.518715	3.623116	3.479786	2.63324	3.371284	3.301487	0.106933
ADRM1	136.405681	135.75411	135.710122	128.599438	130.978475	114.193852	134.309655	140.390385	148.592612	149.381371	139.693839	141.027216	164.332992	146.586013	152.926788	118.529992	145.664241	134.898006	207.079826	230.927549	221.453886	197.496045	201.707429	203.893289	108.558322	128.052634	102.146869	129.698906	99.286047	111.972624	189.499467	181.126526	178.392299	174.93089	157.25832	161.701473	195.098371	157.525232	161.939815	148.584305	149.381257	145.347888	144.530499	169.108092	164.534794	130.205059	154.72363	143.948995	209.81812
ADSL	36.743699	36.425626	37.748041	24.43718	32.198591	34.367364	34.063841	37.070661	29.082543	36.803097	33.040764	31.79801	40.964389	43.794794	45.377319	38.641506	42.142019	40.369129	83.188023	76.039921	79.027655	54.423047	74.787419	58.889845	29.211449	30.692396	35.842108	40.04853	35.41613	28.626722	103.069294	68.991889	102.907975	72.880331	77.622373	72.005457	120.331817	65.067817	105.702651	69.305507	86.277445	65.396119	108.435974	73.380427	119.586456	62.401362	105.602287	70.644732	48.724247
ADSS	13.734507	12.645797	12.980685	13.678857	12.611757	14.000085	13.916915	15.136096	18.090603	12.564293	17.043566	14.122537	12.85847	12.177929	16.408023	11.91004	16.507087	15.820933	19.092393	16.867373	14.835022	26.381686	20.518464	11.730348	8.785344	9.019928	9.80727	6.782689	7.213102	7.874601	11.557974	15.463992	12.749427	11.043309	13.850045	9.880717	15.927531	8.726245	13.443991	10.298172	27.966622	10.84345	13.282052	12.501937	15.413511	11.551291	10.823723	11.80994	60.018028
ADSSL1	1.507526	2.772915	2.225961	2.680144	1.521826	3.961824	1.769763	2.544733	3.123918	0.72789	1.677018	2.074286	2.467524	2.590366	1.313815	1.918759	1.082179	2.074195	7.178748	8.682893	4.308405	8.099877	5.017425	7.37567	2.735476	2.612433	2.08301	2.671108	1.950709	2.124609	1.514379	5.305433	0.770284	5.76111	0.534398	3.825259	0.619086	2.589557	0.860676	1.794071	1.467997	1.78961	0.663294	2.494655	1.399333	2.827061	0.927988	2.661958	1.977697
ADTRP	0	0.097111	0.399425	0.199751	0	0	0	0	0	0	0	0	0	0	0	0.109239	0	0	0	0	0	0	0	0	0	0.266016	0	0	0.336573	0	0	0.064334	0	0	0	0	0	0	0	0	0	0	0	0	0	0.276478	0	0	0
AEBP1	34.816158	44.466403	31.462836	40.785161	28.991929	43.91827	28.25035	30.746803	30.093293	31.249845	26.933679	34.009146	19.113899	20.040111	14.537012	16.096024	15.486405	17.781233	60.923068	96.624516	66.892816	82.33859	59.286792	87.886453	28.50265	34.514745	29.038215	32.594025	20.129229	29.386065	1.143601	6.98727	1.244692	6.601246	1.216162	4.547776	1.153246	4.427737	0.469516	4.544976	0.8053	4.416856	1.102996	6.095082	1.444812	4.425646	1.096552	4.21388	28.689433
AEBP2	14.713128	8.462318	13.552084	11.049919	7.754654	8.264871	12.314435	9.169644	10.85233	8.41218	10.067229	18.737031	13.093503	14.153612	8.703341	13.031053	13.458993	16.372337	14.067784	32.046555	30.862655	17.432696	22.983542	25.35399	11.037849	6.051121	6.233043	12.785197	4.114346	15.108501	18.768197	12.844548	13.534271	9.923836	20.764721	11.673719	10.810358	24.360349	15.664457	13.426129	13.6437	12.857281	10.236594	16.498502	15.544836	17.755752	10.099104	16.840212	17.274484
AEN	10.161694	14.342046	8.373106	16.45543	11.746455	14.458493	9.661543	10.392752	10.234747	10.896224	9.235415	10.359196	7.377271	10.63913	7.020516	8.981061	8.455769	12.422165	10.078272	8.625943	11.261399	10.301635	11.235886	8.433305	5.156643	6.572661	6.661127	5.727136	5.706052	4.144409	14.94759	18.650664	13.915504	17.827449	13.383483	14.650604	16.365868	9.577921	17.89189	9.466067	22.699535	11.091197	11.31966	14.438276	14.804364	11.575486	15.398146	9.635985	14.692646
AES	344.388745	430.76856	372.436352	419.845043	320.542957	396.787734	436.590511	366.948057	374.428745	410.121669	375.492188	432.358572	542.653617	662.760244	491.027936	524.187233	549.716896	547.802519	1056.40414	1200.329087	1269.282093	1094.620538	1044.951781	1058.074727	498.257198	476.31878	468.854004	425.584199	450.509283	446.73973	314.028499	425.460735	268.926593	405.713091	277.852628	403.684507	287.53062	304.347426	270.211502	316.147421	276.84768	324.164374	245.557789	275.812848	263.732577	232.466912	246.144534	230.321823	524.343472
AF064858.7	0	0	0	0	0	0	0	0	0	0	0	0	0	0	0	0	0	0	0	0	0	0	0	0	0	0	0	0	0	0.132038	0	0	0	0	0	0	0	0	0	0	0	0	0.185233	0	0	0	0	0	0
AFAP1	26.710972	40.141381	35.289296	33.508094	26.867756	39.654031	29.111354	27.554873	28.715168	29.519056	27.827955	29.362958	24.73559	24.495693	20.864501	18.326741	17.664896	23.88168	45.392142	14.700381	42.587899	16.380149	41.121021	12.605281	24.515433	24.371897	24.847866	21.893821	20.799326	16.457782	13.00454	25.008485	12.72348	22.16385	12.211385	24.15506	16.474541	8.192034	15.608989	8.024649	13.622859	7.433809	15.660214	12.470358	15.611009	10.086441	17.264331	12.440901	31.162593
AFAP1-AS1	0.547066	1.111235	0.450362	0.814921	0.61484	1.294078	0.824192	0.594751	0.686847	0.537014	0.422364	0.313908	0.556545	0.498145	0.324566	0.613239	0.399902	0.468802	0.103531	0	0.142296	0.115438	0.215116	0.09542	0.525677	0.338282	0.705132	0.412371	0.542	0.401958	0.248114	0.631192	0.353556	0.415388	0.196636	0.453759	0.084245	0.272726	0.1962	0.409092	0.221339	0.221211	0.455996	0.153125	0.201756	0.367162	0.275727	0.195434	0.112762
AFAP1L1	3.780658	2.690046	3.088006	2.150563	2.823049	3.409939	3.394585	3.592647	3.905502	4.049775	4.074648	3.429067	5.50459	4.755054	4.614548	3.555449	4.455214	3.6899	10.699641	5.491323	14.78235	6.057434	12.713152	4.222738	5.533058	5.25925	7.521783	4.888645	4.195085	4.839304	0.042378	0.427392	0.037738	0.302607	0.041958	0.500182	0.048077	0.540082	0.067109	0.069959	0	0.063131	0.128889	0.156365	0.137673	0.44555	0.313463	0.214714	2.867549
AFAP1L2	15.437474	12.389552	15.003565	11.107501	13.708399	15.063801	17.627292	17.528237	18.465786	14.036149	17.993191	13.167871	14.156821	8.721792	13.967576	7.093256	12.941424	10.109304	35.544281	11.846886	34.644673	17.395237	36.877467	10.569238	28.636028	16.468039	22.966786	14.693915	20.303091	12.395966	3.555523	8.826356	2.268318	7.278021	2.604217	6.627717	3.0801	5.50882	2.621459	5.642577	3.675402	4.296639	4.610154	8.604618	4.829283	6.05486	6.433694	7.721138	17.746885
AFF1	14.26528	20.057706	12.645354	17.27375	11.058635	18.011591	13.111648	16.468568	14.658346	17.781743	13.399092	15.268806	9.352171	8.670419	8.272878	8.030298	6.631107	8.372364	13.825758	41.617085	17.013059	50.278516	14.016357	36.48296	9.239377	14.677525	8.546023	9.45235	6.146947	9.697979	6.107187	11.487109	4.772277	10.445164	5.812877	7.441168	4.638539	29.645881	6.356659	24.529993	9.703704	28.194029	7.425483	15.681274	7.019348	13.463146	8.030493	14.479511	10.919847
AFF2	0.089523	0.015232	0	0.078322	0	0.050389	0	0.108046	0.034051	0.01632	0.015921	0	0.014381	0.028406	0	0	0.012058	0.025446	0.100684	0.200987	0.096371	0.111117	0.043752	0.123205	0.047505	0.179782	0.057329	0.201083	0.028	0.222425	0.036164	0.152425	0.075647	0.130342	0.13227	0.08871	0.095963	0.463788	0.134197	0.279822	0.175513	0.240229	0.111478	0.150146	0.138246	0.147355	0.179984	0.191535	0
AFF3	5.732324	4.288944	5.750936	4.592274	6.016475	4.529488	6.041079	4.801535	6.401842	4.64432	6.429403	3.675013	5.445615	3.100992	4.237507	3.408501	4.999946	3.559547	3.637172	3.175981	5.029435	3.282689	3.888015	2.546953	2.277633	2.280864	2.640036	1.579263	1.881417	1.577648	1.918107	1.063677	1.643443	0.813567	1.319417	0.78828	1.820121	3.666487	2.510891	3.974578	2.85614	2.936205	1.964082	1.297498	1.741299	1.159644	2.05959	1.257383	7.251932
AFF4	30.76736	37.361206	26.794022	40.414367	28.152428	41.003364	28.348713	40.467358	35.88914	44.416189	34.724782	37.443507	25.125418	24.7815	24.055453	22.39519	24.252284	24.794838	33.115863	58.016005	42.582267	83.253208	35.013469	50.569554	25.193953	32.933026	24.439004	27.453948	16.415364	21.001283	23.225467	41.968244	22.828108	37.627127	19.487544	31.104148	24.740101	63.614639	30.128272	64.105492	40.043709	66.463534	30.935593	42.827819	28.461994	34.364578	28.755592	43.726419	34.517052
AFG3L1P	16.498672	18.7876	14.662195	15.820591	15.052647	14.40729	13.786461	14.558098	15.131831	16.540619	14.16043	12.649625	14.063051	10.914523	11.223527	11.637913	12.206698	10.729219	25.882778	26.207721	26.047497	18.355514	19.637306	24.538137	9.29448	9.693072	10.687083	13.494216	10.14382	13.075226	10.104637	14.271182	10.010996	12.049915	10.336599	11.67567	10.496844	15.319029	10.981574	12.53569	5.561709	12.178859	8.472984	11.49093	10.42875	9.631329	10.786766	10.078228	12.329258
AFG3L2	26.078331	32.795251	29.796992	29.455565	26.17731	31.862317	30.13736	37.1021	29.78398	33.598071	33.92799	32.119251	29.042056	28.510448	27.250709	20.176837	22.752484	26.084845	61.415476	55.850169	58.240764	54.255399	58.594499	49.622124	30.637659	33.18286	28.722108	29.451903	22.959564	19.590606	27.959233	28.153332	24.651331	24.806293	23.757494	22.799428	30.275186	17.945818	26.207174	18.787618	30.658809	22.134338	24.152703	23.586173	24.070114	18.266814	23.742324	21.24082	64.879467
AFM	0	0	0	0	0	0	0	0	0	0	0	0	0	0	0	0	0	0	0	0	0	0	0	0.157397	0	0	0	0	0	0	0	0	0	0	0	0	0	0	0	0	0	0	0	0	0	0	0	0	0
AFMID	3.602296	10.309671	5.954873	9.349776	7.486455	7.6748	5.754046	3.956392	5.791786	4.314354	4.085892	6.711325	4.358424	6.048405	4.23449	6.531579	3.355276	5.868328	8.582264	20.102452	9.090759	12.215468	11.436049	16.731816	2.6787	7.302364	4.582801	3.895726	4.141454	8.78886	6.738893	11.271306	4.437497	8.752978	7.026049	11.638546	7.137891	2.038196	4.888887	4.203477	5.366525	4.505813	5.565027	9.372868	10.98156	8.715631	6.755766	5.735869	10.136916
AFP	0	0	0	0	0	0	0	0	0	0	0	0	0	0	0	0	0	0	0	0	0	0	0	0	0	0	0	0	0	0	0.090951	0	0.242903	0	0.17983	0	0	0	0	0.150665	0	0	0	0	0	0	0	0	0
AFTPH	5.3706	7.576959	5.169074	6.866699	4.704429	9.088554	4.86512	8.61457	6.1647	9.458096	6.627169	7.503144	5.446694	6.729092	5.841282	5.826277	7.442452	6.116049	10.320455	22.238879	11.527391	28.506715	9.7336	19.387268	5.339474	10.427091	5.430272	8.250077	4.856987	6.622314	4.928713	6.762052	3.951224	7.394593	4.271858	5.055161	5.957235	16.912778	5.381854	14.889186	9.737309	14.739088	6.292259	8.29246	5.727087	6.053148	6.423085	7.407416	12.232832
AGA	6.941432	14.338421	6.55544	9.127777	6.683692	10.388495	11.165178	9.331883	5.950695	9.518411	5.716945	13.830952	11.306664	11.817207	7.517067	13.134997	7.73535	10.243365	11.989143	45.413454	18.203885	47.359593	18.932844	56.623576	8.698892	13.390792	7.436879	7.549996	6.720451	12.108739	6.657235	8.921105	3.437166	8.055896	7.936532	8.902637	5.474534	24.934004	5.778219	11.545872	6.151759	21.478326	9.197155	11.087889	7.56934	12.306011	4.957836	5.955619	21.642303
AGAP1	16.620408	32.157358	16.546095	35.740174	14.270291	36.860166	17.910981	14.351053	14.521667	13.000126	13.842513	13.734581	11.476917	13.405075	8.723999	13.569505	9.093711	14.554796	35.117694	21.774506	35.72272	19.317381	32.529957	20.236826	15.561072	15.626706	17.182577	11.198182	15.966588	11.5805	6.119907	14.370223	6.129912	14.171814	5.878379	12.013957	6.378382	9.894514	6.384592	9.946516	6.630131	9.366163	6.613721	9.297475	6.240689	8.000988	5.648592	7.414655	9.288984
AGAP1-IT1	3.361949	6.040385	1.76589	4.926577	0.939079	5.390889	2.369378	1.036065	1.811772	1.502094	1.192395	1.656616	0.412697	0.628249	1.044665	1.579994	0.345122	1.090566	0.280346	0	0.566941	0.63848	0.84387	0	1.840863	0.486932	1.142501	1.728086	1.616477	0.617913	0.373833	0.862711	0.498891	0.228899	0	0.45894	0.648821	1.383638	0	0.311758	0.214263	1.137604	0.573597	1.116882	0.601275	0.967812	0.454957	0.478144	0.214779
AGAP11	0.063916	0.144871	0.24035	0.221636	0.075165	0.142651	0.203985	0.128169	0.074221	0	0.219944	0.132597	0.243893	0.367578	0.129277	0.117518	0.104501	0.106301	0.238228	0.523263	0.246368	0.716572	0.124623	0.812336	0.133205	0.141493	0.138736	0.145681	0.117502	0.125348	0	0.211742	0.050278	0	0.112181	0.216398	0	0.10377	0.090532	0	0.125446	0.167431	0	0.210124	0	0.159096	0	0.149551	0.064
AGAP2	1.069407	1.567036	1.207938	1.596645	0.885088	1.599407	1.897769	2.327317	0.813696	2.169638	1.166377	1.963326	2.574425	2.31968	1.44034	1.163325	1.151663	1.337754	8.471514	8.842448	7.859783	5.874916	7.235828	6.911634	4.138498	4.4087	2.880759	4.158696	3.136507	3.829166	0.158515	3.467815	0.103537	2.874881	0.183196	3.287349	0.209355	1.13159	0.147076	0.911491	0	1.062036	0.215891	1.145485	0.174441	0.945927	0.130405	0.455523	0.680475
AGAP2-AS1	6.132856	6.204437	5.907659	5.753912	4.58282	7.304419	7.201461	7.808067	5.736988	7.179149	4.467333	6.262986	6.920891	6.550253	6.477544	7.486156	5.377417	7.023693	10.302864	7.518607	13.711525	7.536922	10.660558	12.060103	7.080999	7.966258	5.82892	7.278949	5.001685	6.512799	7.502256	6.068683	4.753254	5.852278	4.018096	7.792175	5.837114	4.131336	5.268543	4.220528	2.452631	3.443082	2.924585	5.359263	2.865458	4.590159	5.28957	3.753914	11.188283
AGAP3	48.523	77.812987	52.469881	69.066951	40.182312	73.682428	60.025197	63.612123	51.611895	65.115223	51.227792	66.534928	63.505896	66.293954	47.631035	55.391452	51.199239	54.406387	128.52296	148.793116	144.788132	115.85164	132.494157	129.128731	63.07036	68.700987	64.500034	62.416622	54.6945	65.421592	26.903596	41.514065	25.165774	39.117835	23.282359	36.756185	22.945516	40.340001	24.972399	34.755556	22.467478	36.422508	25.913059	24.41376	20.16675	18.886679	20.702276	23.022543	70.142462
AGAP4	5.893231	5.709734	4.780832	3.582591	4.584105	5.326173	3.764071	4.199881	4.714648	5.197345	4.859026	5.668259	3.858703	3.613992	4.292418	3.004109	4.210151	3.497778	5.943688	12.448735	8.315158	12.74674	7.451366	12.383701	4.570206	3.999635	4.355795	2.824812	2.15932	2.407462	8.395893	4.254021	7.891922	3.300853	5.957088	3.202566	7.997261	10.623064	8.061541	9.378873	8.58991	8.734386	6.226663	3.375551	8.065577	4.007171	6.400412	4.945081	5.314838
AGAP5	7.65976	6.031899	6.761877	4.652747	5.028201	4.619046	5.292427	7.119735	5.461301	5.584191	5.499079	7.614821	7.168998	6.461455	4.571019	4.496794	5.328617	4.311167	10.392124	15.310601	13.45234	14.475169	10.17077	12.995605	5.279208	6.335277	5.560907	3.530944	4.252199	4.799349	2.36236	3.073466	2.951642	2.945745	2.035968	2.556871	2.10294	6.589102	2.302847	5.06142	3.386903	5.929995	2.642968	3.517572	3.022092	3.389309	2.338868	2.818268	4.593165
AGAP6	21.89343	26.935903	25.74174	32.351689	22.229774	30.022988	22.439888	21.043539	17.868423	23.323927	23.098608	23.313008	24.638991	22.155312	16.487552	17.25426	15.433811	20.07741	41.842462	60.225767	47.204272	60.788102	48.539159	48.091364	14.456159	21.739577	20.166838	20.184732	16.102575	20.790131	11.72488	11.760733	10.131031	11.662366	9.166979	8.150757	10.409207	13.422718	10.75545	16.514584	12.778968	13.408071	12.72428	11.232571	11.271436	4.421212	12.827598	11.139784	17.563171
AGAP7	0.799119	1.786224	0.844555	1.656674	1.023964	0.673759	0.808685	0.899315	1.251493	1.862245	0.986821	1.30519	2.076828	1.356017	0	1.263019	0.427821	1.098486	0.557045	5.542046	1.921952	3.347699	1.703342	5.001974	1.125862	0.750152	0.320613	2.69145	0.603812	1.366901	0	0.031337	0	0	0	0.137617	0	0	0	0	0	0.136021	0	0	0	0.176331	0	0	1.40426
AGAP9	0.706005	1.314297	1.288982	0.874847	1.699079	1.144567	0.487289	1.072087	1.244512	1.584195	0.658901	1.109291	0.27944	0.771621	0.79281	0.299663	0.822028	0.469886	1.164902	1.419539	1.915474	3.985602	1.88635	4.216768	0.679475	0.752502	0.355276	0.314482	0.4864	0.766431	3.764685	7.764283	3.591817	8.733853	3.344319	4.466443	3.390699	7.072213	4.127533	6.48884	5.591051	5.325613	3.024564	5.382014	5.416829	4.799913	3.749983	4.557081	1.00984
AGBL1	0	0	0	0	0	0	0	0	0	0	0	0	0	0	0	0	0	0	0	0	0	0	0	0	0	0	0	0	0	0	0	0	0	0	0	0	0	0	0	0	0	0	0	0	0	0	0	0.065517	0
AGBL1-AS1	0	0	0	0	0	0	0	0	0	0	0	0	0	0	0	0	0	0	0	0	0	0	0	0	0	0	0	0	0	0	0	0	0	0	0	0	0	0	0	0	0	0	0	0	0	0	0	0	0
AGBL2	1.446449	0.823055	0.73101	0.63328	1.108446	0.946592	0.67621	0.504209	0.670308	1.03889	0.60024	0.6022	1.185064	0.495449	1.354627	0.319993	0.87046	0.892331	0.987588	3.060917	1.699087	1.924924	1.099591	2.455867	1.037819	1.090156	1.220837	1.318067	0.486791	0.392388	0.154092	0.961342	0.27438	1.032675	0.381006	0.645785	0.150262	0.939333	0	1.304662	0.3467	0.922849	1.296533	0.533924	1.11102	1.143826	0.662821	0.702049	0.835934
AGBL3	0.535936	0.199499	0.406986	0	0.254308	0.299912	0.862745	0.287533	0.419468	0.393382	0.218771	0.444132	0.227173	0.623659	0.329517	0.20069	0.305582	0.425354	0.394768	1.172172	0.162204	1.678684	0.550147	0.943168	0.464861	0.242364	0.200043	0.31165	0.175946	0.157728	0.055972	0.119084	0.087301	0.17822	0.055395	0.068332	0.056212	0.089053	0	0.240493	0.062743	0.250641	0	0.24318	0.090833	0.13112	0.068919	0.126951	0.306868
AGBL4	0.065654	0.037421	0.16657	0.346237	0.233193	0.148182	0	0.068158	0.074991	0	0.078246	0.342756	0.129297	0	0	0	0	0.057129	0	0.182217	0.174403	0.375675	0.197099	0.155554	0.071419	0.150563	0	0.152814	0.063032	0	0	0.073742	0	0.216704	0	0.293525	0.136686	0.877523	0	0.981312	0.404483	0.628306	0.092078	0.073652	0	0.080162	0	0.078444	0.068442
AGBL4-IT1	0	0	0	0	0	0	0	0	0	0	0	0	0	0	0	0	0	0	0	0	0	0	0	0	0	0	0	0	0	0	0	0	0	0	0	0	0	0	0	0	0	0	0	0	0	0	0	0	0
AGBL5	28.042409	33.697774	32.939283	30.301718	26.183956	30.032328	28.093254	31.662031	30.533466	36.798072	29.731605	33.354842	37.65124	34.221795	30.812729	27.908238	31.760335	28.676731	66.365927	104.462224	68.000615	83.524144	61.696556	88.647403	36.716667	35.503455	35.547222	33.621512	30.62903	30.216918	19.993545	25.901908	16.830533	27.259469	14.98415	21.728059	18.547557	30.257127	15.100458	29.79932	11.960886	30.101073	16.706864	24.334842	20.832841	15.966923	17.80906	18.735275	30.903534
AGBL5-AS1	0	0	0	0	0	0	0	0	0	0	0	0	0	0	0	0	0	0	0	0	0	0	0	0	0	0	0	0	0	0	0	0	0	0	0	0	0	0	0	0	0	0	0	0	0	0	0	0	1.929948
AGER	4.378121	6.28185	5.928064	5.952856	3.887775	4.979131	5.294271	7.41244	5.968855	4.718126	4.546745	6.279657	3.096681	3.390782	3.192755	3.577119	3.268758	3.942245	10.481748	18.214287	7.876972	16.560079	9.766929	12.234385	2.503593	4.199432	5.316128	2.978046	3.312715	3.296709	2.643999	7.933364	2.549236	5.643141	0.791262	7.495436	1.739948	6.102955	1.773274	6.209954	2.404178	8.221788	5.123514	3.64925	2.929199	4.749152	3.15416	6.491971	5.056285
AGFG1	11.298864	11.355178	10.90851	14.019225	11.158958	13.675392	10.292459	14.156175	13.588844	12.722509	13.779794	12.905939	8.466213	7.121622	8.273768	5.926422	7.423022	7.351577	11.542969	17.584707	14.674682	22.601884	14.232236	15.367888	9.364765	11.049513	10.234157	8.351126	6.454427	7.21256	9.30073	8.884597	9.824989	8.293473	8.200555	7.268715	9.486329	10.954185	11.925952	12.217638	14.852848	10.889927	10.13516	9.798392	11.927959	9.124162	10.29532	11.145358	19.359931
AGFG2	13.925944	18.787882	15.120374	16.531931	14.362053	17.223756	15.515697	15.467689	11.065047	14.186019	14.868071	15.919427	10.98929	12.709872	9.956261	10.327598	12.037196	11.566071	21.545829	32.567672	20.218482	26.106005	19.451459	22.750876	10.296211	13.177048	11.799745	9.658469	6.568217	11.309235	7.491742	11.998059	5.554454	10.502511	8.51177	10.827327	6.507243	10.979429	6.54407	12.19162	6.996313	11.149865	5.873001	10.415753	6.693058	7.988862	7.05502	9.364642	18.512434
AGGF1	13.326445	11.967168	12.480421	11.981921	11.951748	13.935251	12.640111	16.287727	18.468148	14.848294	16.247892	10.846133	10.785001	9.516548	10.124836	7.833457	12.702991	9.64414	17.666617	22.823297	18.788349	37.314323	20.737316	19.727672	10.634181	11.107343	11.411853	9.189569	7.084754	8.211604	10.489615	13.472557	10.326411	10.191495	8.347553	10.050989	9.428372	16.435296	11.352486	15.423086	16.497876	16.525704	15.249685	13.8986	10.784079	10.639058	12.513307	13.690915	29.017145
AGK	20.999729	20.335661	21.568043	20.33122	21.972833	19.370743	21.693021	30.418071	30.529191	20.837281	30.878067	24.580503	20.43225	15.363275	18.448093	12.98055	19.869992	17.398939	29.852648	35.361574	33.439752	47.226305	37.16629	28.428647	15.72718	17.173855	17.685769	15.63505	12.388764	7.359057	11.748564	11.45348	16.98209	11.014505	9.41309	7.314082	13.845705	11.141213	15.079946	10.479797	22.408024	15.123573	12.354609	13.778213	13.397279	11.914096	17.900425	14.215012	65.609458
AGL	5.961097	6.413935	5.829051	6.53084	6.010479	7.280532	5.980859	9.582127	7.808248	8.051973	8.150445	7.583256	5.194727	4.189745	5.143998	4.225689	4.796557	4.673131	10.140277	22.562959	12.315558	35.785745	12.208153	20.545939	7.377102	8.417526	6.834657	7.343725	4.986881	5.09677	4.24138	6.531024	4.203936	4.610072	4.879742	4.953815	4.902342	16.70796	5.697242	14.285174	8.769686	17.750351	6.670301	8.306481	5.934425	7.069076	6.111067	9.011738	11.697236
AGMAT	0.856966	1.342741	0.931629	0.322682	0.289863	1.312207	0.792343	1.334075	0.48938	0.680131	0.510466	1.789409	1.022738	1.375365	0.980914	1.04263	0.403281	0.850707	0.947444	1.270813	0.973225	1.767347	1.467058	1.230075	0.199326	0.490188	0.600128	0.575864	0.351892	0.3641	1.399295	2.987276	1.794202	3.227328	1.440258	3.894942	1.399558	2.157509	1.242159	1.387352	1.631314	2.42286	1.114793	2.196899	1.3625	1.494674	1.585131	1.827713	1.051469
AGMO	0.636661	0.375688	1.331627	0	0.862739	0.329684	1.805083	0.826989	1.182034	1.772414	2.095719	0.58184	0.315329	0.14928	0.301123	0.151686	0.132077	0	4.976736	1.893136	7.492463	2.330906	6.369912	0.949266	3.609681	1.74298	2.059406	0.754575	1.937392	2.09827	0	0.022428	0	0	0	0	0	0	0.216509	0	0.246508	0	0.208207	1.174783	1.115853	0.680329	0.331984	1.047241	1.080223
AGO1	25.897993	23.645024	23.368548	21.988928	21.882648	21.905345	22.080372	23.27218	23.066279	22.725138	21.532944	23.329635	17.229081	12.244318	13.484293	11.717577	14.64787	11.900653	25.282515	34.541662	29.262123	32.724736	24.772768	29.223094	15.003026	15.922136	16.336546	12.356173	11.784562	13.418096	20.055845	23.647117	15.335857	22.034972	16.782506	20.492752	19.892349	23.63246	19.991583	25.229439	22.715771	26.012394	22.984695	27.876529	21.562111	25.468896	22.768311	26.649299	16.834643
AGO2	42.501046	54.85263	39.03878	49.438232	38.284636	48.987828	36.376249	38.656206	36.088727	42.089894	37.626972	43.337409	33.390258	31.132996	27.477146	27.411867	24.651888	29.131048	40.320961	39.721095	41.86635	35.779425	36.106474	37.174057	21.640836	28.116583	22.146806	26.08233	18.596958	24.811434	53.628571	61.054107	51.740104	54.85718	47.121684	48.003757	58.775189	58.903755	57.20448	57.898286	66.027949	57.42239	53.716557	56.67869	51.22572	48.608295	44.970605	52.477652	15.763291
AGO3	8.217843	11.290688	8.055956	12.684396	7.488734	12.186761	8.012928	9.977549	9.12968	12.195185	10.261063	10.550162	7.653228	4.978212	6.021717	5.515095	5.63876	5.080922	9.661772	16.123819	9.683114	14.653572	9.288317	14.569351	5.045161	8.560823	6.254258	9.713182	5.441998	4.94022	5.743838	12.313473	6.031827	11.290521	5.039654	8.061343	6.358237	17.391701	9.424978	17.252244	10.40056	16.562957	7.30836	10.249363	8.392156	9.059968	6.29638	11.351676	6.485719
AGO4	4.482399	7.319369	5.499749	7.587161	4.382783	6.787537	4.373831	6.131627	5.487591	6.654024	4.187819	5.452362	3.515483	3.606719	3.348026	3.469112	3.232694	3.660992	7.565932	16.460397	9.433135	21.068388	6.959397	13.624577	5.577619	5.669174	4.878194	4.890861	3.699648	4.260128	1.85682	4.126267	2.426392	2.696821	2.043238	3.13132	1.954348	5.983504	2.70894	9.009889	3.236528	8.462091	2.073427	4.039105	2.405967	3.377552	2.589122	3.091375	5.25379
AGPAT1	94.158087	118.794854	91.540791	124.227823	86.848985	112.454219	112.552869	129.43099	111.749981	124.389624	99.340808	128.903531	94.832737	79.329613	71.910119	73.276968	78.421383	71.635311	192.360664	191.363143	191.172189	162.937543	197.184442	165.206202	94.341099	97.524218	79.533239	84.310731	71.182362	85.016489	94.115857	136.769278	81.647648	130.236737	71.292538	120.330849	76.791665	94.732483	75.272464	96.071332	80.220942	107.248902	72.013071	119.523799	68.408755	89.478276	64.257912	102.9193	139.614908
AGPAT2	14.695913	30.264418	12.473612	32.464445	15.28475	34.338838	14.619328	23.490136	15.575012	21.506309	12.49764	29.612443	17.384739	25.253373	17.020959	22.560161	17.386533	24.62114	24.683554	81.988872	26.665391	73.658919	29.986172	67.534432	13.183159	26.446719	16.218051	23.440021	9.688957	25.193449	26.654163	85.890464	25.623413	80.976647	22.988341	68.591307	22.662539	52.912007	18.674282	51.441145	21.058425	44.168552	19.560484	45.590811	21.144266	38.255358	18.530154	37.529264	24.65659
AGPAT3	14.284446	23.087906	12.595969	23.813839	12.60155	23.398073	14.05214	17.590567	13.447702	18.130236	12.112466	21.977133	14.238303	15.988027	11.164293	13.475464	11.521331	13.35145	22.19694	51.711011	19.586982	50.845128	22.442046	46.721479	10.284505	15.437883	11.808952	14.428094	8.613601	13.426464	18.906816	34.379817	16.910769	32.057656	20.284701	31.478003	21.662812	48.997553	18.744594	46.828389	23.317666	49.041497	19.657219	37.688249	20.165817	29.59877	19.318937	32.413716	23.285553
AGPAT4	17.877528	31.456087	13.977843	26.774218	16.863331	34.873306	15.777699	25.082629	20.447919	24.515303	19.500911	21.634571	18.253048	18.511947	15.908741	19.086056	14.788097	17.957841	24.771579	32.900546	24.320043	37.789911	24.156687	28.810972	10.445136	15.956807	10.95967	27.846231	6.232834	17.623034	6.511322	28.103227	8.158435	22.274685	8.151111	23.861751	7.76977	15.677529	5.955067	14.71219	10.222881	15.304271	9.164518	36.881951	9.597807	26.318323	9.545523	27.860501	17.423418
AGPAT4-IT1	6.413147	12.995009	7.873847	10.167234	4.636995	11.677775	7.058688	10.41288	6.834347	9.069103	6.241953	10.564781	7.414244	4.80159	4.545722	5.971889	5.021516	5.101466	8.53957	7.895077	9.170375	9.611525	7.881988	9.208249	6.402686	11.218885	4.953295	7.827223	4.151566	7.890757	2.513258	7.531979	1.342345	6.077535	2.086452	5.779284	1.724293	5.551204	1.11921	4.332794	1.816728	3.624793	3.698366	3.66632	3.252958	5.577825	1.109619	5.214728	2.3537
AGPAT5	25.603203	18.805611	27.194405	19.199267	26.241098	21.054059	24.242455	31.368909	33.871661	25.037542	32.443602	25.087374	36.801668	29.230464	37.009958	24.484586	37.973396	27.591711	46.532567	46.372112	59.575569	71.722033	55.305847	43.869338	25.461401	19.050491	28.050243	13.088084	20.667329	12.686613	15.219162	16.791509	15.145102	13.716721	17.210078	12.248262	18.4256	17.446458	22.861627	19.361634	47.594242	20.206085	22.413761	24.041651	23.288548	17.671555	20.454848	18.828806	55.427301
AGPAT6	24.601526	30.633744	27.090517	25.760591	20.482408	29.783786	24.54423	24.865121	22.090834	26.246059	21.570606	26.796045	26.842304	25.367407	19.450031	22.13143	16.702386	23.179702	39.968757	49.906091	45.705469	42.997816	40.804445	49.90298	23.964404	23.106471	20.470891	23.377262	16.650013	18.93919	35.357106	44.276876	31.87792	40.954227	29.239933	36.661764	36.740875	43.029256	31.100037	43.381866	30.073974	41.902807	34.608703	43.011002	37.77923	37.416311	32.294105	43.780096	37.330668
AGPAT9	8.513961	4.113185	6.745121	5.559435	6.209427	3.892396	8.995354	9.251383	11.570704	9.774236	11.515488	8.797325	10.212842	9.954897	10.113509	6.77533	9.82234	9.896415	12.377878	3.001652	10.92958	3.346035	10.097392	2.560769	4.859725	4.297025	5.893769	3.054905	3.803929	1.930037	6.152042	1.616304	6.097875	1.749074	3.401329	1.000572	9.068548	2.382502	7.41702	2.395662	9.094898	3.488153	8.988901	5.032383	7.637354	3.596445	7.129166	4.902264	20.909881
AGPS	5.846731	4.569874	5.384697	6.304238	5.85899	5.741316	5.120674	8.60325	8.216985	7.140377	7.401673	5.62048	4.137723	3.559914	4.294979	2.727515	4.487893	3.763299	6.022922	8.605249	7.74756	11.121069	6.355777	6.423544	4.790467	5.098317	4.37988	3.916003	3.050358	3.097176	9.350615	5.832212	6.982153	4.34513	7.701971	5.33914	9.464084	5.976452	12.395945	6.642172	17.866035	6.895559	12.844713	10.114966	11.50552	9.197867	11.738172	11.303368	19.7364
AGR2	0	0.136311	0	0	0	0	0.12894	0	0.136119	0	0.285106	0	0.119953	0	0	0	0	0	0	0.853113	0	0.179914	0	0.289644	0	0.140397	0	0	0	0	0	0.067801	0	0	0	0.135064	0	0.20329	0	0.366194	0	0	0	0	0	0	0	0	0
AGR3	0	0	0	0	0	0	0	0	0	0	0	0	0	0	0	0	0	0	0	0	0	0	0	0	0	0	0	0	0	0	0	0	0	0	0	0	0	0	0	0	0	0	0	0	0	0	0	0	0
AGRN	31.56687	52.213894	33.928714	49.671014	30.595074	50.101147	40.182188	43.458978	30.440424	66.857597	29.686331	70.518952	32.306155	34.734557	23.013848	32.565537	20.522957	26.461614	85.348336	73.432224	88.137631	55.912365	78.173342	70.248298	38.049306	77.556959	32.22984	93.12602	31.923163	88.64922	24.667822	105.141171	32.340842	98.378606	21.651846	90.626682	18.017615	47.514746	17.094423	46.485536	16.62815	43.200264	16.733562	54.002593	16.160518	46.148885	14.442495	47.813459	49.680919
AGRP	0	0	0.418493	0	0	0	0	0	0	0.423142	0	0	0	0	0	0	0.60127	0.316169	0.508382	0	0	0	0	0	0	0	0	0	0	0	0	0.392801	0	0	0	0	0	0	0	0	0	0	0	1.113223	0	0	0	0	0
AGT	4.631409	1.082804	3.468808	0.267187	2.51749	0.51435	0.901827	0.236633	2.255245	0.18797	2.173665	0.634346	6.532926	5.75928	7.876544	6.213917	5.34714	4.046834	3.362299	0.742068	2.434141	0.22174	2.366712	0	1.328201	0.087526	1.081876	0.089846	0.439421	0.302647	0.696695	4.980794	0.310152	5.534605	0.48245	3.8297	0	0.767941	0.331654	0.230473	0	0.2084	0.427024	0.681754	0.225913	0.278153	0.08568	0.726388	3.056776
AGTPBP1	5.904236	5.441763	4.098748	5.972413	5.186598	5.727615	2.804219	8.036885	5.686732	7.410704	5.814056	5.447996	4.15374	4.235796	2.51485	3.023641	4.191682	3.91663	5.480119	35.920756	5.986535	60.231121	4.63005	31.8984	4.466296	3.734007	4.226856	3.834491	2.69058	2.614472	3.557921	6.118402	3.157911	4.891531	3.02947	4.305305	4.472819	27.876921	5.6411	23.919716	7.053312	30.221906	5.2296	7.932803	3.672178	4.818485	4.84006	6.332103	12.973637
AGTR1	0.267742	0.023976	0.113327	0	0.211431	0	0	0.092804	0.101987	0	0	0.091328	0.443867	0.177191	0.271052	0	0	0	1.262278	0.879291	0.120113	1.481328	0.353563	0.711905	0.098227	0.310813	0.196753	0.531078	0	0.262443	0.402228	0.075647	0.292568	0	0.556885	0	0.642153	0.739431	0.130486	0.766857	0.832532	0.246197	0.986268	0.100242	0.798526	0	0.100923	0.106856	0.091747
AGTR2	0	0	0	0	0	0	0	0	0	0	0	0	0	0	0	0	0	0	0	0	0	0	0	0	0	0	0	0	0	0	0	0.056479	0	0.073778	0	0.074939	0	0	0	0.101449	0	0	0	0.075192	0	0.081835	0	0.080089	0
AGTRAP	20.716974	29.347787	20.698775	22.101157	20.225355	26.295328	25.081983	25.895489	18.081291	29.293638	25.512695	28.950592	33.686226	32.645999	30.131288	27.655084	36.797128	29.813125	64.502415	101.11646	64.176456	80.056155	65.42854	89.444148	31.695563	43.665141	29.639961	46.055572	27.036568	48.875811	15.615622	31.178567	20.959791	26.380862	13.027152	27.416268	13.441742	20.957421	6.724383	19.5913	10.84008	23.459204	15.303627	17.963213	14.23779	16.513137	14.134123	21.244797	46.413987
AGXT	0	0	0	0	0	0	0	0	0	0	0	0	0	0	0	0	0	0	0	0	0	0	0	0	0	0	0	0	0	0	0	0.037115	0	0	0	0	0	0	0	0	0	0	0	0	0	0	0	0	0
AGXT2	0	0	0	0	0	0	0	0	0	0	0	0	0	0	0	0	0	0	0	0	0	0	0	0	0	0	0	0	0	0	0	0	0	0	0	0	0	0	0	0	0	0	0	0	0	0	0	0	0
AHCTF1	16.39043	20.502149	16.078646	22.409963	15.141398	22.985103	14.941197	21.628804	18.025952	21.462398	20.841525	16.836949	15.378611	14.112449	13.814589	14.231047	14.615279	16.334498	21.732307	42.819235	23.761779	56.831622	20.717724	34.043944	14.461741	15.955222	13.249662	14.781139	9.486962	10.086986	16.552435	26.347397	15.258755	22.194894	14.559075	18.853472	21.502663	28.858091	20.622265	29.677533	32.367067	32.933235	21.91204	21.101315	20.692929	16.977767	20.447899	23.517309	25.808758
AHCTF1P1	0.542361	0.574672	0.301432	0.225369	0.358176	0.322291	0.207681	0.334188	0.252814	0.419448	0.386231	0.456411	0.266586	0.181389	0.292748	0.179477	0.223571	0.219158	0.134384	0.458917	0.185114	0.177133	0.229243	0.248803	0.067988	0.164897	0.067873	0.172627	0.198359	0.083194	0.506652	0.363627	0.292918	0.324327	0.325851	0.445528	0.465333	0.789893	0.467237	0.506276	0.387352	0.286964	0.440751	0.41032	0.387529	0.497505	0.533376	0.2051	0.065858
AHCY	87.809269	79.916122	94.678836	71.827292	88.138167	75.905176	93.298941	89.266061	91.197274	97.037804	99.715967	98.329815	102.575976	99.673382	103.946837	81.692471	112.300706	95.111383	217.710639	158.306076	212.495395	156.485169	215.92862	139.15426	109.593008	110.987005	107.184061	102.202839	98.467194	96.400992	166.806655	180.84401	147.098534	173.750538	157.53393	155.966256	181.043647	78.16618	173.755295	79.82091	206.349282	81.075477	169.054145	168.346695	186.381921	151.137725	155.972467	137.900663	145.556423
AHCYL1	37.693299	30.777396	37.849597	37.179718	38.128637	34.348077	35.956523	43.339886	40.341272	45.716783	44.312848	38.754959	38.070082	31.680653	37.023814	28.81337	33.783066	29.510081	54.414528	69.650454	58.023719	85.442736	54.396662	65.689671	28.687745	31.189167	27.99961	29.040712	25.515331	25.010396	41.785983	34.29312	35.091064	32.711358	39.676485	30.551305	42.51298	57.077984	45.579021	54.226333	67.447241	57.749132	50.737633	50.256321	52.623685	43.436689	47.779566	48.309815	69.920915
AHCYL2	10.765343	12.535069	9.87761	11.912545	10.23567	13.285568	9.195003	13.154525	10.221492	15.560279	11.431764	12.675989	8.239942	7.770105	6.262222	6.195622	5.872589	7.376776	19.324061	43.157881	24.025536	53.032359	18.879246	41.203049	11.867793	13.774001	10.129825	12.819114	7.387834	7.926612	3.40914	6.386272	2.764957	4.888661	2.54077	4.487245	2.906801	14.539241	3.472252	16.31468	4.599017	20.336364	3.329484	7.61722	2.906616	5.798752	3.413185	6.680833	15.19324
AHDC1	19.885008	28.12316	21.689314	24.672457	17.461636	24.988712	23.937169	22.408776	18.220007	26.789257	19.240669	27.936588	21.107438	21.611721	14.570686	18.20264	15.58649	15.498024	33.378198	15.262253	39.363267	14.020748	29.927219	13.966617	16.803932	22.198454	16.718849	20.573488	14.708975	24.161564	13.76711	39.675783	11.216057	34.423021	13.836127	35.475366	10.09699	7.90849	11.304168	8.820045	11.899058	8.509981	9.407788	23.216059	11.838731	19.99367	10.33241	21.854764	17.102056
AHI1	8.954006	9.622157	8.147705	8.706924	7.390581	11.365972	7.35601	10.879759	7.345683	13.693879	10.175321	9.297189	7.505818	6.730478	5.759598	6.058085	6.702505	6.26726	9.298928	27.130215	10.132331	39.021703	8.58058	21.86113	5.451545	7.512714	6.160323	7.575893	3.31989	4.35143	10.784484	15.795811	10.706739	13.70727	10.677984	12.465773	18.640617	28.129157	19.552277	30.982718	24.327077	30.262349	13.329328	15.620594	12.067837	12.44113	10.862493	15.3814	8.64921
AHNAK	19.088079	65.665887	20.084446	59.303589	18.854169	58.475527	20.023609	20.635218	19.592237	20.012535	18.959995	21.297773	20.886314	29.452937	15.48391	26.016993	14.463787	23.688098	13.475146	1.680449	13.419344	1.680356	10.4354	2.141633	6.688366	7.554737	6.827286	7.75267	5.601794	6.378401	37.127029	90.310276	34.573358	78.583858	34.772791	71.503696	44.148298	15.647735	48.961696	15.115245	54.127963	16.013587	33.464118	46.542796	33.663228	37.741249	34.620902	41.016056	25.057421
AHNAK2	1.054457	9.399335	1.133135	8.10813	0.960417	8.062729	1.49787	1.182734	1.166828	1.299977	0.98691	0.930587	1.176565	3.21713	0.78797	3.377533	0.711604	3.003613	1.948033	0.969663	1.524263	0.891021	1.280918	1.029007	0.966012	0.770973	0.812633	0.969319	0.901165	0.751769	2.880192	36.60745	2.750589	36.433982	2.560548	32.739563	3.058571	2.519631	2.918748	2.088377	2.377258	2.027631	1.692015	3.764465	1.592549	3.118954	1.788542	3.707382	1.466538
AHR	24.824612	17.176509	23.99867	17.618238	22.098081	17.041903	22.351415	25.831111	25.57671	27.6173	28.677248	22.569071	20.83022	16.352657	16.064813	15.985736	18.897593	16.482493	21.868689	25.135916	23.31425	38.520239	21.965054	24.315634	14.097457	14.980299	14.372525	15.270265	9.751925	13.165202	0	0.091307	0.072353	0.097182	0.026825	0.066041	0	0.049618	0.042836	0.133973	0.060418	0.040253	0.041476	0.03341	0.088069	0	0.066862	0.035538	44.508307
AHRR	4.906446	6.830395	5.58139	5.382092	4.225574	5.528314	6.971019	7.571437	6.543455	6.805904	6.505174	8.285695	3.371728	4.108757	2.315497	2.718766	2.766834	3.383146	9.08906	6.953148	9.624787	6.36768	8.98242	7.901615	4.717675	5.533221	5.606686	6.129148	5.239101	6.029202	0.060637	0.408934	0.054002	0.544271	0.300302	0.443687	0.068681	1.333504	0.04797	0.800146	0.27072	0.586143	0.092874	0.186905	0.049289	0.203665	0.18709	0.198833	8.449463
AHSA1	66.261913	79.08155	68.72436	71.464085	64.021486	80.590258	62.881215	63.661528	70.434941	72.130003	66.100976	69.790146	69.898196	70.729655	60.552818	65.999544	60.828354	67.518587	134.360849	170.312559	124.993764	154.403133	118.58148	159.781636	63.040528	63.514705	59.915792	71.574786	61.064969	72.200571	105.568853	101.786654	113.370685	99.286865	109.095603	89.765693	132.148396	98.583893	127.046934	96.354426	138.289966	92.952391	110.612006	96.364482	113.623204	81.752877	112.200032	90.728457	146.725508
AHSA2	11.76722	14.978833	14.240013	13.533264	9.916852	12.673673	12.047084	12.255389	12.064932	10.669978	12.946617	13.523683	10.782634	7.686154	7.6417	6.943148	7.282076	6.990524	28.03782	51.033417	29.107994	64.810805	27.698895	51.961699	14.699574	16.239597	14.780325	16.247031	12.245267	15.954006	3.027591	7.692835	3.22848	5.953344	3.779717	5.238852	4.311818	7.956759	4.263497	8.445592	3.87967	7.582178	4.28769	5.733362	4.890004	4.12796	4.484865	5.582001	14.788946
AHSG	0	0	0	0	0	0	0	0	0.151367	0	0	0	0	0	0	0	0	0	0.179116	0	0	0	0	0	0	0	0.1486	0	0	0	0	0	0	0	0	0	0	0	0	0	0	0	0	0	0	0	0	0	0
AHSP	0	0	0	0	0	0	0	0	0	0	0	0	0	0	0	0	0	0	0	0	0	0	0	0	0	0	0	0	0	0	0	0	0	0	0	0	0	0	0	0	0	0	0	0	0	0	0	0	0
AICDA	0	0	0	0	0	0	0	0	0	0	0	0	0	0	0	0	0	0	0	0	0	0.101361	0	0	0	0	0	0	0	0	0	0	0	0	0	0	0	0	0	0	0	0	0	0	0	0	0	0	0
AIDA	23.912784	25.401609	21.421149	31.382138	20.527406	29.093629	21.34964	30.777801	28.122864	32.007542	26.268771	25.977036	19.157645	21.700452	17.774642	16.732864	20.038228	20.797995	26.910749	85.806183	28.317933	152.704806	31.393891	74.404232	19.060121	20.237949	20.389691	19.278911	11.812866	14.905377	23.947041	29.256612	24.736477	21.477882	27.608548	20.020869	27.63113	53.384847	32.357775	58.881824	58.2797	68.085685	28.466415	32.969951	27.75301	29.117921	29.986552	27.490395	64.884041
AIF1	0	0	0	0	0	0.159519	0	0	0	0	0	0.14729	0	0	0	0	0	0	0	0	0	0	0	0	0	0.168051	0.317425	0	0	0	0	0	0	0	0	0	0	0	0	0	0	0	0.201291	0.158609	0	0	0	0	0.075124
AIF1L	21.047538	18.842218	18.763568	19.810579	19.234644	19.77039	27.456067	23.121143	23.525173	20.316791	23.937045	21.582828	7.556299	7.940122	8.204394	6.011363	6.699105	6.533744	176.061142	61.01799	174.899705	67.569956	183.895355	50.160035	94.628891	62.047254	95.987314	52.250798	78.481625	38.668309	1.325845	39.626891	1.362241	32.442391	1.564755	32.217532	1.332152	2.620034	1.212077	2.527048	2.170366	3.346722	1.678035	6.761909	1.904019	5.723948	2.135799	8.2659	22.633232
AIFM1	29.543832	36.647846	30.665392	38.551747	24.633531	35.321567	27.823617	33.337421	34.23361	34.383902	33.830501	26.993289	30.053591	31.655305	28.824355	24.0254	30.544995	27.190685	61.790751	52.907545	61.388017	72.59639	59.532253	50.682601	33.853267	29.664166	29.231551	30.555824	24.419111	18.757462	55.983512	80.332584	70.554212	62.041216	58.505111	61.151199	78.324602	57.760588	71.864349	72.047666	113.488206	64.067948	60.652552	56.71277	73.05322	47.119098	68.410035	53.103851	68.716065
AIFM2	10.440914	17.149884	11.663251	14.385978	11.026219	15.530256	10.938024	12.6137	9.756749	13.326148	10.741811	13.006795	9.49277	9.668947	8.135848	7.799039	7.857781	8.546126	16.583784	17.550131	17.822551	17.269296	18.70443	17.376788	7.204183	11.252839	8.070773	11.29313	7.837956	10.462333	12.036983	15.947287	12.601918	14.648997	12.397784	12.708433	11.275951	13.238087	12.374337	14.247092	12.640092	12.137917	12.956871	17.433456	13.377766	13.105873	13.687966	13.957654	23.577994
AIFM3	0	0.120558	0	0.15184	0	0	0	0.08963	0	0	0	0	0	0	0.087177	0	0	0	0	0.242242	0.115832	0.126916	0.087113	0.206347	0.189488	0	0	0.102471	0	0.258687	0.079305	1.959358	0	1.029606	0	0.949135	0.090422	0.14578	0	0.131264	0	0.348916	0	0	0.256989	0	0	0.206392	0
AIG1	35.072633	34.605933	28.524284	29.005812	29.298654	30.139047	21.66657	29.270736	26.530559	27.976302	28.96181	30.872483	29.443176	29.387821	34.147652	25.119324	30.5914	28.33834	52.396716	98.416324	50.494272	80.414522	55.783504	91.456054	18.36006	23.903471	24.343833	25.78111	22.949925	21.464693	21.354475	33.998196	20.228253	35.259972	23.409689	33.65737	26.667592	36.784367	19.247901	27.499478	21.143803	32.72583	16.821779	26.01524	16.104993	25.018938	19.271157	25.903069	43.051528
AIM1	2.58556	2.155646	2.329662	2.207117	2.437406	2.304059	3.272429	2.894653	3.062919	2.587068	3.844808	1.978632	1.376764	1.582219	0.944908	1.244748	1.339277	1.63769	4.355527	1.440876	4.312854	1.266107	2.802387	0.945812	2.118379	1.652259	2.078955	1.476936	1.534688	1.137257	19.924945	10.551832	18.047883	8.000121	14.698113	8.603945	19.381599	11.212741	22.969671	11.817724	27.742336	12.695868	22.692136	11.09325	20.302754	9.979955	21.267111	11.138349	3.399383
AIM1L	0	0.010212	0	0	0.042503	0.040479	0	0	0	0	0	0	0	0.034595	0.071267	0	0	0.092661	0	0	0.046935	0.050861	0	0	0.038356	0.040562	0	0.041793	0	0.035296	0.032649	0.739373	0.14538	0.859909	0.032336	0.716753	0.073983	0.179525	0	0.053862	0.036455	0.145709	0.050008	0.241411	0.106138	0.131517	0.120856	0.12842	0
AIM2	0.283223	0.032494	0	0	0.16792	0	0	0	0.23184	0.443614	0.135923	0.736507	0	0	0	0	0	0.160204	0.863821	0.447651	0.981875	0.98431	0.734719	0.514114	0.236122	0.550994	0	0.748432	0	0.211199	0	0.283979	0	0.234735	0.188773	0.235205	0	0	0	0.319592	0	1.458253	0	0	0	0	0	0	0.110087
AIMP1	16.542195	16.217961	14.503494	15.998719	17.25036	17.271476	13.351399	18.073923	15.072997	20.007598	17.91532	15.748235	18.464374	20.769642	20.425618	14.712043	21.127741	19.300617	36.814818	51.18549	33.418463	77.843743	42.943415	46.850996	16.177794	20.437361	15.702409	16.953242	14.933637	13.205594	18.521533	18.950254	19.91622	13.292933	20.076415	14.184506	26.91453	23.518735	24.44813	23.65803	32.78447	23.964336	22.44119	20.494129	21.000933	20.606653	19.608512	20.345705	39.379453
AIMP2	66.755272	93.073096	89.962273	81.876314	74.363011	81.603169	91.921927	82.825754	62.341702	92.320377	87.96021	71.603607	130.014259	148.761462	135.975776	116.402213	132.936989	124.356669	295.039626	171.197583	264.33883	144.127079	242.405227	154.230609	124.385237	124.831296	114.320011	104.601585	127.017302	102.143295	100.161905	78.321962	121.040738	77.878379	99.948689	75.396906	131.46799	51.499753	112.826118	52.934085	101.160097	45.433556	103.637111	74.007884	117.606339	55.790631	98.620662	56.105287	141.413089
AIP	33.877205	33.952553	27.434614	34.154774	28.683946	37.236875	30.702024	42.2733	39.587016	37.376721	42.473362	40.996792	30.817129	37.807072	36.411162	32.843541	37.677774	38.088206	78.575147	123.46402	68.174139	129.205888	92.003338	112.286916	36.137937	51.091368	46.045985	52.358958	34.258394	52.875242	35.170038	46.989664	30.408754	37.872232	27.815763	38.458028	33.494691	40.165265	23.332027	33.706556	23.685017	34.97743	23.412583	40.81075	27.522626	32.370143	23.666078	36.192423	53.486177
AIPL1	0	0	0	0	0	0	0	0	0	0	0	0	0	0	0	0	0	0	0	0	0.093227	0	0	0	0	0.08047	0	0.082649	0	0.208894	0	0	0.114254	0	0	0	0	0	0	0.106082	0	0	0	0	0	0	0	0	0
AIRE	0	0	0	0	0	0	0	0	0	0	0	0.090144	0	0	0	0	0	0.117615	0	0	0	0	0	0	0	0	0	0	0	0.133756	0	0.609073	0	0.57411	0	0.853345	0	0	0	0.131393	0	0	0	0.484559	0	0	0	0.103296	0
AIRN	0.216333	0.578455	0.65801	0.455417	0.563228	0.536512	0.466122	0.31393	0.444585	0.266211	0.308779	0.496699	0.25321	0.251049	0.387358	0.121987	0.176851	0.298499	0.165461	0.118505	0.056761	0.12321	0.128541	0	0.418974	0.343289	0.374245	0.403962	0.123355	0.426233	0.630307	0.458986	0.666548	0.330457	0.429089	0.38448	0.580767	0.433411	0.561334	0.845264	0.440366	0.586612	0.301718	0.484814	0.320016	0.475288	0.291473	0.412752	0
AJAP1	0	0	0	0	0	0	0	0	0	0	0	0	0	0	0	0	0	0	0	0	0	0	0	0	0	0	0	0	0	0	0	0	0	0	0.060181	0	0	0	0	0	0	0	0	0	0	0	0	0	0
AJUBA	24.481889	21.429888	25.905449	18.644548	20.809492	19.824753	26.099979	27.747427	27.313125	29.641798	26.446474	30.926726	28.812712	26.07482	23.142857	19.523358	23.815767	18.008221	43.200043	30.467077	47.226051	29.030533	35.378706	26.087094	18.810392	30.021671	18.317009	25.491781	16.913283	25.053639	15.414464	30.694805	14.018053	26.267834	14.668556	23.224906	17.733523	11.361659	21.415708	10.857335	22.804379	9.938057	11.931353	15.733133	12.651249	13.528003	11.423561	16.619077	49.704133
AK1	16.130091	38.075247	22.352329	32.784663	23.86649	34.279804	17.937302	21.965503	16.964148	29.119433	25.323615	27.638808	17.057218	19.80588	17.734668	20.525076	16.614654	23.452492	46.760935	86.218605	48.13418	51.38628	36.249337	82.34869	24.223811	31.349208	24.542622	31.483602	20.311108	29.834001	30.757638	88.471475	30.406123	82.542658	31.404716	76.536269	40.285632	45.162049	40.021641	39.958347	24.714756	39.688008	36.148403	60.065916	40.200977	42.987642	33.644702	49.584597	42.23135
AK2	39.963655	39.538988	37.68747	39.169383	38.066704	39.828142	40.178183	43.797921	42.195867	43.690568	38.358451	44.465436	41.546387	41.213212	44.01573	34.428937	41.263475	37.550989	71.528668	72.649011	73.098636	71.559042	82.424907	72.895287	30.878714	36.293074	29.565465	33.592546	30.634058	30.321971	43.910142	39.859946	47.83669	36.854163	35.555886	28.46488	45.278767	35.490626	46.569506	37.896887	48.555075	38.32281	40.632112	41.658157	46.494585	35.049741	47.602034	38.588243	71.861637
AK3	10.890771	8.461253	9.922103	10.265172	7.317338	9.823192	8.496936	11.421823	9.386136	13.078311	9.747458	10.493133	7.652908	8.155173	8.829912	7.041445	9.133997	8.163982	15.629283	39.570906	18.343555	63.609145	16.008923	35.210084	8.812244	8.639058	9.79799	8.134719	6.760997	5.277565	4.884728	6.81789	5.158711	6.177033	4.409587	5.439543	5.656748	12.460054	6.362331	13.790755	10.692095	13.902419	6.176641	7.264703	6.30341	7.353812	7.576116	9.186785	26.960134
AK4	0.594011	0.191755	0.307763	0.236485	0.415252	0.388546	0.377716	0.57692	0.493077	0.563183	0.352765	0.845066	0.235408	0.155249	0.320337	0.100875	0.241198	0.136389	2.812295	1.318564	3.437496	1.670817	3.181183	0.956131	1.469959	1.760349	1.239359	1.21948	1.06985	0.623714	0.734682	2.949708	0.719745	2.079131	0.727164	1.912717	0.776051	2.691807	1.006976	2.664903	1.119581	2.64585	1.612055	1.995145	1.393992	1.674643	1.481738	2.443495	0.264295
AK5	0.694186	0.388339	0.51352	0.112402	0.792269	0.480496	1.509382	0.883951	0.964488	0.55294	0.579822	0.422744	0.239143	0	0.54833	0.546709	0.551054	0.702522	1.725991	0.757683	0.886514	0.439023	1.353381	0.215712	0.726285	0.417525	0.596385	0.429203	0.466257	0.180919	1.981057	0.136497	2.409952	0.140634	1.621743	0.203729	3.721101	0.214847	2.177876	0.781336	4.906744	0.830272	0.767015	0.430414	1.62495	1.337017	1.643895	0.381994	3.236517
AK6	11.740626	11.059018	11.291586	14.475276	11.24274	18.569729	7.779132	10.506417	13.269131	10.392341	17.326859	6.174018	6.541807	4.550839	8.437092	7.453125	10.057608	11.646781	22.760471	19.806366	7.200196	29.548094	16.382196	15.632195	6.076882	6.652454	4.95752	4.008689	2.792684	4.623955	6.965272	9.339886	8.527796	9.530991	9.332768	7.934339	15.727455	9.270338	14.608367	8.72427	27.616672	9.711949	10.458386	10.925259	15.212793	10.276005	10.730376	11.579837	96.086064
AK7	0.163576	0.166096	0.103822	0.287975	0.096865	0.065788	0.088231	0.181533	0.373797	0.215876	0	0	0.114491	0.080843	0	0.055123	0.135861	0	0.106946	0.322305	0.077143	0.239965	0.174474	0.292575	0.179113	0	0.08987	0.097027	0.395526	0.163348	0.075155	0.133365	0	0.181065	0.074335	0	0	0.391186	0	0	0	0	0	0.091702	0.121804	0.192675	0.092253	0.069634	0.085681
AK8	0	0.174917	0.388717	0	0.296545	0.566272	0.330987	0.317264	0.173779	0.523452	0	0.319712	0	0.253579	0	0	0	0.136923	0.752753	1.208816	0	1.94366	0.207653	2.08286	0.172555	0.546969	0.652776	0.185761	0.199133	0	0	0	0	0	0	0	0	0.261957	0	0	0.106248	0.282696	0.435386	0.17115	0	0	0	0.122247	0.050012
AK9	0.841053	1.452364	1.427321	2.237525	1.261631	1.212195	1.455464	1.799681	1.656007	1.306193	1.503815	1.232372	0.855296	1.242141	0.696095	0.681421	1.13839	0.767944	2.912289	6.965221	3.289946	8.78257	3.274518	4.17019	1.374082	2.144603	1.863079	1.633147	1.577677	0.990337	0	0.539575	0.188191	0.160013	0.15864	0.195818	0.201868	0.979888	0.084639	1.144942	0.395864	1.778623	0.568526	0.231073	0.114225	0.40674	0.342375	0.459059	2.854945
AKAP1	17.337	22.137712	17.330503	18.701405	11.409468	22.687342	16.752449	15.350154	17.442482	15.760781	14.782005	17.313609	15.827594	18.730157	14.680074	14.022953	16.821169	17.411145	31.873455	34.484561	40.09304	33.772471	34.663929	24.596681	18.016313	14.732627	17.508755	13.492487	12.875579	10.438872	20.541546	24.279119	17.462974	25.544609	15.798816	18.601928	20.728991	12.986856	24.930812	14.194551	29.716355	15.577566	23.741606	19.535943	20.140667	17.146109	19.140163	19.153945	20.688711
AKAP10	11.888117	12.117237	12.829598	17.981917	12.074608	12.051773	9.813321	14.203464	9.759889	11.990745	14.2894	11.73279	13.789885	11.751554	11.060523	7.734403	9.48249	9.640018	16.757816	29.941089	21.527529	36.31605	18.356996	20.95078	10.49038	17.752542	10.380219	12.188614	10.144719	10.725889	12.212321	21.480562	15.091046	20.089424	12.69835	15.859293	16.622637	25.399597	16.831667	29.930289	19.362034	23.31186	18.333568	26.198199	14.46334	15.60093	15.823836	17.040407	18.061915
AKAP11	15.219588	17.272915	14.265037	19.997858	14.236173	19.587189	12.63164	23.341729	20.810525	21.833907	19.446958	17.437429	10.594442	8.458101	9.753829	8.379875	11.061489	10.860233	14.068867	38.808711	17.435636	71.011293	15.7984	37.173337	12.543491	14.679282	13.364024	10.973457	7.764723	7.826974	2.842147	5.374495	2.888144	4.752923	2.723178	3.251223	2.908843	9.250295	4.250231	12.644546	7.255169	11.918208	4.838931	5.847422	5.19962	4.321385	2.807827	6.107188	22.386597
AKAP12	43.680957	45.333518	41.517404	41.270106	39.289494	42.435641	38.833233	36.944934	42.692545	35.154143	41.133988	35.742142	49.459996	31.586835	35.794484	23.275169	34.421953	26.631648	42.569584	46.93495	47.828265	56.762437	42.622458	42.111082	23.384811	19.812448	23.519143	16.157705	18.656791	12.549699	81.175448	105.012065	74.994984	96.771445	71.61462	77.533025	97.517668	67.653586	103.33189	67.219798	135.136695	74.807302	94.021923	72.090513	86.649718	60.512375	96.018297	68.673838	52.942164
AKAP13	9.025596	7.980073	8.501473	8.381214	7.684665	8.633244	7.770081	8.654374	9.080976	9.007251	8.538743	9.011085	5.943659	4.483155	4.889038	4.13029	3.911016	4.516254	8.421307	10.276634	9.280989	12.789529	8.246068	10.392686	4.220545	5.914993	4.071342	5.207474	3.94427	3.863498	10.391058	6.657863	9.124782	5.615223	7.539048	5.139837	9.324162	13.155571	11.378328	13.57934	13.597698	13.915109	10.458847	12.152534	9.888342	10.568784	10.792233	12.014213	7.504446
AKAP14	0	0	0	0	0	0	0	0	0	0	0	0	0	0	0	0	0	0	0	0	0	0	0.872059	0	0	0	0	0	0	0	0.276607	0	0	0	0	0	0	0	0	0	0	0	0	0	0	0	0	0	0
AKAP17A	22.529084	22.24116	21.770727	22.557964	20.518946	23.749814	23.680968	23.396768	22.752246	19.425444	21.927017	26.506012	24.678924	21.982564	20.145413	18.340327	21.450206	18.170592	31.414047	42.243256	38.233567	51.825092	36.650144	39.672394	17.649263	20.661061	17.070402	18.385189	10.72068	15.000458	29.101758	38.836553	25.170896	35.735222	25.92772	30.752705	24.540451	40.379227	25.927167	42.544907	34.097993	38.785271	22.759783	34.59133	27.620987	27.63002	28.41268	31.912987	35.791131
AKAP17A	0	0	0	0	0	0	0	0	0	0	0	0	0	0	0	0	0	0	0	0	0	0	0	0	0	0	0	0	0	0	0	0	0	0	0	0	0	0	0	0	0	0	0	0	0	0	0	0	0
AKAP2	4.266971	2.343188	4.863611	2.75613	3.754395	2.493048	3.480669	3.42322	3.940372	3.486864	3.89595	4.340288	2.118168	0.969024	2.109064	0.765727	1.77568	0.822496	5.322007	1.000968	5.37395	1.08741	4.560227	1.112035	1.867062	2.444564	2.553359	2.28072	1.379478	1.959013	48.998599	12.172498	47.904427	4.619488	45.103153	5.228415	60.778822	15.945136	70.294427	15.366082	104.289493	17.864589	58.605685	38.131355	70.300427	35.589718	55.925945	29.708693	7.789382
AKAP3	0.763029	0.709767	0.483497	0.3718	0.411806	0.578743	0.821981	0.87873	1.000429	0.715373	1.143206	1.374542	0.625962	0.648111	0.463698	0.338653	0.671414	0.563617	1.350155	5.059734	1.615073	6.222421	1.377338	3.872604	1.289445	1.952746	0.98353	0.789739	0.781095	0.763883	0.052975	0.213009	0.041689	0.369648	0	0.047075	0.043756	0.388296	0.122182	0.695792	0.052398	0.395197	0.071718	0.284986	0.171976	0.155219	0.130493	0.34614	1.588708
AKAP4	0	0	0	0	0	0	0	0	0	0	0	0	0	0	0	0	0	0	0	0	0	0	0	0	0	0	0	0	0	0	0	0	0	0	0	0	0	0	0	0	0	0	0	0	0	0	0	0	0
AKAP5	2.640031	1.557219	2.79863	2.714833	2.682003	2.295125	1.852995	3.506278	2.653036	2.5358	2.454369	2.934001	2.197679	1.348758	2.185964	1.153242	2.681807	2.017512	2.137905	4.675819	2.166159	8.36472	2.314611	4.307253	1.226311	1.291383	1.387793	1.198298	1.137897	0.900024	1.353957	1.707889	1.855129	1.494809	2.192428	1.619112	2.299011	2.814556	2.14152	2.275539	4.849807	3.676256	2.552203	2.345528	2.709876	2.941476	1.735929	2.973247	6.70045
AKAP6	7.437221	1.428286	6.283699	1.684499	5.901411	1.963456	6.408422	4.642593	7.421097	4.890159	7.710276	4.181369	8.315972	3.536795	7.868264	2.970418	8.681118	4.142529	4.682839	2.521846	5.500595	2.22267	4.756676	1.603316	3.28776	2.033583	3.579659	1.943641	3.070975	1.833663	1.839811	0.724127	1.799624	0.363415	1.717697	0.368665	1.349299	0.750115	2.079957	0.870866	2.539823	0.879412	2.569393	1.323221	2.143041	1.171154	2.304809	1.567939	9.320689
AKAP7	1.124723	0.604242	0.405318	0.985363	0.548322	1.086149	1.227455	2.854266	2.253064	1.237995	1.355986	1.103932	0.973462	0.259258	0.221866	0.250903	0.327578	0.845212	4.13283	3.385091	4.344024	8.5456	3.801371	3.296283	1.450975	0.723381	1.890533	1.577379	1.126707	0.657036	0.627438	1.367926	0.68767	0.848269	0.763201	1.100003	1.08512	2.290835	0.768353	2.849251	1.20752	1.484936	1.538914	1.031083	1.473918	0.888594	1.341852	1.343902	6.055001
AKAP8	18.109463	20.396797	16.797551	20.998496	17.184878	20.542359	16.36449	19.189667	18.667627	17.618044	17.786631	20.688559	17.054753	19.136577	14.205568	13.939544	14.238001	16.500224	34.774352	41.708808	33.298849	40.325548	30.72513	36.331658	16.312778	16.458591	14.646268	14.295167	11.8591	14.00404	15.881438	21.997979	15.576439	20.026993	15.687057	16.992967	16.549892	16.607145	17.567916	19.391248	17.093355	16.53267	14.69394	17.76651	18.298735	18.556914	15.849033	15.003998	23.774048
AKAP8L	54.100939	57.239294	52.004139	57.222206	48.86677	59.486573	50.970441	54.036797	49.070182	50.612141	45.358574	64.483394	60.230048	59.959469	49.447875	49.541804	51.993899	60.778491	101.038562	139.374866	110.376446	107.638056	105.312665	123.66843	56.941338	70.722096	52.120065	69.18567	47.584555	66.56264	63.68275	87.04501	57.195987	80.853673	58.39068	69.588994	50.144884	68.722392	50.963379	72.988947	49.150434	66.201747	42.217234	62.916219	49.175597	60.729146	49.573532	63.488751	72.47291
AKAP9	8.269056	10.072655	7.714852	11.708775	7.92149	11.797668	6.204958	11.464656	10.045923	11.518049	9.70392	10.206481	6.19051	5.132035	4.257098	3.917579	4.917459	5.541917	7.505546	37.365857	9.176582	56.777904	8.187847	31.744911	5.855964	6.748473	5.26322	4.733136	3.419843	4.128631	4.161229	5.470198	3.470488	3.92625	3.693396	3.733831	4.650848	18.434521	5.542229	18.323124	8.153618	19.658897	5.686414	6.885305	5.112583	6.542881	5.132263	6.809708	9.374113
AKIP1	20.362571	14.69575	19.789964	17.048796	20.576943	12.621995	20.264579	17.178663	16.521351	17.499202	21.899287	18.914551	24.389083	19.798273	25.043397	18.190929	20.635366	15.720501	49.44717	59.441255	49.577999	71.380887	49.564684	61.72659	16.927843	21.36078	18.641779	24.450991	18.849804	17.405275	11.234795	11.711576	13.707746	10.919194	16.41797	8.624789	15.133209	14.508142	13.595064	14.854941	18.338088	15.642909	17.313245	18.422526	20.008213	15.000139	16.02158	13.160712	61.797754
AKIRIN1	33.701473	32.895894	32.391217	43.683187	29.121237	42.321829	32.632879	40.84511	42.553091	42.844411	37.755699	39.273463	35.447073	39.945588	34.809245	34.199807	38.499124	37.667796	74.822236	83.922786	85.561458	146.499475	81.044486	76.403199	32.997133	45.477039	39.760749	41.378809	27.819416	28.601489	23.396874	28.840696	22.568412	24.982314	24.38025	21.578096	26.747318	27.088308	26.354429	29.018761	52.875627	31.21331	29.883191	30.761031	28.412805	27.443626	30.226532	28.108423	105.061172
AKIRIN2	54.032818	39.130961	65.595648	38.056081	52.360079	39.307825	76.479119	73.579146	62.841799	77.661953	60.361705	72.003744	81.159178	56.218439	68.572272	55.224257	69.895398	49.620823	156.023043	183.58422	174.866288	141.732497	136.417527	161.254586	78.863305	74.392074	67.505115	62.979658	65.203408	73.377744	85.143537	47.768075	78.895234	48.989499	71.342954	40.467323	77.625764	135.316005	72.150017	144.789783	72.515548	141.357068	70.740854	67.800182	75.470902	53.219551	65.997088	53.232069	105.501204
AKNA	6.26423	10.374207	5.361444	8.871035	5.576729	8.247271	6.364403	6.404699	7.682661	6.255907	6.221137	6.781556	5.170217	4.984436	3.734274	4.64275	4.586041	5.367509	8.067159	3.536295	8.836073	3.769304	7.043282	3.94656	4.690911	5.176771	3.752873	6.254216	3.152934	4.696182	3.003043	12.323573	2.982703	10.928307	2.809031	10.51891	2.832695	5.480429	2.731433	4.908214	3.808507	5.866663	3.773966	7.146553	3.989119	5.512731	3.622001	6.298513	5.61055
AKNAD1	0.447757	0.125985	0.480725	0	0.532569	0.075275	0.408876	0.59008	0.368812	0.468062	0.526853	0.278579	1.125077	0.196088	0.979448	0.657998	1.041226	0.226192	1.060533	1.846933	1.005383	3.214906	0.890108	1.7291	0.205887	0.446768	0.688661	0.689114	0.4376	0.438647	0	0.056202	0	0	0	0	0	0.530399	0	0.4038	0.064796	0	0	0.149658	0.099071	0.08144	0.071141	0	0.486878
AKR1A1	33.271826	30.319017	32.03312	30.258344	34.866624	27.936235	31.053245	34.155694	37.454413	36.191522	35.255705	36.26084	37.534309	40.074772	46.268668	33.371303	40.891113	35.59168	50.154447	48.015903	64.536809	40.104739	57.655969	56.219436	23.186897	25.090063	27.058927	26.378613	26.385811	19.169719	66.570256	68.678724	63.71221	65.391503	50.022706	58.147125	74.032186	65.982223	56.587262	57.937125	49.894437	62.894034	66.728979	59.302906	69.213826	48.575389	54.429391	58.140198	67.781097
AKR1B1	154.305268	188.976607	173.813113	184.882217	159.560222	170.043061	200.329461	153.238543	173.249859	166.23151	183.489157	168.245882	224.811062	244.322456	210.179281	188.209928	208.398656	195.099177	369.428051	454.992283	300.009174	586.684894	307.744784	425.886705	148.040038	136.739558	133.631567	129.831637	149.809566	114.162121	103.747302	127.483719	96.889179	118.453592	104.515408	114.272276	102.997104	98.486755	84.912011	95.337262	133.851372	105.559546	121.461989	96.696656	130.530893	93.773065	105.276561	92.712235	403.221003
AKR1B10	1.041176	1.90179	0.993277	3.222007	1.388611	2.65203	0.564297	1.221496	0.893064	1.627091	1.344575	1.905138	0.922429	2.249371	2.40954	1.518076	1.875271	2.674231	0.703482	0	0.35857	0	0.402897	0	0.292446	0	0.583962	0	0.257487	0.132238	0.483976	0.743413	0.861535	0.880401	0.73505	0.318391	0.554954	0	0.400607	0	0.95995	0	1.529965	1.171915	2.438407	2.281697	0.301488	2.34648	4.027809
AKR1B15	0	0	0	0.182066	0	0	0	0	0	0	0	0	0	0	0	0	0	0	0	0	0	0	0	0	0	0	0	0	0	0	0	0.117077	0.105414	0.345536	0	0	0	0	0	0	0	0	0	0	0	0	0	0	0
AKR1C1	0	0.044317	0	0	0	0	0	0	0	0	0	0	0	0	0	0	0	0	0	0	0	0	0	0	0	0	0	0	0	0	0.14435	0.177483	0.128461	0	0.142467	0.176892	0.166049	0.799274	0.230331	0.480063	0	0.218262	0.221379	0.17396	0.232847	0.188726	0	0.185884	0
AKR1C2	0	0	0	0	0	0	0	0	0	0	0	0	0	0	0	0	0	0	0	0	0	0	0	0	0	0	0	0	0	0	0	0	0	0.47176	0	0	0	0	0	0	0	0	0	0	0	0	0	0	0
AKR1C3	0	0.262097	0	0	0	0.206737	0	0	0	0	0	0	0	0	0	0	0.315739	0.166313	0.255333	0	0.258681	0.290129	0.385631	0.228871	0.210221	0.222319	0	0	0	0	0.171507	0.633036	0.152602	0.209549	0.169126	0.420828	0	5.707554	0.274219	6.00058	0.392156	5.842705	0	1.233496	0.276142	0	0	0.879603	0.196858
AKR1C4	0	0	0	0	0	0	0	0	0	0	0	0	0	0	0	0	0	0	0	0	0	0	0	0	0	0	0	0	0	0	0	0	0	0	0	0	0	0	0	0	0	0	0	0	0	0	0	0	0
AKR1C6P	0	0	0	0	0	0	0	0	0	0	0	0	0	0	0	0	0	0	0	0	0	0	0	0	0	0	0	0	0	0	0	0	0	0	0	0	0	0	0	0	0	0	0	0	0	0	0	0	0
AKR1CL1	0	0	0	0	0	0	0	0	0	0	0	0	0	0	0	0	0	0	0	0	0	0	0	0	0	0	0	0	0	0	0	0	0	0	0	0	0	0	0	0	0	0	0	0	0	0	0	0	0
AKR1D1	0	0	0	0	0	0	0.08188	0	0	0	0	0	0	0	0	0	0	0	0	0	0	0	0	0	0	0	0	0.089729	0	0	0	0	0	0	0	0	0	0	0	0	0	0	0	0	0	0	0	0.089171	0
AKR1E2	0	0	0	0	0	0	0	0	0	0	0	0	0	0	0	0	0	0	0	0	0	0	0	0	0	0	0	0	0	0	0	0	0	0	0	0	0	0	0	0	0	0	0	0	0	0	0	0	0
AKR7A2	30.227466	35.824149	29.434484	32.382771	26.137206	32.94471	27.790251	30.079356	25.557561	38.336134	27.040751	36.256092	40.680208	45.007156	40.450721	40.426599	37.116589	36.986655	64.174199	67.859307	63.227717	43.992729	57.675358	65.887249	27.308	29.309041	26.559143	33.009536	27.77199	34.433819	29.720299	46.584281	25.728335	46.423304	28.926787	42.004265	28.445249	25.847898	26.355324	25.542488	21.435529	27.405359	24.61077	41.819546	24.929426	41.846307	25.241256	36.950789	48.259085
AKR7A2P1	0.485992	1.442727	0.619009	1.723846	0.768692	0.734709	0.527988	0.846569	0.741542	1.018599	0	1.186484	1.164418	0.671413	0.168725	0.47841	0.835101	1.319921	0.89536	0.238475	0.909329	0	1.01868	0.805721	0.185007	2.150907	0.184249	0.597051	0.813447	0.499548	1.821314	1.399854	0.675316	0.554703	1.04833	1.302352	0.524306	1.121043	1.696197	1.010052	1.210529	0.459481	0.69836	0.365281	0.978806	2.575148	0.741161	0.585644	0.173968
AKR7A3	2.976212	2.877201	1.115559	2.176088	0.415475	0.794511	1.142259	2.014606	1.402787	1.103469	0.421378	2.19874	1.084923	1.097027	0.916452	1.905697	0.605061	1.434306	1.709132	2.85852	2.228206	1.385838	1.846675	1.095809	0.805195	0.851355	1.201585	0.648998	0.707697	0.542457	1.316405	1.92298	0.878514	1.606739	0.811508	1.816374	1.898105	0.912276	1.051837	0	0.939498	0.748636	1.262081	1.580114	0.7952	0.76225	0	2.534577	0.943901
AKR7L	0.599758	1.169678	0.761463	1.659822	0.710377	1.068429	0.462908	0.356291	0.648297	1.381234	0.204589	0.761469	0.094256	0.848795	0.479535	0.491081	0.427668	0.225486	0.786291	1.735406	0.690485	1.400995	0.173105	1.136104	0.938974	0.220116	0.208896	0.563872	0.415091	0.342717	0.788048	1.185069	0.561279	1.899598	0.389681	0.31958	0.198925	1.336017	0.969189	0.782586	0.532078	0.39199	0.241533	0.962169	0.383063	0.569278	0.213998	1.435739	0.546866
AKT1	107.62807	149.810396	116.825671	146.308262	98.250481	139.344067	116.241144	128.664725	109.540175	145.350579	112.489534	139.79104	120.633317	124.340093	103.248877	98.349696	89.087048	99.964797	269.247273	299.532805	279.663483	256.111844	236.467555	270.712462	120.239983	136.166725	103.826759	139.875669	93.358728	113.418462	129.685184	188.285107	114.609619	184.275383	111.893987	177.864237	137.301904	110.339455	123.241928	109.89379	149.681753	115.926761	97.634952	117.484829	106.877194	94.967978	101.725428	112.937723	164.62563
AKT1S1	51.335547	50.783077	50.503762	51.478024	47.614821	46.313409	56.325905	63.76268	48.476285	58.521783	50.563727	55.855003	66.321372	53.22422	47.20287	42.335255	51.642921	48.775268	127.46618	111.524622	127.042299	84.118728	110.574531	83.773045	58.34577	51.378614	46.996789	47.980072	43.413018	47.071905	53.798098	63.258778	54.73205	57.818384	51.100383	56.236368	47.002874	44.860768	40.498537	46.572833	44.242186	42.638856	36.07905	54.723881	36.035552	40.565211	44.067527	42.61775	81.986384
AKT2	59.673379	74.598101	61.402826	67.471908	56.72241	69.620893	62.703575	57.590576	58.399606	55.809189	50.747419	61.295552	70.84326	71.863985	59.436592	65.029391	55.684271	61.10092	130.538091	88.399813	137.467946	79.055827	120.869874	85.336411	55.883341	55.178966	52.819406	54.184807	47.775431	54.142461	39.096009	54.524124	35.717834	52.537739	36.427611	49.887867	32.214425	39.674702	33.616971	39.473432	39.916887	38.978526	29.940015	46.883328	33.133874	40.757456	31.143713	39.067115	79.464539
AKT3	7.016739	10.894542	9.036942	9.993829	5.234118	12.587562	5.950565	11.051972	7.789068	10.557858	9.046512	9.956973	5.034657	6.501801	5.443292	4.783158	5.191963	6.986323	7.143174	18.449135	8.777017	33.646902	7.217198	21.99414	6.927282	6.541683	5.765094	6.091592	3.730396	4.804753	7.462152	10.084289	6.70051	7.255203	7.06921	7.792076	5.003617	27.315513	6.947804	25.982234	12.933731	28.680337	11.902918	12.58853	8.733524	11.749785	5.32627	14.649298	12.655009
AKTIP	7.154956	6.876206	6.403788	5.317514	7.226399	6.400204	5.594251	6.567467	7.598052	7.234089	9.195922	6.14631	8.32247	7.253413	6.243799	5.577865	6.355556	7.606515	17.832394	32.465563	16.218294	39.201156	13.951897	23.310049	4.756097	7.728126	7.716868	9.042563	6.407219	5.192503	3.342914	6.920583	3.265974	7.633676	3.698965	6.59662	6.637827	9.582028	4.933735	10.741668	6.549146	10.28742	7.273849	5.810792	3.610432	6.57681	2.750129	4.875221	15.979627
AL022344.4	0	0	0	0	0	0	0	0	0	0	0	0	0	0	0	0	0	0	0	0	0	0	0	0	0	0	0	0	0	0	0	0.094007	0	0.123413	0	0	0	0	0	0.169179	0	0	0	0	0	0	0	0	0
AL022476.2	0.095326	0.125508	0.115924	0	0	0.237156	0.182728	0.087395	0.096027	0.208369	0.205152	0.088642	0.090393	0.249649	0.519778	0	0.075589	0.368373	0.110057	1.179137	0.112785	0.247216	0.255923	0.201907	0.092256	0	0.094995	0.099795	0.082624	0.335962	0.154533	0.023905	0.138459	0.186209	0	0.094415	0.088073	0.450362	0	0.383612	0.087407	0	0.255148	0.101961	0	0.111369	0	0.100576	0.176305
AL109763.2	0	0	0	0	0	0	0	0	0	0	0	0	0	0	0	0	0	0	0	0	0	0	0	0	0	0	0	0	0	0	0	0	0	0	0	0	0	0	0	0	0	0	0	0	0	0	0	0	0
AL121656.5	0	0.043822	0.777455	0.27051	0.181059	0	0	0	0	0	0.183348	0	0	0	0	0	0	0	0	0	0	0	0	0	0	0	0	0	0.152628	0	0	0	0	0	0	0	0	0	0	0.23726	0.162339	0	0	0	0	0	0	0	0
AL132709.5	2.269858	2.080242	2.521008	2.175214	1.536476	3.014056	1.881982	1.618716	2.910864	1.249582	2.423285	1.217686	1.075628	1.795362	1.246036	1.616774	1.323335	1.685786	1.094592	0.391991	1.704619	1.370814	1.095162	0.458271	0.935654	0.440347	0.635574	0.552105	0.450283	0.278625	4.165251	4.083874	2.828501	3.794016	3.175266	2.320269	2.865202	1.963889	5.274001	1.854989	5.13588	1.583894	6.623245	3.36102	4.504496	1.600193	6.036293	4.108266	0.704669
AL592528.1	0	0	0	0	0	0	0	0	0	0	0	0	0	0	0	0	0	0	0	0	0	0	0	0	0	0	0	0	0	0	0	0.029878	0	0	0	0.059452	0	0	0	0	0	0	0	0	0	0	0	0	0
ALAD	14.358753	18.643298	14.164951	19.20882	13.158932	19.140858	14.76383	18.379549	16.354411	17.703865	13.134238	16.728104	15.775742	20.553898	15.689496	16.138133	14.080301	19.811296	36.041655	62.583879	36.907204	77.132816	36.036021	51.798394	19.038185	20.99162	16.002816	18.739835	13.991065	14.500172	13.693752	17.707395	13.524978	15.670264	9.077952	13.462475	10.843222	26.71997	10.586464	24.690309	14.297529	26.301484	13.224127	21.756839	10.466751	17.106356	11.905447	17.437497	21.658634
ALAS1	54.476604	92.266125	53.123241	87.225395	47.43187	93.045873	52.292712	55.725533	48.150827	52.593963	54.450155	56.980103	57.259579	85.461942	51.922621	65.557118	56.041825	75.732136	89.965225	101.429305	97.506761	109.308647	90.055204	89.67622	47.220729	52.398094	40.461278	53.960059	37.141177	52.084783	66.515065	108.152044	65.776552	96.662507	71.296131	88.199379	73.668847	68.117097	66.495998	63.452509	85.110349	68.386604	61.528182	85.034924	71.278575	72.18479	68.3186	72.963332	74.084117
ALAS2	0	0	0.268619	0	0	0	0	0	0	0	0	0	0.211774	0	0	0	0	0	0	0	0	0	0	0	0	0	0.117328	0	0	0	0	0.059987	0	0	0	0	0.111657	0	0	0	0	0	0	0	0	0	0	0	0
ALB	0	0.02527	0.224752	0	0	0	0	0	0	0	0	0	0	0	0	0	0	0.077726	0	0.373522	0	0.261041	0.179045	0.318096	0.09737	0.205397	0	0.105294	0	0.08859	0	0	0	0.098212	0	0	0	0.149751	0	0	0	0	0	0	0	0	0	0	0.278714
ALCAM	28.168276	20.121078	28.702748	22.324287	26.574914	19.955295	25.709081	19.745425	31.63015	19.284905	33.218538	18.592791	30.12531	16.185211	28.259221	17.308757	29.546462	22.040438	41.573421	64.986032	47.355139	94.209862	45.159181	62.553762	29.492967	24.458863	29.878533	23.834545	22.042392	21.532532	67.732487	27.017161	58.654676	22.545578	68.390506	21.554405	74.741283	70.775062	73.115969	67.30508	120.781986	69.046352	45.522721	22.695932	45.19638	19.448855	47.245297	19.234583	58.828195
ALDH16A1	13.430802	12.864912	11.365492	11.154224	10.461054	12.217012	14.768335	12.809365	10.547174	15.498591	9.564069	15.267724	14.580621	13.280912	12.033216	12.665173	12.95519	13.301362	23.302654	30.212544	24.748166	18.329189	21.759857	25.48479	8.987878	9.116938	11.664346	11.20093	8.083828	9.791541	22.371806	31.031394	19.054813	31.932208	17.1071	25.848604	16.626745	26.64094	13.894753	22.102569	10.209486	22.345803	12.846819	16.122798	17.165338	17.170273	14.224837	19.176624	21.535512
ALDH18A1	24.905373	41.895994	27.327016	40.676745	24.102464	38.777959	26.653074	35.115222	31.70357	40.039139	28.102942	33.79324	25.147405	31.615844	23.365373	23.96348	22.69883	25.379412	51.023316	64.504044	50.498515	78.45518	48.449085	59.093883	28.715275	29.945897	29.798209	28.533444	23.014823	19.230845	30.509995	37.600319	28.786555	34.835082	22.037685	29.270054	35.644678	29.878594	37.681745	32.154581	48.325781	29.879238	25.572553	30.87004	27.860326	23.060716	25.841403	28.574403	52.588639
ALDH1A1	0	0	0	0	0	0	0	0	0	0	0	0.348852	0	0	0	0	0	0	0	0	0	0	0	0.399142	0	0.193268	0	0.198248	0	0	0.614037	0.117774	1.093368	0.184963	0.910963	0	0.699867	0.564274	0.487432	0.381058	1.122454	0.344744	1.293843	4.687616	1.865751	4.690776	1.886658	5.995076	0
ALDH1A2	0	0	0	0	0	0	0.064855	0	0.068673	0	0.071626	0	0	0	0	0	0	0	0.155002	0.166336	0	0	0.060015	0	0	0	0	0.120935	0	0	0	0.050579	0	0	0.054402	0	0	0	0	0	0	0	0	0.134868	0.089209	0.367049	0	0	0
ALDH1A3	3.619183	13.255937	4.171841	13.385852	3.894564	12.555708	6.740201	4.038849	6.763147	4.530584	7.051451	3.377343	7.256116	18.201516	5.369266	13.406829	5.675195	14.775395	12.396303	2.268311	13.321377	3.072198	13.15802	2.584761	7.832291	4.939589	6.67256	4.308856	6.653236	4.339256	0.250329	0.506699	0.133745	0.781166	0.148676	0.611067	0.227433	0	0.079329	0	0.392465	0	0.153399	0	0.48769	0.267772	0.555113	0.196371	15.070592
ALDH1B1	10.207832	13.195826	9.271188	10.963339	8.504253	11.091601	8.701221	11.510946	10.65143	10.505302	10.511108	12.170904	10.040274	13.556236	11.809542	9.904875	10.074503	11.666403	26.201546	15.889434	28.497207	16.032183	26.135622	14.089962	10.542196	9.740622	12.502112	9.640243	10.030119	7.813364	21.212231	20.52792	19.914302	19.323281	21.106445	19.353468	26.735946	8.888467	27.415321	11.336076	33.092208	11.446065	20.400475	16.821329	21.044917	15.309619	21.2184	13.774342	17.590067
ALDH1L1	0	0.091179	0	0	0	0	0.069244	0	0	0	0	0.066819	0	0	0	0	0	0.055813	0.167883	0.266166	0.340695	0.185175	0.575927	0.307519	0.417361	0.074412	0.210001	0.301388	0.429765	0	0.059415	0.705346	0.052904	0.351841	0.058796	0.711874	0.135122	0.645008	0.188415	0.392813	0.133282	1.049265	0.089717	0.215977	0	0.156274	0	0.155125	0.033831
ALDH1L1-AS1	0	0	0	0	0	0	0	0	0	0	0	0	0	0	0	0	0	0	0	0	0	0	0	0	0	0	0	0	0	0	0	0	0	0	0	0	0	0	0	0	0	0	0	0	0	0	0	0	0
ALDH1L1-AS2	0	0	0.108263	0	0	0	0	0	0	0	0	0	0	0	0	0	0	0	0	0	0	0	0	0	0	0	0	0	0	0	0	0.024068	0	0	0	0.095834	0	0	0	0.129797	0	0	0	0	0	0	0	0	0
ALDH1L2	3.317699	4.620706	3.018794	5.982505	3.139799	5.12053	1.903757	2.696671	3.225545	3.317557	3.00586	2.230474	2.092916	2.657682	2.257588	2.247406	2.213139	2.482312	2.445068	5.393032	2.521149	8.592573	2.461062	5.310083	2.358305	2.869456	1.555634	2.305053	1.296942	1.852054	1.670789	4.30164	1.547562	4.393904	1.191819	2.60716	1.965984	8.285785	1.831725	7.7488	2.060966	7.809397	1.467047	3.026218	2.427814	2.850653	2.283611	2.984261	4.441606
ALDH2	14.813862	36.007903	16.712682	33.677552	14.461918	31.504328	12.015391	17.238389	10.359231	15.404945	12.346889	16.496559	16.733199	22.649468	15.440476	20.696699	13.298231	19.844487	32.454694	50.218894	33.734354	47.190962	29.503267	50.31565	18.310102	24.998302	17.140847	21.999597	12.817944	19.671666	16.810053	52.492942	13.844552	45.687055	15.932139	41.8731	18.167521	18.354025	13.142816	18.017004	14.924664	14.832748	19.839878	35.372421	17.465295	28.811231	17.104356	33.186481	30.520409
ALDH3A1	11.919	7.184538	12.1687	5.886213	7.639281	6.528462	14.772454	6.847135	17.276926	6.378893	13.27437	6.08182	16.260392	17.004853	15.175814	15.839364	19.362097	17.518549	29.72184	2.143567	23.4021	2.488227	22.456101	1.960193	8.006134	4.640374	6.733936	3.288859	7.534693	2.680375	0	0.709524	0.129846	0.387813	0	0.538437	0	0.590066	0	1.240024	0	0.481876	0.223771	0.175783	0.470669	0	0.52371	0.187843	27.297309
ALDH3A2	23.779045	37.312248	20.522706	40.522801	20.878527	38.713989	24.351176	32.815349	31.214863	32.226057	28.296223	27.018419	28.469493	29.403833	25.921209	23.009683	24.180381	28.817963	29.297312	32.89251	33.082912	53.307768	34.714578	30.290655	21.143723	23.918552	20.426128	22.903671	14.50149	17.302292	12.601751	29.868995	11.67539	25.016219	11.650331	23.861841	15.434127	29.426022	14.690593	30.203063	27.129945	32.097275	16.734547	36.274012	17.256622	27.610534	15.310448	32.648396	63.112494
ALDH3B1	7.739848	4.806786	7.841659	5.346855	5.809507	5.374225	10.143593	5.166675	7.999261	4.704063	5.107898	5.706617	8.859265	4.204454	6.109136	5.005049	6.566095	4.304853	12.935669	1.729739	11.467307	1.907156	12.638608	3.025834	7.304365	2.857763	8.534878	3.180028	5.332992	5.083825	3.038837	3.598899	2.029307	2.668755	3.844849	2.667179	1.872705	1.944701	2.902871	1.20372	2.243643	0.791383	2.328065	2.248609	2.156468	2.193922	2.02545	1.569288	8.845085
ALDH3B2	0	0	0	0	0	0	0	0	0	0	0	0	0.078154	0	0	0	0	0	0	0	0	0	0	0	0	0	0	0	0	0	0	0	0	0	0	0	0	0	0	0	0	0	0	0	0	0	0	0	0
ALDH4A1	19.237941	18.45855	22.186469	16.839906	19.018464	13.749524	22.064322	19.908201	20.448535	24.591353	17.857112	22.663867	26.271033	18.340638	21.906189	14.664722	18.533334	16.985614	64.17804	44.510324	65.7724	30.102565	59.484299	38.359436	28.1636	24.647114	24.397303	24.737632	27.552822	25.511436	13.124202	13.071876	11.778864	13.902213	15.193554	13.993485	12.773469	8.7708	7.92586	8.469047	12.193602	7.811466	11.564469	14.144302	9.347021	12.064349	10.900796	14.342749	30.436862
ALDH5A1	2.745553	3.173574	2.458228	3.209078	2.902178	3.405803	2.444015	4.475408	2.173081	3.734461	1.523091	4.085487	1.38865	1.867964	1.707229	1.335351	1.462416	1.540719	4.832177	28.664868	5.355811	33.969411	5.779191	23.939065	1.963017	5.251706	2.407751	5.027277	2.601409	5.001104	5.223401	16.399796	4.88666	15.537375	5.504087	14.569218	4.826596	25.061882	4.147352	30.193882	8.287093	27.568705	6.065672	17.825576	5.946912	16.216069	5.994721	15.655355	3.139746
ALDH6A1	21.903017	15.813212	20.674059	16.238833	19.691312	15.10499	20.400014	23.530243	23.079776	23.235755	23.864771	20.782034	17.326201	10.45445	13.597366	8.820857	13.562168	11.588275	36.070935	49.827486	36.319166	60.448972	32.349377	43.0186	19.795484	18.249597	18.982678	15.947443	13.147865	14.110113	13.149602	10.242412	10.749816	8.466865	8.885775	7.378641	12.746908	17.316063	12.286213	17.129445	16.42182	17.848795	14.124802	13.715076	10.828023	12.497568	11.793959	12.278956	34.958085
ALDH7A1	18.754379	13.580721	17.194626	11.830752	17.095062	13.961967	15.55846	16.628279	15.622437	16.214866	17.583947	15.075704	18.253174	12.901699	14.873158	10.618918	15.610433	12.826945	27.023347	37.212396	27.62623	36.60052	28.357353	31.099872	14.564375	12.970838	13.571783	10.609465	10.192046	11.282778	17.990961	12.997142	18.464239	11.415802	18.812868	12.219375	20.310807	15.059978	20.134809	13.669621	22.844155	15.732893	26.707384	16.995269	20.337842	15.91077	25.829943	14.448236	34.24545
ALDH8A1	0	0.197079	0	0	0	0.093136	0.089084	0.558297	0	0.102199	0	0.344531	0.163571	0	0	0.15735	0.068509	0.14449	0.323006	0.577949	0.718166	0.951417	0.499051	0.78801	0	0.531209	0.362546	0.293565	0.159564	0.247102	0.303147	0.186057	0	0.091302	0.223625	0	0.086369	0.138501	0	0.125409	0.25572	0	0	0.185176	0.368469	0	0.093151	0	0.043203
ALDH9A1	41.639098	41.903909	44.857738	39.759497	39.524148	38.576103	42.420833	48.665102	44.965196	49.327734	45.174788	48.175048	48.947329	39.998187	56.904148	38.769302	55.172592	39.729578	106.924754	206.081765	106.258832	228.312299	100.968605	169.960149	41.107835	50.797544	46.558158	42.431614	39.228112	35.175949	34.042068	45.553574	31.2098	37.074022	24.165044	29.138451	30.790994	72.509029	33.495219	72.2203	48.827097	72.777735	35.994854	51.691412	33.74258	42.872385	34.65712	41.993577	88.355112
ALDOA	646.55302	603.141732	650.346793	596.654639	601.748788	556.386592	667.631835	628.716379	730.070429	603.425342	665.606115	592.039517	664.889583	552.967344	508.948788	469.434679	531.793965	492.091524	1272.37979	671.243192	1052.556778	639.059152	1168.846258	625.58812	610.564728	527.608533	599.781177	543.593531	490.783249	564.642968	798.092491	623.819874	793.25051	563.44295	837.822668	554.376207	802.510525	363.887252	665.378133	344.887569	791.782712	368.072113	670.122883	635.33617	732.56832	549.925201	654.46093	536.153184	1305.573031
ALDOB	0	0.232124	0.103257	0	0.385356	0	0	0.16908	0.278825	0.100793	0.097081	0.084963	0	0.080384	0.164201	0	0	0	0	0	0	0	0	0.194225	0.089177	0	0.178732	0	0.07866	0.081219	0.07474	0.114676	0.066542	0.090027	0	0	0	0	0	0.123667	0	0.22373	0	0.273984	0.121135	0	0.183746	0.389306	0
ALDOC	15.521174	24.639473	14.700529	22.662787	12.218725	27.868622	19.167531	23.312531	14.940135	26.886389	18.191364	28.26628	22.32856	22.886166	21.201664	17.552016	19.836564	24.453522	81.548425	22.394924	65.189251	14.795766	68.618289	18.602074	41.076533	39.709942	35.595977	32.184276	32.667259	30.411412	33.442825	88.481983	37.385612	85.75756	37.505209	75.331361	39.298408	11.417977	39.623385	11.914796	48.519989	10.501009	44.299189	96.758704	53.806423	85.933617	43.274922	93.909059	19.843006
ALG1	10.94578	14.678902	13.027657	8.868017	12.389472	16.256582	12.622843	16.427824	12.56668	15.29792	12.055	10.305771	14.679589	11.007266	14.558755	13.57774	13.439057	13.51176	27.571289	25.847038	27.028548	28.877882	34.633861	26.351103	17.227272	12.284271	15.656372	17.497336	13.875118	15.058628	17.273188	15.200838	12.672511	13.35318	15.317	15.192073	15.811499	9.61127	14.980985	11.292831	18.138227	8.532822	15.264645	11.782011	15.229562	12.214853	18.357204	10.141286	23.831632
ALG10	5.557001	2.912638	4.693219	3.595416	4.830511	3.526821	4.655277	6.813367	5.385537	5.234718	4.107097	3.323963	1.922013	1.715102	1.979735	1.753581	2.187456	2.556371	2.071848	6.851323	3.197475	10.150005	4.008301	5.236122	1.341052	2.049471	3.021828	1.816044	1.953155	1.963932	0.903653	1.54182	0.830431	0.678494	0.639897	1.310091	1.21973	2.704208	1.759017	1.959939	3.129315	2.495797	2.502018	2.109045	2.199651	2.46206	1.947099	2.655506	6.228879
ALG10B	2.355297	1.709037	1.710532	2.173101	2.661593	2.187001	2.774853	3.444929	4.441232	2.057732	3.163701	4.115936	1.480314	1.271096	1.619302	0.832849	1.314975	0.92098	1.786269	6.542329	2.433739	12.462692	2.555941	6.517444	1.222722	1.34856	1.387191	1.201928	0.720619	0.861421	0.627984	0.972326	0.77255	0.750055	0.762318	0.60425	0.7847	1.585003	0.949554	1.933477	1.26198	1.628543	1.375818	2.258608	0.537833	1.299782	1.463894	1.520711	4.992531
ALG11	2.470095	3.358355	3.353345	3.950739	2.541208	4.571469	2.366847	3.299629	1.995558	5.657665	2.844129	3.256767	3.227984	3.20731	2.448646	2.839656	1.951707	2.813311	6.643152	9.150413	6.259354	9.765863	3.995249	9.388798	3.131424	3.151584	2.720313	2.910404	2.667062	3.046358	2.4271	2.415648	1.133195	1.888228	1.03482	1.497151	1.869253	2.615876	2.236779	3.111457	2.943036	2.53605	2.16895	2.905727	1.687407	2.611968	1.758989	2.480959	5.14137
ALG12	14.237945	12.357087	10.675814	10.995294	9.072565	11.849525	9.805061	13.587629	11.701883	11.146271	11.230784	14.176209	13.712935	11.449515	9.923628	7.6285	10.864052	9.850963	22.341295	18.799729	20.77301	15.530606	19.827488	22.187875	10.781393	10.406259	8.880122	12.849106	8.300411	12.728184	20.512032	25.320026	17.716977	21.025392	21.574299	25.811848	19.976402	18.990101	18.834231	20.898557	18.079977	20.510881	19.587248	25.523064	19.225147	23.388719	21.259317	22.717616	16.318663
ALG13	11.444174	11.349936	7.582842	12.713903	10.512088	13.370789	9.418167	11.798668	9.608541	9.826385	10.790516	8.305364	9.796691	10.535247	8.546848	8.49279	10.089579	9.381233	16.555877	34.091162	15.085335	50.807752	19.176678	35.064362	8.121649	8.978211	7.048699	6.250251	4.938166	6.824617	18.763454	24.941321	19.552734	22.460554	15.431275	17.219183	21.673298	46.148571	19.992228	50.230951	30.11851	46.212751	16.987463	23.258371	22.099857	18.429214	18.709518	25.93524	19.415561
ALG14	4.477584	4.98299	2.721646	3.799458	3.03838	8.967305	2.324889	5.591281	7.571624	3.789711	4.634536	6.476741	2.464432	3.419256	4.986739	3.857005	4.120829	3.945295	8.864845	10.055239	4.318775	17.442919	9.398308	13.070405	2.501302	5.295527	1.488376	2.144246	1.975514	2.680178	5.2597	4.234318	2.159545	1.489799	1.793668	2.733653	4.900072	8.244104	0.972579	2.364461	6.97529	4.01053	1.862702	5.302629	2.27524	4.957581	3.687902	8.517734	33.438227
ALG1L	0	0.11376	0	0.903388	0.294884	0	0	0	0	0	0	0	0	0	0.505092	0	0.274774	0.150902	0	0	0.459629	0	0.919654	0.408664	0.182393	0	0	0	1.001044	0	0	0.300167	0	0	0	0	0	0.258054	0	0	0	0	0.284838	0	0	0	0	0	0
ALG1L2	0	0	0	0	0	0	0	0	0	0	0	0	0	0	0	0	0	0	0	0	0	0	0	0	0	0	0	0	0	0	0	0	0	0	0	0	0	0	0	0	0	0	0	0	0	0	0	0	0
ALG1L9P	0.526544	0.541165	0.266948	0.867358	0.632038	0.533948	0.682095	0.383189	0.624597	0.615808	0.735251	0.911845	0.078367	0.133145	0.589802	0.22619	0.176636	0.840363	1.257043	1.46605	0.360813	0.914852	0.899145	1.310152	0.467566	0.384164	0.559042	0.559907	0.282416	1.035088	0.24344	0.339882	0.064696	0.29526	0	0.149016	0	0.399981	0.81234	0.599127	0.137976	0.183435	0.373249	0.530871	0.235576	0.386536	0.178678	0.556978	0.208834
ALG2	7.184083	6.023069	6.071734	5.957037	6.597319	9.653511	6.225836	7.376862	8.356801	8.205522	6.105179	6.855167	6.267814	5.298407	6.283709	5.900857	6.651795	7.402707	9.817435	12.198337	7.56714	20.85489	9.935568	12.024291	4.783176	6.104452	6.104084	6.198787	3.372988	5.008046	8.638539	11.561428	10.004557	10.496545	10.842345	9.072361	12.758931	17.075955	8.715646	14.138059	19.327807	11.647008	9.999889	12.025174	10.513978	11.292978	10.317165	11.866199	16.935946
ALG3	26.697972	32.245387	26.426043	34.842412	24.190746	29.723008	31.228245	31.353515	28.609951	34.05395	23.174835	31.956562	27.988749	26.598401	20.497209	20.808395	23.006188	20.286604	58.011014	57.375293	55.5425	48.325527	55.041612	47.017617	29.899709	19.315275	26.194245	23.017407	17.898663	15.748001	57.47152	48.14589	51.519559	48.729062	43.19574	42.758656	51.659862	43.192601	54.010747	32.678968	49.75283	38.657593	37.051494	33.136196	38.306941	30.274301	46.415059	34.38064	36.950822
ALG5	11.86623	17.300166	12.375325	20.097367	14.508391	20.686302	10.780123	22.013094	16.053962	15.198424	16.698666	17.926732	18.608806	16.570958	20.832445	21.212231	21.930087	19.345387	30.065363	53.307213	25.539716	65.27673	34.434629	69.623239	14.474312	11.424128	13.934479	18.255991	13.634619	15.422219	27.745965	26.52644	21.827766	19.863491	23.482537	20.546615	33.05697	28.901303	24.611431	29.94164	34.005532	36.60338	28.808439	24.574785	25.064693	22.615209	21.636184	24.330983	56.597011
ALG6	7.407898	7.347177	9.786332	9.17073	6.266722	6.089223	7.58087	9.850268	10.769316	9.729377	6.577738	8.059627	7.627289	6.27726	7.660658	6.440791	3.722616	7.788147	12.189028	27.131226	14.699865	45.721489	15.214333	27.891472	7.081648	7.19288	5.975618	6.865584	5.211831	6.435131	4.175422	8.466636	4.245905	9.852323	5.488169	8.947809	7.196693	11.409385	5.530633	12.764227	11.230658	9.65436	7.202802	7.520576	6.277436	7.847248	7.147202	9.626156	17.287867
ALG8	12.041528	15.561507	15.491191	16.84243	11.192843	13.549622	12.957493	14.700252	14.746153	15.746546	12.467306	16.216158	13.040074	9.774907	9.710388	8.762431	9.298995	7.845308	27.425521	36.192833	27.703096	42.246148	27.547289	30.080925	13.648439	12.73554	12.785764	14.915916	10.647603	11.49802	13.597927	13.638576	11.443361	12.533081	10.56261	9.944962	16.895031	13.660731	14.550525	8.764952	17.58937	14.397277	15.867876	16.322651	18.903195	10.64149	12.27868	10.179722	31.757321
ALG9	5.051921	7.103796	6.231437	5.55714	5.509819	8.270851	6.245929	7.095576	6.778307	9.505652	4.794954	7.928746	5.496521	7.175336	5.705879	5.442688	4.819915	4.721232	16.833056	23.422056	17.575707	24.733713	14.698972	20.051002	8.376734	11.452406	7.816682	10.108102	8.312915	8.961978	3.068895	3.369026	2.304465	4.053551	2.784449	2.030896	4.135331	4.111604	5.040932	6.81414	3.743739	5.346475	2.603299	3.545144	3.293077	4.813442	3.010187	2.669651	11.482115
ALK	5.741468	12.780579	6.217306	11.050232	4.575402	13.271192	7.652396	2.710961	6.892988	2.957974	7.174441	3.227913	9.00177	8.479957	7.949366	6.61983	6.554343	6.991635	10.976381	3.556884	13.752576	2.97666	14.082004	3.948029	6.995665	3.214724	8.124176	2.623686	5.760462	2.59596	2.996933	3.591685	2.596915	3.39115	3.048953	2.436177	1.742329	2.226122	2.22078	1.558327	2.590176	1.645428	2.315691	0.899393	2.195146	1.161683	1.866557	0.814937	7.255188
ALKBH1	9.916903	7.143475	6.549422	9.214047	5.482217	6.598029	5.766987	6.938291	7.809708	6.670076	7.604601	9.470111	7.055492	8.223925	8.713947	7.511244	7.294101	7.559649	14.976844	21.828391	14.699807	25.710357	13.43095	16.987787	8.878458	11.192225	6.15569	7.00493	5.639142	5.142768	9.192431	9.775253	7.502454	9.555628	10.350513	9.784952	8.960596	13.049377	10.497842	13.24648	13.379819	13.123483	10.12175	7.836852	9.145567	8.433735	10.362805	8.07764	12.788594
ALKBH2	9.120252	10.978467	12.650699	13.680435	9.95998	12.764009	13.084671	8.605447	18.790938	15.896012	11.9058	11.871919	19.159231	16.273909	22.835084	8.769895	14.907322	11.551233	51.272691	32.718259	46.564211	31.2832	49.627977	27.024685	15.664271	16.31799	17.04623	10.684037	20.077368	13.247344	11.694977	10.046519	10.594022	9.888756	11.603308	8.449135	15.327321	7.554628	9.790443	8.338724	14.919477	5.839278	12.472984	7.496225	9.748323	7.780741	17.051263	6.244586	29.445045
ALKBH3	11.54817	11.412144	13.171068	8.921652	11.330607	8.416054	13.239598	10.383628	11.386084	14.278305	12.094713	11.936445	13.455121	17.840643	17.083291	16.790346	16.556517	16.975889	23.180392	33.767236	18.862089	31.848377	24.960223	37.88551	12.991769	14.350421	9.540036	14.32741	8.808247	11.609663	9.137519	12.367337	10.111056	8.538773	11.463172	9.52446	10.056233	18.208628	12.000098	11.891326	10.360939	14.146255	8.709021	11.206898	11.967918	12.167783	10.125475	9.731966	17.939112
ALKBH3-AS1	0.21004	0.210193	0.133444	0.741129	0.248877	0.118744	0.340906	0.218653	0.120048	0	0.376801	0.219496	0.210353	0.10521	0.106968	0.10108	0.088076	0.185716	0.278985	0	0	0.156932	0	0.253725	0.116503	0.245869	0	0	0.205346	0.422987	0.29113	0.178773	0.086388	0.117275	0.191838	0	0.221826	0	0	0	0.109542	0	0.297495	0.236108	0.314087	0.256611	0	0	0
ALKBH4	21.422701	22.273606	17.187485	19.265363	20.086163	19.20352	22.27451	27.199255	23.15576	25.775088	21.069223	27.754994	22.963289	16.277671	21.099285	16.847353	26.116175	18.813136	44.212757	47.155045	43.733513	47.35011	41.264862	43.469843	18.812302	24.497238	19.556367	22.713	22.168558	19.931116	6.242313	10.976474	9.452195	9.316315	9.264691	9.866694	5.69544	10.302625	9.253522	9.709418	6.096896	10.523201	12.599189	11.642586	9.162508	10.652876	11.227297	11.606752	26.816288
ALKBH5	49.2404	51.613908	48.618199	51.241593	45.518121	54.344266	52.010392	51.142132	49.020107	50.943159	42.328357	55.662196	50.094502	45.345725	37.262145	34.519044	40.27885	41.419779	81.321673	84.439471	78.117641	80.516434	68.648248	79.53721	35.276636	42.913565	33.35165	40.527404	29.061332	38.105253	65.384986	86.975402	53.541108	76.465272	61.082923	67.222747	62.902529	87.66689	57.345093	82.628417	77.350015	85.803208	61.931455	89.616308	64.05176	74.851037	66.33483	73.662043	87.778248
ALKBH6	21.669182	21.459876	25.220485	22.89275	18.854661	21.928285	28.09853	26.240652	22.931448	21.657391	18.33912	34.869664	22.048214	22.459236	30.205303	17.394174	20.397503	21.876795	44.281107	75.272571	32.351948	63.856533	42.937084	59.339322	17.781668	17.954565	16.230306	17.125944	17.465735	24.942009	22.496298	34.810271	18.970889	31.880521	18.81534	27.300726	21.643247	29.190458	23.008966	31.354984	19.047892	29.276669	16.776357	40.389521	19.288462	24.087427	18.085412	29.060895	38.58193
ALKBH7	27.108776	23.426898	25.424505	24.883682	22.16484	19.1342	28.855514	30.153382	31.731634	25.455613	28.568746	27.348093	49.238504	40.07031	44.7282	47.047127	45.460807	31.320798	130.478186	101.982908	116.804446	55.303528	110.116276	118.896498	49.363329	46.128289	52.973358	51.002121	55.145419	52.187266	63.835443	41.254589	57.4314	39.856689	55.744022	44.203983	38.367464	36.194656	46.45895	37.943168	19.582773	41.306527	48.335414	44.062627	48.138968	33.463737	45.594351	34.13968	49.757345
ALKBH8	2.709334	2.938662	3.20151	2.544513	3.659524	3.897385	3.122631	2.857418	3.25572	2.358265	4.001691	2.196808	2.190978	2.967163	2.841988	1.850227	2.601183	1.77495	2.031865	4.166603	3.50436	5.670446	3.758026	3.248212	1.711733	2.549925	2.276059	1.968075	1.692737	1.79925	1.960639	1.201455	2.808717	0.816535	2.276543	0.988107	2.418829	2.345118	3.971604	3.025687	4.189536	2.537717	3.784933	2.461933	2.907787	3.024031	4.409363	3.235988	6.527416
ALLC	0	0	0	0	0	0	0	0	0	0	0	0	0	0	0	0	0	0	0	0	0	0	0	0	0	0.349639	0	0	0	0.341903	0	0.05497	0	0	0	0	0	0	0	0	0	0.473742	0	0	0	0	0	0	0
ALMS1	7.846522	8.191147	7.081634	8.152982	6.6503	9.645914	6.228	7.926284	8.226196	9.36238	9.460321	7.327013	5.185944	3.921716	4.236476	3.330663	4.119295	4.008555	5.067455	12.624729	6.565705	17.854025	6.17229	11.275766	4.147175	5.124864	4.751031	4.555945	3.361199	3.729234	7.300157	9.406581	6.251111	8.500464	5.952716	7.834707	8.003029	15.872523	10.057875	17.89182	11.886835	16.813296	9.708028	9.175243	8.880343	6.497163	8.67545	9.012762	5.40069
ALMS1-IT1	0.463618	0.630225	0.147341	1.023448	0	0.524482	0.878564	0.241498	0.662593	0.867151	0.555007	0.605753	0.233254	0.116854	0	0.224065	0	0.10294	0.155097	0.165799	0.633463	0.698882	0.237569	0.563108	0.129284	0.136463	0.12922	0.139539	0	0.234326	0	0.362761	0.095585	0.259932	0	0.394149	0.122903	1.384159	1.196106	1.602821	0.242853	0.484467	0.32923	1.69471	0.347305	0.708133	1.052912	0.556403	0.613497
ALMS1P	0.260106	0.037263	0	0.919901	0	0	0.140971	0	0.892417	0.162589	0	0.271962	0	0	0	0	0.220452	0	0	0.187667	0	0.991585	0	0	0	0.308569	0.145879	0.472624	0.385934	0.132138	0.241808	0.594286	0.215223	0.439867	0.358242	0.148012	0	1.114118	0.192582	1.003544	0	1.093098	0	0.439149	0.195338	0.953696	0.296015	0.93766	0.138281
ALOX12	0.845135	1.132872	1.392194	0.218933	0.598512	1.050085	1.095767	0.175706	0.385419	0.942143	0.705154	0.706234	0.335576	0.251004	1.024833	0.080696	0.632463	0.741037	0.221423	0.593058	0.45376	0.248495	0.341309	0.606325	0.278393	0.684152	0.371888	0.501888	0.491065	0.927937	0.233131	0.50027	0.34593	0.654772	0.307426	0.47244	0.088584	0	0.370152	0.12861	0.348928	0.173125	0.712006	0.284704	0.251848	0.412878	0.667461	0.403685	0.354441
ALOX12B	0	0	0	0	0	0.177614	0	0	0	0	0	0	0	0	0	0	0	0	0.205238	0.109986	0	0.460344	0	0.281291	0	0	0	0.093172	0	0	0.072212	0.642588	0	0.60865	0	0.441098	0.16451	0.79609	0	1.433557	0	0.972378	0	0.264852	0	0.192085	0	0	0.041154
ALOX12P2	0.070458	0.482104	0.268192	0.49565	0.166855	0.954376	0.076052	0.512192	0.160972	0.261393	0	0.073575	0.139043	0.138388	0.070817	0	0.058246	0.184287	0	0	0.093833	0.102448	0.141333	0.167331	0	0.080992	0.077051	0.249547	0	0.210234	0	0.158474	0.057491	0.07766	0.063886	0	0.073473	0.237164	0	0	0	0.192999	0.197868	0.237183	0.314169	0	0.079443	0.25266	0.036779
ALOX15	0	0.020775	0	0	0	0	0	0	0	0	0	0	0	0.071644	0	0	0	0.063578	0	0	0	0.106129	0.146301	0	0	0	0	0	0	0	0	0.122972	0	0.160744	0	0.163182	0	0.122699	0	0.883761	0	0	0	0.081758	0	0	0	0	0
ALOX15B	0	0	0	0	0	0	0	0	0	0	0	0	0	0.07069	0	0	0	0	0	0.11039	0	0	0	0	0	0	0	0	0	0	0	0.146797	0	0.087264	0	0.265607	0	0.133158	0	0.119892	0	0.102205	0	0.354379	0	0.09638	0	0	0
ALOX15P1	0	0	0	0	0	0	0	0	0	0	0	0	0	0	0	0	0	0	0	0	0	0	0	0	0	0	0	0	0	0	0	0	0	0	0.378327	0	0	0	0	0	0	0	0	0.446555	0	0	0	0	0
ALOX5	0	0	0	0	0	0	0	0	0	0	0	0	0	0.081776	0	0	0	0	0	0	0	0	0	0.197567	0	0	0	0.196269	0	0	0	0	0	0	0	0	0	0	0	0	0	0	0	0	0	0	0	0	0
ALOX5AP	0	0.601458	0.663864	1.393617	0	0.295683	0	0	0	0	0	0	0	0	0	0	0	0.734764	0	0	0	0	0	0	0	0	0	0	0	0	0	0.230284	0	0	0	0.306554	0	0	0	0	0	0	0	0	0	0	0	0	0
ALOXE3	0	0.118859	0	0	0.070568	0.387679	0	0.123718	0	0.441433	0.071006	0.373403	0.058548	0	0.119335	0.056374	0.049059	0	0	0.082427	0.157822	0	0.118968	0.281639	0.064653	0.068139	0	0.280211	0.228292	0.118126	0.163461	5.60149	0.048517	7.207186	0.053928	5.862725	0	0.50002	0.086363	0.450136	0	0.390318	0.250431	1.203335	0.088433	0.946104	0	0.711863	0
ALPI	0	0	0	0	0	0	0	0	0	0	0	0	0	0	0	0	0	0	0	0	0	0	0	0	0	0	0	0	0	0	0	0	0	0	0	0	0	0	0	0	0	0	0	0	0	0	0	0	0
ALPK1	0.633564	0.568757	0.609205	1.393434	0.98743	0.707628	0.673281	1.393612	0.716027	1.123964	1.142443	0.976492	0.497971	0.326213	0.145742	0.275387	0.15489	0.56163	1.100701	5.711084	1.36048	8.292584	1.31682	5.158844	0.629518	1.074238	0.950653	0.718853	0.674272	0.839735	3.200243	0.989317	2.437589	0.945226	1.978215	0.905246	2.748971	15.052632	2.417368	14.415491	2.348882	12.805015	4.44117	4.733025	3.880252	5.497363	3.723589	4.607072	1.458827
ALPK2	3.507187	4.235117	4.125026	4.427808	3.336495	3.083587	4.606355	2.352266	6.466825	2.6152	5.346972	1.988365	1.959004	3.594146	2.355289	2.850165	1.784996	2.951631	7.423499	0.149348	7.023255	0.155093	5.379178	0.042626	2.981009	1.86585	2.955276	1.966904	2.082758	1.263819	18.967104	4.892393	19.555468	3.929352	15.525164	2.58334	28.825152	2.006451	36.430743	1.783925	49.419733	1.984591	14.962665	3.394287	17.298598	3.67037	16.043739	4.072041	8.206025
ALPK3	0.470967	0.381936	0.596222	0.264931	0.557054	0.511296	0.651139	0.435068	0.460659	0.432598	0.439124	0.157898	0.243378	0.304537	0.149098	0.172149	0.163242	0.33014	0.990663	0.340241	0.848281	0.281706	0.6253	0.642182	0.28588	0.432627	0.431726	0.407698	0.268536	0.229853	0.487017	0.457038	0.515099	0.290788	0.437365	0.389511	0.395672	0.94741	0.26458	0.476456	0.52526	0.654931	0.629272	0.432904	0.346747	0.328351	0.658297	0.320177	0.414679
ALPL	0	0.048893	0	0	0.202868	0.193478	0	0	0	0	0	0	0	0.084837	0.086578	0	0	0.075125	0.449083	0.240545	0.215646	0.126014	0.16117	0.102457	0	0.198455	0.094255	0.377986	0.154454	0.342549	0	2.87039	0	2.874167	0	3.272637	0	0.579137	0	0	0	0.218262	0.120708	0.288513	0	0.188726	0	0.205007	0.082685
ALPP	0	0	0	0	0	0	0	0	0	0	0	0	0	0	0	0	0	0	0	0.144394	0	0	0	0	0	0	0	0	0	0	0	0	0	0	0	0	0.107399	0	0	0	0	0	0	0	0	0	0	0	0
ALPPL2	0.15784	0	0	0	0	0	0	0	0	0	0	0	0	0	0	0	0	0	0.102998	0	0	0	0	0	0	0	0	0	0	0	0.07247	0	0	0.087264	0	0	0	0	0	0	0	0	0	0	0	0	0	0	0
ALS2	18.322138	16.425502	18.420085	16.02892	15.557555	15.778821	15.058247	16.799019	17.022321	18.000993	17.560538	20.37936	17.007743	14.544636	14.162166	9.765822	14.511241	13.314027	26.53956	60.638546	28.52536	69.769348	23.774103	48.316798	13.307353	17.417795	13.105536	15.374687	11.914697	10.460479	9.159214	11.391974	8.852909	9.823542	6.782273	7.757597	8.701777	28.99031	7.567589	24.494333	11.54299	25.296594	8.553527	12.902338	9.160151	10.376894	11.319624	11.25074	24.816937
ALS2CL	0	0.10796	0.147671	0	0	0	0	0.083665	0.066087	0	0	0	0	0	0	0	0.076197	0	0.182725	0.372971	0.035023	0.227282	0.265648	0.031315	0	0.121109	0	0.265008	0.025411	0.110069	0	2.270431	0.021758	1.972079	0	2.290749	0	0.044755	0.167584	0	0	0.115184	0	0.419687	0	0.862469	0	0.77882	0
ALS2CR11	0.0679	0.128932	0.120204	0	0.68462	0.130697	0.109653	0.147211	0.038754	0	0.161393	0.141697	0	0.065322	0	0.09538	0.027649	0.087508	0	0.246929	0	0.143995	0.033476	0.41114	0	0.038298	0.073131	0.078934	0	0.210563	0	0.009455	0	0.036915	0.235576	0.037614	0.349872	0.591242	0.048801	0	0	0.22996	0.188465	0	0	0.286281	0.131184	0.11337	0.095222
ALS2CR12	1.397514	1.26381	0.264256	0.862711	0.944147	1.613472	0.866417	0.649471	0.927765	1.795202	1.780941	0.869345	0.499518	1.347442	1.680255	1.715948	0.52079	0.459536	0.448129	2.302395	0.891853	2.585893	1.059665	2.153893	1.157559	0.391457	0.737708	0.774748	0.238729	0.81668	0.2882	0.046706	0.405569	0.185078	0.215793	0.372451	0.439129	1.431911	0	0.252752	0.346198	0.576932	0.233005	0.350665	0.351698	0.243293	1.471482	1.154679	0.67855
ALX1	0	0	0	0	0	0	0	0	0	0	0	0	0	0	0	0	0	0	0	0	0	0	0	0	0	0	0	0	0	0	0	0	0	0	0	0	0	0	0	0	0	0	0	0	0	0	0	0	0
ALX3	1.280546	1.550725	1.267529	2.01508	0.674875	1.611691	2.161065	1.336532	0.651048	1.426229	1.02438	1.190459	1.3035	1.165583	0.735218	0.972778	1.333413	0.89428	2.908454	1.861918	1.579064	3.944841	1.919954	3.152509	1.125962	1.529188	0.160444	1.559544	0.707785	2.758899	0.928667	2.160707	1.298797	1.128162	1.964757	0.974959	1.218925	2.691501	1.057518	3.085883	1.958654	1.802271	2.034334	2.403749	2.355881	1.391434	0.973423	2.053896	1.5186
ALX4	0.788279	0.311744	1.172333	0.480608	0.729936	0.502042	0.479698	0.390532	0.625974	0.185047	0.244401	0.035762	0.233122	0.230844	0.271822	0.192599	0.614141	0.117803	0.260607	0.186758	0.065924	0.145401	0.101399	0.239917	0	0.056944	0.110756	0.117192	0	0.13463	0.13697	1.02138	0.040657	1.043586	0	1.02255	0.035274	0.342414	0.049271	0.051365	0.312843	0	0.238471	0	0.2531	0.061112	0.038428	0.081674	0.389303
ALYREF	180.736506	184.807994	200.333361	161.018418	185.273496	184.002985	194.948418	180.649236	219.295005	180.59113	213.081393	201.004915	293.477116	311.441347	270.119691	256.619583	288.163404	275.319662	521.737233	531.059555	411.000336	513.02675	463.759461	442.906777	176.53706	152.371391	166.72932	158.736659	187.48971	195.35975	234.995315	214.090653	234.530635	211.90821	274.538945	194.459218	333.819167	187.990352	287.230828	166.630713	370.179509	149.063232	256.347822	239.077812	325.679781	186.815922	278.50696	203.164973	433.787032
AMACR	1.903826	2.077819	1.509747	2.317052	1.919812	2.54444	2.26358	2.82375	2.909866	2.707764	3.48336	3.352829	2.430637	2.554926	2.667442	2.134607	2.669765	2.075651	8.184356	8.134954	4.032378	8.23164	4.895343	5.704884	2.781985	3.187485	2.713349	1.672309	2.307961	1.139633	2.358143	4.724211	2.233561	4.601931	2.576523	2.558165	1.616035	5.755033	1.826691	5.324201	2.617966	5.633119	3.050178	3.490453	3.231795	3.938015	2.809303	2.492899	7.198274
AMBN	0	0	0	0	0	0	0	0	0	0	0	0	0	0	0	0	0	0	0	0	0	0	0	0	0	0	0	0	0	0	0	0	0	0	0	0	0	0	0	0	0	0	0	0	0	0	0	0	0
AMBP	0	0	0	0	0	0	0	0.153908	0	0.184875	0	0.154185	0	0	0	0	0	0.132639	0	0	0	0	0	0	0	0.17652	0	0.35986	0	0	0.275234	0.338355	0.122474	0	0.135851	0.168592	0	0	0	0	0.625681	0	0	0.166067	0	0	0.672867	0	0.078791
AMBRA1	12.71373	15.766259	13.909501	15.207252	14.891941	14.612613	12.978082	14.870843	13.237126	16.755382	12.987309	17.397217	13.758804	10.835832	10.121175	8.532347	9.347736	10.244457	19.115973	27.498993	17.695086	22.515574	16.771081	23.46439	12.791027	14.599207	10.271041	13.602139	8.554562	13.171522	9.955503	14.202131	10.370672	12.662548	9.721867	12.088372	11.217672	16.518267	8.04355	17.247247	9.145073	16.392803	9.358935	13.038972	9.474051	11.429305	9.065947	13.49922	13.808071
AMD1	22.534897	21.708787	18.939903	25.945305	18.75979	23.681298	20.354875	23.139684	31.159632	22.098644	24.323035	17.515773	15.396232	13.118514	17.158623	13.226304	19.068344	14.913886	22.813516	20.578228	33.998119	38.784786	32.597978	18.08089	14.67284	14.753697	14.974476	10.11973	8.896298	7.459454	29.295109	26.746787	29.368655	20.421526	24.935381	17.805275	31.60253	10.526331	47.146633	14.372765	86.088318	14.831607	40.641126	26.63466	34.910258	23.620994	37.143658	27.130326	73.381478
AMDHD1	0.280826	0.080218	0	0	0	0.740479	0	0.097369	0.10698	0.581246	0	0	0	0.279478	0.284776	0.089697	0.234395	0.164766	0.246757	0.396298	0.631465	0.693064	0.474592	0.674615	0.103252	0.217835	0.20675	0.334846	0.910336	0.093873	0.086262	0.556045	0.537565	0.520403	0.255873	0.31634	0.689122	0.793177	0.411144	1.71418	0.388774	2.069231	0.396615	1.577462	1.396987	1.829501	0.423707	1.681826	0.09842
AMDHD2	14.805324	11.183202	13.747186	6.581594	14.782961	9.175882	12.962149	8.323386	12.034938	10.407153	13.512684	11.535798	14.482489	11.391139	12.511509	10.497826	12.540136	10.367297	34.465095	25.917974	34.687074	17.646177	31.184173	23.656104	13.760523	9.964802	10.269372	9.18171	15.211928	8.193318	10.123017	8.163769	7.793475	8.275155	6.909041	5.157499	7.086796	5.946643	8.356408	4.434407	6.628138	4.964111	6.121253	5.534538	8.370458	4.014021	7.875136	6.706744	13.744608
AMELX	0	0.450928	0	0	0	0.386416	0	0.357633	0	1.603328	0	1.774592	0.375122	0.323762	0	0.356784	1.564124	0.328892	0	0.556933	0	0	0	0	0	0	0	0	0	0	0	0.102002	0.293806	0	0	0	2.34241	4.133798	1.070027	2.532756	0	4.523015	0	0	0	0	0	0.827233	0.174638
AMELY	0	0	0	0	0	0	0	0	0	0	0	0	0	0	0	0	0	0	0	0	0	0	0	0	0	0	0	0	0	0	0	0	0	0	0	0	0	0	0	0	0	0	0	0	0	0	0	0	0
AMER1	2.277449	2.89853	2.077513	3.217442	2.577005	2.537427	2.14145	1.969835	2.396755	2.118498	3.54233	2.883495	2.037218	1.421518	1.907756	2.07557	1.560139	1.892028	3.392713	3.36275	3.807337	3.493874	3.08673	3.315991	1.467582	2.268505	2.027961	1.821834	1.338414	2.305863	4.76048	7.735303	4.399436	7.708519	3.14246	5.749082	4.337509	3.919819	4.730945	6.434524	4.636881	5.868363	3.581282	3.698757	4.379061	2.546015	4.007403	4.015469	2.721776
AMER2	0.124746	0.04204	0.046873	0	0.087584	0.062528	0.059725	0.114929	0.16269	0.136069	0.131823	0.057927	0.206371	0.070626	0.054731	0.120641	0.149816	0.047423	0.871497	0.700413	1.269048	1.048258	1.161805	0.692518	0.506289	0.331504	0.715362	0.485549	0.417545	0.39256	0	0	0	0	0	0.020423	0	0.030682	0	0	0	0.023936	0	0	0	0	0	0.022026	0.028538
AMER3	0	0	0	0	0	0	0	0	0	0	0	0	0	0	0	0	0	0	0	0	0	0	0	0	0	0	0	0	0	0	0	0.058871	0	0.065646	0	0.133825	0	0.251369	0	0.045248	0	0.081573	0	0	0	0	0	0	0
AMFR	47.591904	63.59381	44.792214	63.139572	48.300752	61.350868	48.86469	57.043788	50.176832	63.756294	53.245199	64.497842	48.858632	45.173762	45.710873	38.964126	42.9203	44.951983	80.811862	148.842254	81.18837	164.542297	76.129654	148.953536	43.596527	57.770059	49.56921	59.499123	40.44638	44.408118	46.49896	62.37084	44.335757	55.494398	38.176004	52.087858	46.668186	89.018701	43.128828	87.522804	55.524869	93.209104	44.968327	56.181502	49.735934	46.513649	44.606715	55.210161	65.877716
AMH	37.29783	29.185591	36.233231	27.257984	32.0197	34.382642	36.243422	30.6144	30.890172	35.707778	32.426135	36.680005	59.788062	45.616866	39.939248	50.384112	45.147115	42.321625	92.258772	152.556447	91.404057	100.462059	86.508548	142.137507	24.825888	26.308964	28.267106	34.21738	28.983096	29.667152	8.007018	12.883972	6.882246	11.669724	7.460583	9.790233	5.360965	25.396954	6.729017	26.072542	4.048201	27.205375	4.372933	4.931205	6.555531	5.847766	6.212674	8.007462	24.528987
AMHR2	0	0.115595	0	0.25872	0	0	0	0	0	0	0	0	0	0	0	0	0	0	0	0	0	0.344022	0	0.145536	0	0.130402	0	0	0	0.12106	0	0.180346	0	0.297531	0	0.292726	0	0	0	0	0	0	0	0	0	0.205695	0	0	0
AMICA1	0	0	0	0	0	0	0	0	0	0	0	0	0	0	0	0	0	0	0	0	0	0	0	0	0	0	0	0	0	0	0	0	0	0	0.081862	0	0	0	0	0	0.139255	0	0	0	0.198417	0	0.150335	0	0
AMIGO1	2.072813	3.912452	2.32744	3.788821	2.171573	3.871325	2.411064	3.148154	2.186087	4.839023	1.997792	2.331488	1.579533	1.495476	1.045388	0.835797	1.323183	1.674435	6.454365	12.160869	7.043761	13.661464	5.86257	13.69459	2.969231	4.972736	3.676061	5.480687	2.54217	4.534606	2.416324	6.78555	1.890562	4.761678	1.013987	6.17256	2.502507	8.072768	1.627064	8.843426	2.057985	8.875123	2.356282	5.996546	2.373744	3.797128	2.160471	5.150171	1.460654
AMIGO2	0.070986	0.020239	0.270207	0	0.084053	0	0.168775	0.147442	0.144546	0.263377	0.169281	0.103361	0.140116	0.2092	0.317127	0	0.202901	0	1.144203	2.561976	0.750356	2.626772	0.284854	2.273671	0.106873	0.081622	0.413942	0.083824	0.283128	0	8.918037	1.450118	9.09874	1.746111	9.724952	1.449922	9.006181	11.502742	10.307853	12.223325	13.952414	16.125688	12.657912	4.093831	11.410344	3.686775	11.360844	3.345653	0.333542
AMIGO3	12.266833	12.365387	11.505067	10.093351	10.428958	10.161367	12.250227	10.973298	10.732077	11.85017	9.098052	10.491771	16.766444	10.541653	10.930362	10.450992	11.35693	9.707357	18.733667	23.62715	20.101637	18.898187	17.756817	25.735034	11.993107	9.125847	9.255909	11.683081	8.392717	11.077029	18.752369	17.458836	15.101981	14.929991	18.793176	15.021719	12.97116	16.008275	11.458093	13.622185	15.139259	16.05447	10.797135	13.102153	13.468077	11.631485	11.320591	9.199062	11.119919
AMMECR1	5.090561	4.416473	4.426744	6.692807	3.684067	5.457596	4.544268	6.384772	8.498023	6.737346	6.142506	5.89803	4.620734	3.568583	3.944717	3.85632	3.832757	3.329965	3.956929	9.215702	3.84383	15.46351	4.342651	8.961913	2.409331	2.771799	2.579652	2.132128	1.375486	1.427081	14.245069	5.969181	11.60523	3.988392	11.348754	4.246665	13.286827	18.143676	16.220492	18.260238	25.388156	22.987836	16.235492	13.645174	12.220368	12.218085	15.801932	12.943965	14.559079
AMMECR1L	11.395436	9.785023	10.170896	13.97469	8.901877	11.62572	8.368845	10.7019	9.518402	10.7202	9.380177	16.992602	8.299388	7.94986	7.38226	5.106929	7.756882	8.756291	11.835866	30.176866	15.182429	22.75159	13.298976	16.199951	8.168174	11.112993	9.129667	9.525145	6.406975	6.283512	7.049828	12.0254	6.460854	14.187446	5.504793	8.01418	11.543211	12.647897	13.431045	9.554906	16.925599	12.292397	8.187233	13.989951	10.320309	7.089751	10.23675	13.027754	13.960994
AMN	0	0.038384	0	0	0.317556	0	0.435616	0.279391	0.153173	0	0	0.280077	0	0	0	0	0	0	0	0.581142	0	0.409731	0.138448	0.328297	0	0	0	0.325007	0.132714	0.136259	0.373854	0.650884	0	0.151209	0.123068	0.457748	0.142965	0.229722	0	0	0.14133	0.375763	0.191074	0.150768	0	0.163688	0.305007	0.160981	0
AMN1	3.03283	1.590505	2.653898	0.507163	1.596113	2.815786	1.459726	2.18957	2.349525	2.538401	2.098575	2.400139	2.500878	1.323083	2.394023	1.82318	3.208581	2.775575	7.122974	15.027972	3.573192	20.539581	6.839679	12.780859	2.254352	1.340653	2.718712	2.003522	2.161512	1.781095	2.726759	2.440724	1.253174	1.867345	2.408415	1.534116	3.288042	4.98912	2.462564	6.268889	3.103579	9.597561	1.761791	5.000309	1.982676	2.852943	1.87995	6.430681	3.396137
AMOT	6.378906	4.487982	6.33238	4.061275	5.568113	4.138491	6.411508	6.144611	6.812258	6.62648	6.657561	5.814192	4.739262	1.910307	3.641597	2.092396	4.399269	1.998944	10.623354	8.296735	12.048626	9.838157	9.286812	5.886715	5.817323	5.95689	4.694809	4.746259	4.384049	3.826192	20.341392	10.390947	17.417197	8.745161	14.456623	7.6331	23.965124	17.803024	28.401084	16.84917	35.728054	17.35446	19.167462	12.758512	22.215342	10.699386	18.077957	12.547195	8.029603
AMOTL1	33.58635	37.89038	34.445925	34.551485	31.098285	35.819436	34.249844	35.718043	39.189593	37.356218	36.777874	36.175957	23.844161	21.842342	20.361947	17.623073	17.764815	21.455182	43.306653	32.894704	47.589861	42.233914	41.7586	27.161082	28.157805	29.517091	28.405298	25.609879	22.292001	19.259958	25.551019	31.191989	22.753432	27.673784	21.766944	23.184934	26.287523	25.942671	29.555028	26.808598	37.813082	24.585458	30.408387	28.711515	25.97287	22.70714	28.074453	24.976238	35.451319
AMOTL2	30.806532	20.054093	28.494833	18.81527	31.37183	16.61975	33.239805	24.335445	31.098564	24.445265	28.933435	26.290144	25.462503	17.9757	20.106303	15.987392	23.4998	14.161226	58.728176	39.915707	59.216041	46.018726	54.046946	32.526792	27.765859	25.632254	27.314645	24.346376	21.849447	19.772027	49.773989	45.735188	49.945628	43.389036	45.564864	31.855945	60.911297	33.917022	67.423778	30.692677	88.107102	30.293934	39.464528	28.838529	43.837184	23.379381	41.02922	27.941347	49.137463
AMPD1	0	0	0.104729	0	0	0	0	0	0	0	0	0	0	0	0	0	0	0	0	0	0	0	0	0	0	0	0	0	0	0.082406	0	0.023268	0	0	0	0	0	0.139347	0	0	0	0	0	0	0	0	0	0	0
AMPD2	22.453097	24.702874	23.625258	20.001226	21.312537	21.106211	22.793815	21.401346	22.090033	22.019558	20.496046	21.631616	23.631	20.958521	20.909218	15.839396	16.579462	15.490466	38.142623	29.041764	46.765888	25.940411	42.067526	28.909694	17.242611	19.38049	22.878922	20.203743	17.563605	18.380984	36.014743	35.341869	29.085306	35.499794	36.960773	31.571356	35.729353	21.595032	30.5014	19.196857	37.155829	19.604318	26.490998	24.934498	27.583115	18.395418	25.933341	21.112856	29.432175
AMPD3	7.272511	3.885874	6.527507	4.598545	4.440846	4.136846	5.264153	3.051816	5.6045	2.941228	5.510548	3.181703	3.579986	2.535458	2.678171	1.956194	2.671459	2.449255	4.542749	1.026516	5.17652	1.569743	4.950764	0.963995	2.530624	1.521403	2.681863	1.306794	2.084619	1.322289	8.87503	7.015565	7.732206	6.261405	7.763481	5.315449	5.301573	5.744608	6.740531	3.842265	10.67812	5.165074	9.780325	6.242958	8.80212	4.788589	10.169638	5.358463	8.810343
AMPH	0.723436	0.360293	0.591644	1.281939	0.448148	1.12867	0.081894	0.726133	0.651093	0.756966	0.618583	0.791461	0.459586	0.475704	0.233375	0.096505	0.575629	0.415637	4.256462	7.838172	4.912273	8.978958	3.101599	6.570585	2.331149	3.787332	1.944106	3.724274	2.667336	3.173867	0.266441	1.206873	0.499001	2.210831	0.263715	1.366023	0.644324	4.86128	0.273613	3.83151	0.601856	5.088658	0.244918	0.401668	0.224775	0.437403	0.383902	0.453192	0.933839
AMT	2.488115	2.922363	1.980611	2.436963	3.82889	1.741488	2.081315	3.089256	2.395661	2.28032	3.701639	2.098967	2.893979	1.720984	2.857697	3.22052	2.694991	1.453587	3.118218	6.498036	4.873846	6.600321	4.105307	5.326569	1.594747	2.435996	0.710375	2.50484	1.100737	1.461145	1.282111	2.339014	1.293127	2.362806	2.140554	2.066699	1.509974	2.997826	1.476359	2.921495	0.719965	1.862989	1.844207	1.023828	2.214867	1.98766	1.752681	1.665942	3.354826
AMTN	0	0	0	0	0	0	0	0	0	0	0	0	0	0	0	0	0	0	0	0	0	0	0	0	0	0	0	0	0	0	0	0	0	0	0	0	0	0	0	0	0	0	0	0	0	0	0	0	0
AMY1A	0	0	0	0	0	0	0	0	0	0	0	0	0	0	0	0	0	0	0	0	0	0	0	0	0	0	0	0	0	0	0	0	0	0	0	0	0	0	0	0	0	0	0	0	0	0	0	0	0
AMY1B	0	0	0	0	0	0	0	0	0	0	0	0	0	0	0	0	0	0	0	0	0	0	0	0	0	0	0	0	0	0	0	0	0	0	0	0	0	0	0	0	0	0	0	0	0	0	0	0	0
AMY1C	0	0	0	0	0	0	0	0	0	0	0	0	0	0	0	0	0	0	0	0	0	0	0	0	0	0	0	0	0	0	0	0	0	0	0	0	0	0	0	0	0	0	0	0	0	0	0	0	0
AMY2A	0	0	0	0	0	0	0	0	0	0	0	0	0	0	0	0	0	0	0	0	0	0	0	0	0.284551	0.150222	0	0	0	0.136329	0	0	0	0	0	0	0	0	0	0	0	0	0	0.14275	0	0	0	0	0
AMY2B	2.750304	1.595946	1.91512	1.719188	1.891606	0.902103	1.150642	1.845046	1.622126	3.082218	2.860706	1.019492	0.705827	1.232627	0.987779	0.933356	1.551903	0.623398	3.7296	4.119406	6.445838	7.590157	4.397859	5.421543	2.733368	4.221495	2.639865	2.850215	1.549513	1.32698	0.32664	0.601515	0.654306	0.196925	0.56527	0.299407	0.465682	0.900781	0.648466	1.081474	1.01131	0.489385	0.375439	0.896815	0.79373	0.433454	1.003177	0.212439	2.468203
AMZ1	1.496706	2.155114	1.788431	2.060982	1.973639	2.495688	1.780707	1.619934	1.895888	2.292392	1.684363	1.919026	1.334456	1.137143	0.989405	0.764799	1.36563	0.884898	1.580327	0.292728	2.075149	0.257679	1.905236	0.529872	0.681153	1.25991	1.479249	1.055354	0.644571	0.979778	0.65844	3.714499	0.381361	3.295745	0.203735	3.595235	0.653513	0.981078	0.651628	1.290686	0.736252	0.919426	0.504307	0.958318	0.668519	1.029816	0.659608	1.172799	1.003628
AMZ2	39.28949	40.647408	41.17892	42.55826	34.475087	36.118082	36.3832	36.714481	38.335407	36.961235	46.103292	31.702997	44.535094	45.937808	40.59186	45.569575	47.529302	42.339181	86.697115	134.455412	81.027901	151.03939	73.654122	128.503958	36.583422	33.966166	35.669265	39.078914	34.995069	34.549123	38.054229	56.525451	36.22997	44.625575	41.585524	43.115002	48.724801	75.29578	42.480592	72.035624	53.222604	78.747515	51.076477	57.557001	43.723951	48.921612	48.462698	54.472934	85.412187
AMZ2P1	2.676146	2.603643	2.403665	2.447989	2.309859	2.641287	3.126088	1.677362	1.400739	2.062883	2.721922	2.386258	2.842788	1.900414	2.841922	2.527098	2.473827	2.077824	6.233937	16.306266	5.597146	11.220735	7.219456	15.840672	2.233128	2.035266	2.060258	2.027773	2.611008	2.868604	1.476507	1.561498	0.861399	1.405652	1.108732	0.994308	1.040907	4.858119	1.210168	6.391776	1.482638	5.695624	1.169998	1.4378	0.661232	1.361266	1.066232	1.331135	3.013217
ANAPC1	9.71084	9.104647	9.495761	10.311543	7.066692	8.145641	8.202595	9.989662	9.528979	10.114216	11.097514	9.130209	7.400022	5.58404	6.12916	4.835998	5.893306	5.371757	11.283072	15.290415	12.71868	18.491094	12.379821	12.287222	7.853152	7.048246	7.423741	6.504601	4.705911	4.668018	6.533247	7.215053	6.103578	6.293437	5.586905	5.651936	8.196509	7.059611	8.583609	6.920486	10.488718	7.656583	7.746548	6.283251	8.97206	4.39822	7.270067	4.969092	14.045472
ANAPC10	8.489408	4.730671	4.047408	5.549299	7.11209	5.151063	4.58273	11.325645	5.810461	6.985494	7.286488	4.63567	5.285579	7.1125	5.003202	6.22828	4.881834	9.068581	22.895442	41.386566	6.974602	60.12491	18.274089	38.512206	9.963411	10.230476	3.238966	4.822349	3.226757	1.770405	3.536315	6.305422	3.535744	5.445374	5.529456	4.810719	8.46829	7.272554	4.892562	9.196365	7.73554	10.9935	4.145215	6.678626	3.997996	4.219065	7.658267	6.532798	13.926747
ANAPC11	108.731786	124.330118	137.34898	111.89385	121.449095	127.426862	128.007364	138.53936	128.472287	169.304669	126.147584	134.327335	108.611002	128.198406	152.110005	186.621041	123.684786	130.694157	245.575975	268.625271	421.87359	87.888152	307.507606	326.550703	163.126413	199.058803	173.370537	219.646247	183.030214	188.361474	157.489708	126.571759	147.387613	138.267501	120.633784	140.247259	93.367837	126.921426	108.550283	117.903391	27.848867	117.758554	152.602273	132.571098	149.737551	114.137008	145.248621	128.145803	286.23745
ANAPC13	12.437641	19.882692	17.413281	21.68903	17.565214	18.059282	15.264974	22.947619	13.378054	15.52195	17.198973	20.599488	16.987734	20.532242	15.134511	19.380869	16.237814	20.718354	45.217975	78.094604	40.609492	83.399956	37.225166	67.87714	16.853799	23.583986	20.67192	22.221679	14.350641	17.007758	6.364897	16.084799	7.080679	12.161582	8.823344	12.700906	11.089652	19.143955	7.900775	20.65434	16.460444	17.938918	7.184977	8.938725	7.84914	7.791938	7.524444	13.008171	60.302976
ANAPC15	29.873284	31.119421	30.262332	27.677985	24.760717	27.272548	25.510553	29.596925	42.467406	35.67106	27.147889	28.906727	38.892848	46.323762	33.204943	39.860075	35.698688	31.265914	102.605433	140.788079	94.704745	122.908151	108.628409	120.320914	46.622775	47.166337	41.226125	36.847855	38.807228	57.764986	42.575745	30.328489	31.69621	25.93117	50.796369	25.727094	30.117639	43.764482	28.691413	34.513991	42.109017	38.678717	31.895906	47.240197	39.157695	37.911486	24.674356	29.810699	62.213244
ANAPC16	19.795729	17.17887	20.715131	20.692004	16.469574	18.357605	16.436891	20.802861	22.828025	22.099739	19.976792	19.563269	21.269844	22.58837	27.9928	21.363133	24.186021	21.476156	43.365079	61.480688	39.761279	57.57614	42.383633	56.783037	16.08463	22.530624	18.394162	21.012458	15.978409	15.711215	7.341592	12.238997	8.579912	10.906049	8.422572	10.375734	8.155358	10.647414	7.29654	15.427514	10.071304	13.868179	11.034893	13.333211	12.209718	10.963377	10.373293	13.109188	66.774369
ANAPC1P1	0	0	0	0	0	0	0	0	0	0	0	0	0	0	0	0	0	0	0	0	0	0	0	0	0	0	0	0	0.113506	0	0	0	0	0	0	0	0	0	0	0	0	0	0	0	0	0	0	0	0
ANAPC2	25.406799	26.543161	24.33989	23.045337	20.570716	22.307695	24.067585	22.253483	22.656905	28.4751	23.478688	24.188712	27.377222	21.70492	21.769117	22.357141	21.678766	19.452439	44.30108	58.191806	48.733463	59.344392	48.539567	59.621691	23.858844	26.319672	19.409399	24.11852	20.42449	22.40533	29.133943	33.575359	25.526374	31.537134	23.111793	29.50425	24.85078	35.349022	25.056832	31.60623	28.02075	35.020718	26.845501	29.242891	26.475031	22.892736	26.369404	26.826532	25.065579
ANAPC4	4.847143	5.151689	5.499139	6.862699	4.556085	4.913993	4.271947	8.551279	8.978348	5.384958	6.21756	5.19693	3.722312	3.744017	3.35006	3.391112	4.768043	4.503302	10.566438	10.083048	6.586127	23.072101	10.188204	10.026777	3.079371	4.634823	7.075527	4.895271	2.312163	2.046457	1.714517	4.184464	2.219461	2.626982	2.769106	2.894406	2.23519	3.611671	2.137518	3.260636	6.350709	2.766413	2.784012	4.323831	2.343952	3.162756	3.078106	4.535	21.796293
ANAPC5	25.515238	35.742956	26.144519	25.779293	25.273372	33.386954	24.269465	34.878478	26.119058	30.420986	35.344193	31.546535	31.285707	37.421652	33.122196	33.040889	34.043062	35.461153	54.339789	80.300422	58.176903	70.808051	59.260795	71.459239	24.809272	29.423927	26.060444	34.043863	22.960942	22.952358	49.10175	71.648633	46.142489	66.916523	49.693502	55.449778	58.372332	44.320122	48.759665	60.458787	63.953916	54.665166	60.773507	63.808173	60.158252	52.28887	58.769906	51.583265	41.393758
ANAPC7	60.609729	62.309674	59.042269	54.625294	58.005671	57.72998	58.031442	58.601731	58.324363	61.697225	64.647785	60.094856	66.289669	74.524513	59.294366	65.977337	64.610393	66.046811	120.446019	100.589568	122.556627	118.121456	124.29144	95.849055	56.916771	51.111541	60.58944	54.320742	49.811643	59.200264	58.400067	59.877273	60.453886	54.573116	61.028737	47.728689	64.787969	50.848384	70.036107	51.325578	67.752369	54.338025	60.903249	58.712677	72.852842	54.818017	67.027323	53.67256	83.824236
ANG	1.842105	3.46267	1.262132	5.020287	1.662673	1.765874	5.672001	2.535249	0.816733	3.970441	4.73233	2.141633	4.57387	3.176431	5.66304	5.809812	3.827577	2.688817	3.241468	23.601269	5.812812	11.511316	4.325266	19.997502	4.314247	3.750838	2.999102	3.645057	2.465946	0.242038	2.907362	3.494928	2.996533	2.078502	1.952182	3.283809	1.17871	9.803677	1.60914	10.638489	1.563476	11.387659	2.045584	2.161629	1.589705	0.416543	2.398741	2.483547	2.969897
ANGEL1	9.71841	11.320494	7.492017	11.237101	7.681619	11.058861	7.270628	7.224779	7.087767	11.290088	9.51765	10.761257	4.726413	7.373875	4.519003	5.192794	4.53654	7.29973	13.666767	25.235806	16.018336	27.630543	13.506031	23.084214	7.552057	9.244946	7.68125	8.383238	6.864743	7.462656	8.778098	15.628705	7.442636	14.048418	7.118774	12.204518	7.952401	18.957856	8.510851	19.790755	10.732811	17.794027	8.831192	14.970249	8.320314	11.091735	9.223584	11.800037	10.368729
ANGEL2	7.630096	7.308235	6.998507	8.518447	6.703176	8.793107	7.041927	9.298374	9.425842	9.508552	8.678515	8.091543	8.040522	6.318177	7.16382	6.207356	7.853673	7.171301	9.929026	22.118116	12.175601	28.112985	12.242903	19.487116	5.156062	8.350549	6.864683	7.828919	4.575701	4.962123	6.569944	8.573161	6.146744	7.44662	4.730881	6.204635	7.316878	10.180492	6.75568	9.455519	10.04443	13.099548	8.410162	6.828184	9.330894	6.479706	7.431365	8.850137	18.34719
ANGPT1	3.536102	0.236064	3.487294	0.383119	3.100116	0.246181	3.010414	2.442946	4.684317	1.772445	3.583384	2.414987	3.919114	0.886529	4.385577	0.944225	4.533012	0.865923	10.629948	7.833156	9.335781	10.571816	11.153987	7.113089	4.839914	2.276473	4.437196	1.88493	3.819025	1.333028	4.890028	0.35363	4.424962	0.333634	4.56567	0.242601	5.138995	2.260747	5.096676	1.181583	8.221668	2.130528	13.459414	1.809499	12.525798	1.919148	12.791773	1.822938	7.143037
ANGPT2	0.734687	0.526588	0.418885	1.094883	0.347732	0.538161	0.276897	0.380591	0.587091	0.406355	1.016215	0.344987	0.207804	0.137208	0.141334	0.344373	0.119801	0.122507	0.361473	0.250573	0.60499	0.403413	0.386676	0.38618	0.275793	0.290487	0.345542	0.256525	0.452501	0.209994	0.323754	0.882988	0.288324	0.542608	0.416724	0.552797	0.491924	0.673328	0.36994	0.275475	0.626195	0.397476	0.562655	0.159601	0.325671	0.224161	0.279642	0.21225	0.170824
ANGPT4	0	0.030116	0	0	0	0	0	0	0	0.262164	0	0	0	0	0	0	0	0	0	0	0	0	0.106289	0	0	0	0.116898	0	0	0	0	0.177497	0	0.235263	0	0.119038	0	0	0	0.479016	0	0	0	0	0	0	0	0.252577	0
ANGPTL1	0.295123	0.235948	0.449129	0.311089	1.045221	0.066589	0.572935	1.020514	1.025031	0.437046	0.773348	1.190736	0.327721	0.328013	0.111081	0.104968	0.182947	0.192873	2.347645	2.480813	2.824903	3.235158	3.471163	3.313263	0.87633	1.046561	1.220549	1.594969	1.016941	2.157141	0.147915	0.52963	0.089656	0.177511	0.106781	0.123193	0.11517	0.792026	0.390596	0.633254	0.662491	0.367624	0.606414	0.397155	0	0.396799	0	0.140965	0.736891
ANGPTL2	12.166193	34.487647	14.181553	32.218246	14.850823	30.55757	17.263158	12.737835	16.085501	13.643233	15.441331	17.370481	21.760437	28.395024	18.181102	22.849903	20.127987	28.568678	22.69566	7.128676	27.189092	5.307391	20.85825	6.185657	12.362101	13.236028	12.852106	14.634278	13.60149	15.505599	5.481076	11.962605	5.656353	11.061501	6.554585	9.966321	5.754052	7.085707	6.561887	3.947639	3.505363	7.341094	6.444956	5.167509	6.584369	7.12012	6.448446	7.187778	14.521859
ANGPTL3	0.065749	0.112428	0.333627	0	0.155689	0.296798	0	0.136516	0	0.081239	0	0.274606	0	0	0.065966	0	0	0	0	0	0	0	0	0.155788	0.071527	0.075395	0	0	0	0.065286	0	0.221553	0.16077	0	0.23823	0	0.068445	0.442012	0.095436	0.099484	0.13503	0	0.092214	0.07376	0	0.160559	0	0	0.068544
ANGPTL4	0.744697	31.808498	2.306803	31.986525	0.65432	28.24456	0.617526	0.356463	1.580959	0.426565	0.636242	0.333534	0.533034	11.122565	0.338145	8.721446	0.864256	9.326122	1.565457	1.966887	2.168593	0.171699	1.336322	1.634005	0.254238	0.67085	1.486467	1.020409	0.895928	0.80662	0.21127	15.294431	0.522149	17.083688	0.208766	14.872688	0.120874	0.388995	0.504209	0.508182	0.358244	1.905843	0.485798	0.769713	0.341694	0.909831	0	1.213931	1.449897
ANGPTL5	0	0	0	0	0	0	0	0.086828	0	0.620941	0	0	0	0	0	0	0	0	0	0	0	0	0.084298	0.204825	0.091677	0.386723	0	0.198344	0	0.338517	0	0	0	0	0	0	0	0	0	0	0	0	0	0	0	0	0	0	0
ANGPTL6	0	0.166513	0.588173	0.201425	0.296921	0.266675	0.251644	0	0.296253	0.138846	0.30231	0.324017	0.226406	0.478104	0.808925	0.229329	0.092104	0.505521	0.894132	0.316744	0.898831	0.449176	0.571705	0.4161	0.368256	0.260526	0.251195	1.564308	0.22146	0.825054	0.204321	0.520394	0.398411	0.372682	0.513735	0.25221	0.119826	0.377048	0	0.186414	0	0	0.317389	0.647806	0.18691	0	0	0	0.328984
ANGPTL7	0.260009	0.668059	0.66025	0.3053	0.615941	0.979079	0.374631	0.630755	0.099036	0.752469	0.310456	0.452678	0.602798	0.171818	0.438271	0.496945	0.288524	0.456365	0.341101	0.608978	0.23295	0.255268	0.26278	0	0.476337	0	0.286292	0.309101	0.336062	0.433498	0.637873	0.636242	0	0.672791	0.157706	0.194881	0.363664	0.146572	1.01293	0.923845	0.448698	0.358282	0.61096	0.389334	0.258371	0.105856	0.391874	0.829973	0.090931
ANHX	0	0	0	0	0	0	0	0	0	0	0.096554	0	0	0	0	0	0	0	0	0	0	0.174844	0	0	0.129373	0.136556	0	0	0.113968	0	0	0.022809	0	0	0	0	0	0	0	0	0	0	0	0	0	0	0	0	0
ANK1	0.679914	5.409415	0.883206	4.59959	0.857908	5.343822	0.822826	0.328414	0.60838	0.527929	0.681109	0.496488	1.239772	2.090229	0.689315	2.076101	0.847591	1.877838	2.308068	0.303761	1.679503	0.349472	1.522607	0.194217	0.969771	0.537279	0.447527	0.432443	0.597514	0.425989	2.69781	10.014742	3.110734	8.107797	3.187113	8.024624	3.818738	1.498499	3.453553	1.642933	4.559309	1.829705	1.644956	1.435523	1.887424	1.013625	1.98508	1.337237	0.763329
ANK2	14.320449	6.428648	15.202534	7.277526	14.435049	6.609626	12.346655	12.134115	19.195617	10.5949	16.599042	9.678017	9.643858	5.416198	8.543765	4.445867	9.034615	6.011663	26.208777	22.24384	34.128989	27.4976	30.021811	18.461479	16.456061	11.564339	18.483435	7.669689	12.350206	5.142229	3.162335	1.461792	2.365703	1.381887	1.73683	1.22324	2.213765	9.360919	2.107675	9.460624	3.467351	10.314139	4.205715	3.390808	3.103574	3.254013	3.963873	3.119487	16.243005
ANK3	2.568887	3.694459	3.498264	3.253354	2.956874	3.496274	4.282937	4.24372	4.862489	3.723521	5.636581	3.71807	5.456183	5.635502	4.77721	4.22002	4.499574	5.079343	2.76353	1.853407	3.742895	3.551871	2.167156	2.327952	1.63129	1.51676	1.146547	1.303353	1.30722	0.970694	0.72263	0.148834	0.354568	0.109563	0.723062	0.144044	0.436739	1.633055	0.643304	1.652469	0.823662	1.447719	1.090973	1.152023	0.863091	0.972819	1.666644	1.093091	6.695301
ANKAR	0.401036	0.508099	0.757942	0.170155	0.710819	0.392025	0.386019	0.420614	0.292092	0.302753	0.18268	0.477313	0.350467	0.295139	0.244826	0.048225	0.374985	0.177033	0.454943	0.624633	0.067407	0.500676	0.606332	0.65244	0.221029	0.688526	0.218265	0.179717	0.243966	0.401052	0.233339	0.551755	0.290897	0.443756	0.413164	0.447808	0.353769	0.41674	0.143913	0.364799	0.354564	0	0.135386	0.516136	0.530478	0.187352	0	0.549431	0.524437
ANKDD1A	0.807838	1.221602	0.472907	0.546017	0.441405	1.262079	0.737393	0.902948	0.993641	0.920768	0.740372	1.167826	0.610988	0.911079	0.311301	0.823543	0.358366	0.917946	2.245651	2.753755	1.977026	2.962537	1.676233	2.498645	1.484601	1.280243	0.744919	1.681414	0.953034	1.294127	0.454675	1.795619	0.404854	1.433895	0.281233	1.66531	0.581438	1.043274	0.810889	0.939212	0	0.763605	0.783681	1.045485	0.368911	1.062175	0.90968	2.00407	0.323557
ANKDD1B	0.307853	0.109771	0.390712	0.135434	0.364568	0.086902	0.415559	0.479774	0.175857	0.190577	0.367267	0.08038	0.304608	0.151728	0.387741	0.29309	0.127591	0	0	1.6129	0.205739	0.449912	0.774277	0.916836	0.252574	0.088771	0.253189	0	0.37137	0.076725	0	0.065025	0	0	0	0.086294	0	0.259562	0	0.11685	0	0	0.108244	0.172779	0	0.093987	0	0	0.241525
ANKEF1	1.317368	1.184968	1.670094	0.713011	1.44218	1.08067	1.53228	1.785007	1.391356	1.138798	1.329407	1.324835	0.94387	0.936799	0.861002	1.100562	0.874262	1.436488	4.531861	2.675427	4.151769	2.676513	4.372176	1.433004	2.412345	1.614249	2.363442	2.318149	2.078813	2.201679	0	0.4514	0	0.252441	0	0.256647	0	0	0	0	0	0	0.080528	0.258066	0	0	0.194225	0.068694	2.528995
ANKFN1	1.427301	0.893537	1.40083	0.500982	1.295088	0.858301	1.127966	1.607593	1.303774	1.113243	1.502339	1.414039	1.394711	0.830185	0.711069	0.741882	1.685085	0.780903	2.504207	1.071427	1.75178	0.339829	1.982815	0.837999	0.512979	1.513298	0.618398	0.667519	0.770149	0.563283	0.130089	0.59375	0.077229	0.519941	0.042933	0.423285	0	0	0.237282	0.494668	0	0.22373	0.132852	0.365312	0.121135	0.174223	0.106908	0	1.382006
ANKFY1	34.831385	40.648745	33.505919	36.679904	30.912799	38.631451	30.480003	35.032698	32.331327	42.173576	33.049912	36.127531	29.45718	26.913353	25.857658	22.989622	23.996666	26.679988	55.729855	58.691609	64.47003	59.463228	56.136561	47.470518	32.157428	37.54695	28.73526	38.92371	25.873249	28.987701	30.329065	46.260546	31.103602	39.677341	24.561762	35.887911	32.75333	47.436025	35.15462	44.090725	39.191333	45.757833	37.946138	46.450116	32.721813	40.375164	35.407466	45.710595	29.531214
ANKH	8.085421	7.406109	10.523389	6.546363	8.631971	6.518355	8.140678	8.508598	9.46009	7.510267	9.278707	7.682659	11.977429	9.365339	10.092247	7.560061	10.096115	8.071234	11.047374	6.033517	9.932792	5.934799	9.521262	5.883755	4.606099	4.218271	4.732043	4.038871	3.901715	4.163124	9.121415	9.86216	7.305988	8.876557	9.118277	8.780736	7.432352	10.128115	5.871681	10.023172	6.88959	10.636278	10.031496	11.016613	8.398683	11.267199	8.2173	11.446988	11.738094
ANKHD1	14.130486	17.211927	9.145665	20.590346	14.049353	22.771744	15.969594	19.632455	11.294832	17.745109	13.907693	18.464139	15.499747	12.929555	9.610411	11.024552	12.605159	10.462367	23.299287	37.120473	18.95198	39.999842	19.748677	41.059633	13.653889	21.82577	11.70083	18.370255	11.006664	12.770408	15.969195	24.837566	13.614788	23.863264	15.661227	16.773287	16.119148	30.474845	18.047996	22.266778	18.182585	36.193611	16.15903	16.100073	14.503542	13.451911	13.476422	23.547181	20.79585
ANKHD1-EIF4EBP3	14.316977	13.429422	17.627891	10.917678	11.411305	11.190403	12.694174	14.567082	18.048033	16.125364	17.326312	12.180588	7.133328	7.933764	9.378235	7.782181	7.73279	10.311495	11.020118	21.881888	20.947303	33.128203	16.362346	10.071301	6.723422	4.916861	8.35572	4.703324	5.620627	5.519097	8.886316	11.521328	9.291962	11.87914	5.314844	10.379675	11.411653	25.541847	11.334934	32.620699	18.844053	22.9955	13.830024	17.203142	11.715302	12.738569	11.454146	9.759294	11.355282
ANKIB1	29.794438	30.037142	24.253166	34.249042	25.993292	33.462455	23.581736	38.164575	33.237514	38.12506	34.815358	34.767577	25.602745	22.452861	23.361104	17.966045	24.706857	23.275312	39.960492	92.72841	46.055142	136.787913	41.90231	80.730744	25.363999	33.726276	22.970141	31.809765	16.817216	18.659489	12.423173	11.492414	11.287221	9.730679	11.643911	9.204486	12.868338	48.333413	15.818238	46.762914	20.475327	47.453667	16.040949	26.1565	15.851781	22.204986	16.29652	24.220877	40.658743
ANKK1	0.19673	0.028109	0	0	0.116537	0.111183	0.106384	0.204701	0.112426	0.122262	0.117571	0	0.076456	0	0	0.094429	0.246794	0.086737	0.650321	0.139212	0	0.584829	0.199934	0.236857	0.092256	0	0.108847	0	0.09587	0	0	0.055717	0	0	0	0.086634	0	0.42604	0	0.751628	0	0	0	0.110534	0	0	0.111391	0.117868	0.051786
ANKLE1	1.138259	0.932105	1.152467	0.546586	0.638286	1.092974	0.84793	0.559521	0.897597	0.369717	0.390228	0.683765	1.118099	0.818746	0.131391	0.474636	0.266248	0.780146	1.158089	1.988464	1.541043	1.295976	1.571774	1.662577	0.427389	1.31834	1.27034	0.80501	0.37177	0.653002	0.299708	0.698448	0.160117	0.855039	0.650402	0.66853	0.545318	0.550261	0.380185	0.594466	0.498649	0.817281	0.6712	0.60468	0.355515	0.511986	0.606938	0.357718	0.810469
ANKLE2	41.916579	46.246097	35.371817	48.326263	38.878086	55.202589	44.287495	53.070271	50.494595	39.645691	44.184175	46.090785	39.948941	39.148849	32.989378	27.578579	36.374085	38.07255	43.2901	61.970334	45.596278	96.683398	49.088328	59.007986	28.593704	36.197962	25.151445	28.301629	20.499539	25.758048	40.217204	59.624415	43.456703	46.58178	39.721169	40.791511	42.172908	46.560332	52.013277	45.441174	88.006584	42.703005	48.732245	61.89181	55.877636	54.021839	45.220936	49.732667	53.799074
ANKMY1	5.879621	5.483992	6.562211	4.85248	5.971103	5.156287	4.966468	5.680357	4.332729	5.047277	5.839041	6.344511	5.418877	4.081178	3.788836	4.693323	4.876426	3.746224	7.003229	8.786907	8.048918	6.891987	9.372399	8.772397	4.056734	4.879643	4.091731	4.160373	4.112552	3.819117	2.525689	2.479276	2.102884	2.333466	1.56589	1.932036	1.813325	2.120283	1.46349	3.376988	1.526082	1.754422	1.709457	2.461495	1.358949	1.543404	1.496498	2.059895	3.893033
ANKMY2	14.373698	19.689459	11.998962	17.854211	16.384537	17.791996	13.031754	18.687097	16.684979	19.318436	15.863804	18.142496	17.263655	15.152515	15.024506	14.122959	14.462428	15.453335	25.445262	65.825546	24.039317	82.783732	27.063737	57.042939	13.957181	14.627721	13.654153	13.285233	11.052144	11.110469	7.971915	11.927371	8.542443	10.870504	11.166152	10.169318	12.372581	23.329982	9.29205	23.339327	19.185096	21.316454	10.48599	12.682932	9.607395	11.076276	12.926191	11.215492	28.140965
ANKRA2	5.858976	5.444834	4.212445	4.883682	3.614799	4.308453	4.781328	4.912571	5.646547	5.679268	4.915372	7.994422	6.770413	6.286436	5.664485	4.312317	7.02594	4.715003	9.501191	17.695647	6.826488	22.744403	9.581279	21.142004	5.25991	7.065806	4.039924	6.018737	3.553813	4.468536	6.853684	9.622222	5.210821	8.121124	5.844522	7.067715	5.740489	14.420719	4.556021	13.954539	8.801291	15.825409	6.105819	11.744427	6.817107	8.256666	6.434633	5.918885	11.476718
ANKRD1	0.408872	1.022685	0.649339	0.540876	0.121111	0.23112	0.221163	0.106388	0.233678	0.12714	0.977749	0.32044	0	0.204472	0.104001	0	0.256875	0.270829	0	0	0	0	0.624442	0	0.113235	0.597383	0.33989	0	0.299411	0	1.038293	0.869373	1.008327	0.798169	0.83974	1.269654	0.970577	0	0.750266	0	2.129986	0	0.43403	0.229774	0.611112	0.624382	0.463297	0.245053	6.680851
ANKRD10	36.847969	34.457091	37.302797	31.772439	31.783856	31.804515	27.295626	27.560426	34.741587	28.821628	28.750713	25.409652	24.63233	25.933091	27.53072	25.137028	23.20786	25.229331	49.731208	56.13267	57.90181	62.626578	54.176166	52.89469	28.947749	30.44832	26.189785	31.394284	26.931982	30.389058	29.17812	29.179738	30.509135	24.452048	29.62988	20.46667	31.111071	27.180229	38.639205	23.050369	38.373936	23.108267	30.537985	23.43629	32.566558	23.250589	31.196531	26.7363	50.23125
ANKRD11	34.628595	37.837259	33.826733	37.844553	29.522369	37.471066	35.16692	38.045141	37.844288	38.726349	33.868908	36.771808	26.56485	21.851018	20.656614	21.072768	21.857379	20.242437	46.398965	56.840586	49.678125	63.314843	47.82299	54.077423	24.095808	30.876387	22.590763	26.578427	18.597729	25.832231	24.562964	32.944175	22.124912	28.315295	22.98832	24.644573	24.179892	35.694112	29.025434	36.316814	33.354193	35.104661	25.327981	30.293609	24.947129	24.158215	26.529386	30.695935	35.945225
ANKRD12	4.970858	5.448651	3.869207	6.411491	4.860183	6.970272	4.492644	7.296662	6.636076	7.543318	6.388581	5.626605	3.398437	2.775076	3.257918	2.936514	3.303876	3.654438	6.343647	9.650953	7.093291	18.362691	5.360644	9.426737	3.817092	5.551112	3.533206	3.9591	2.420036	2.648973	2.254683	2.746767	2.370111	2.11588	2.253954	1.615789	2.407552	3.940175	3.216195	4.845561	5.543988	4.663832	3.373921	3.245393	2.660208	2.994743	3.432468	3.813803	8.012267
ANKRD13A	13.041883	16.36607	13.421882	17.512223	11.345177	17.232016	13.119472	18.951189	16.406032	16.945576	13.620677	15.151272	12.35149	14.783463	10.243382	13.261213	9.594013	14.389985	18.577089	42.964368	20.523084	42.569425	17.490038	38.513605	12.988415	13.978795	11.765878	12.875365	9.337507	10.094389	22.422727	18.40152	22.631296	17.795833	21.952296	16.513326	32.126749	24.673829	32.86679	24.773595	44.690816	23.61759	26.72817	23.306888	29.193923	18.816494	26.452427	22.221338	25.774693
ANKRD13B	11.251517	8.439923	9.56489	9.414334	9.86401	8.302896	10.168471	7.769147	10.985277	9.535132	7.390219	9.524514	12.44013	9.390753	8.952968	9.322039	8.818768	8.404603	29.409967	37.339105	30.245658	21.99448	23.159336	31.950359	12.672556	11.895329	12.71848	10.368818	10.725797	10.681323	5.616345	11.497724	4.604854	12.156631	5.39338	11.165171	4.044732	13.983216	5.465025	12.588318	3.86449	12.36678	4.089342	4.774778	5.234162	4.009696	4.382224	3.499593	12.511071
ANKRD13C	17.127714	23.084787	21.638187	15.265225	16.605926	18.964783	16.491969	16.751724	19.368533	16.736356	18.46754	22.883185	24.871803	28.875389	18.994693	28.42278	22.169145	25.532228	33.341302	42.508917	33.946205	37.06887	29.066198	34.433446	18.397813	20.790862	18.042208	21.456257	18.434232	17.437444	19.370452	24.215454	17.33447	20.974954	15.795408	22.025498	19.308964	24.023289	17.028775	29.110519	22.567288	28.755589	11.197267	18.098261	17.721987	14.306457	11.606394	14.414188	23.353575
ANKRD13D	14.551441	14.526703	16.408399	9.083914	11.25967	14.115908	11.784465	15.383906	11.785244	14.848489	10.307548	14.489855	10.053233	10.421681	7.469836	8.925982	9.540958	10.902458	31.522544	45.0467	31.118374	37.22989	29.159784	35.125166	15.446	16.105358	13.038097	17.560819	11.249899	17.404077	9.857753	20.213154	11.560134	22.371789	9.505782	21.506274	11.138936	16.683868	12.47823	15.964857	10.904122	17.716457	10.049741	14.571997	13.277785	14.124706	11.868514	15.62578	13.100757
ANKRD16	5.169911	5.88022	4.524507	5.720556	4.679534	5.682975	5.262414	3.177741	3.368621	6.38915	4.500935	4.404134	6.369027	4.997033	4.941346	7.551762	4.947986	3.826712	9.640551	15.873545	13.642251	11.697832	8.739825	16.539859	4.085207	5.481095	6.835899	4.941077	3.996166	6.76688	6.670419	4.241966	3.280815	5.978692	4.024745	3.792027	3.447771	3.704951	4.422083	5.526108	4.214022	5.355207	3.219832	3.358208	6.898447	3.703108	1.575526	4.629585	7.123391
ANKRD17	26.771626	34.61931	26.20356	34.156253	24.514385	35.307383	25.921489	33.728966	29.121142	33.041551	29.52026	30.004302	21.063218	18.36921	16.090052	17.166596	17.450402	18.583093	35.985347	57.427993	46.072665	61.372851	37.529205	48.397088	25.81698	27.029704	23.905381	25.75252	18.478655	21.226395	24.211038	30.589828	19.480001	29.616142	17.415121	22.923551	24.314492	41.975211	29.6678	43.580672	32.092864	46.380246	31.766613	33.132565	31.234006	27.896154	29.742709	32.429924	24.230228
ANKRD18A	0	0	0	0	0	0	0	0	0	0	0.121578	0	0	0	0	0	0	0	0	0	0	0.14631	0	0	0.051619	0	0	0	0.048708	0	0	0	0	0	0	0	0	0	0	0	0	0	0	0	0	0	0	0	0
ANKRD18B	0	0	0	0	0	0	0	0.058403	0	0	0	0.058766	0	0	0	0	0.046266	0	0	0	0.074383	0	0	0.059812	0	0	0	0	0	0	0.043678	0.133934	0	0.06172	0.086488	0.062756	0.0584	0.320446	0	0.254794	0.172768	0.325403	0	0.063121	0	0.137447	0	0	0
ANKRD18CP	0	0	0	0.527622	0	0	0	0	0	0	0	0	0	0	0	0	0	0	0	0	0	0	0	0.783215	0	0	0	0	0	0	0	0	0	0	0	0	0	0	0	0	0	0	0	0	0	0	0	0	0
ANKRD18DP	0	0	0	0	0	0	0	0	0	0	0	0	0	0	0	0	0	0	0	0	0	0	0	0	0	0	0	0	0	0	0.122832	0	0	0	0	0.074996	0	0.22554	0	0.101526	0	0	0	0	0	0	0	0	0
ANKRD19P	1.289492	0.319029	0.327436	0.605605	0.305466	0.38847	0	0.714977	0.196474	0.319828	1.129027	0.628596	0.683113	0.59624	0.260758	0.492777	0.500673	0.226266	1.239967	0.845291	0.346452	0.885695	0.607974	1.440112	0.283383	0.996237	0.378512	0.613	0.166613	0.945717	0.158153	0.436819	0.281596	0.190615	0.312806	0.193261	0.18031	0.872109	0.251122	0.523514	0.177972	1.539545	0.727073	0.965407	0	0.629976	0.194325	0.102898	0.090173
ANKRD2	0.158017	0.4588	0.201232	0	0.374871	0	0.171623	0.151774	0.332641	0	0.189875	0.330637	0.161971	0	0.601731	0.155304	0.135532	0	0.397107	0	0.221229	0	0.165285	0	0.18009	0	0	0	0	0	0	0.045467	0.394859	0	0	0.332365	0.170218	0	0	0	0.168407	0	0	0	0	0	0.180624	0	0.084741
ANKRD20A1	0.819746	0.671177	1.360693	0.611947	1.283087	0	1.460617	2.788343	1.665123	0.462199	1.186819	0.770776	0.254337	0	2.221005	0	0.861976	0.107576	0.936347	2.437116	0.464572	3.547595	2.034596	2.215883	0.956961	0.447303	1.013478	0.298482	1.108494	0.112644	1.532941	0.635692	0.905606	0.560063	0.981797	0.346928	2.119412	0.815394	2.065109	4.478502	3.258473	2.7831	0.393037	0	2.69123	0	1.036827	1.003542	1.01509
ANKRD20A11P	0.408073	1.529421	0.781031	1.453101	0.969	1.390913	1.556323	0.855529	1.168431	1.034377	0.492368	0.854705	0.854002	0	1.080536	0.612857	0.35705	0.18803	1.743383	1.542736	1.761414	0.331168	0.873385	1.815207	0.238197	0.504146	0.23641	0.510849	0	0	0	0	0	0	0	0	0	0	0	0	0	0	0	0	0	0	0	0	0.111017
ANKRD20A12P	0	0	0	0	0	0	0	0	0	0	0	0	0	0	0	0	0	0	0	0	0	0	0	0	0	0	0	0	0	0	0	0	0	0	0	0	0	0	0	0	0	0	0	0	0	0	0	0	0
ANKRD20A19P	0.03687	0.010482	0.093429	0	0	0	0.039703	0	0	0.135954	0	0	0	0	0	0.034566	0	0	0.046804	0	0	0.313451	0	0.08614	0	0	0.039759	0	0	0.03624	0	0.010276	0	0	0	0.040882	0	0	0	0	0	0.04987	0.051341	0	0	0	0	0	0
ANKRD20A2	6.92154	1.524019	5.139378	1.678638	6.109827	2.919089	4.232472	3.68189	5.933967	4.106709	4.82784	2.948165	3.371616	0.124661	3.437123	2.994276	3.758989	1.742287	5.562408	7.769881	5.521759	15.778484	5.368725	7.988075	2.628835	3.906176	4.500042	1.489259	3.693193	1.813796	2.387441	1.305541	2.722625	1.305933	4.61997	1.553688	1.889355	9.939718	4.471209	5.943897	3.75612	8.302454	3.787577	2.156277	3.021132	2.108888	2.016837	2.013241	1.69196
ANKRD20A3	1.495878	1.044802	2.514355	0.485036	1.767922	1.115994	1.333235	0.846419	1.147126	0.957525	1.886068	2.023889	1.556537	2.061856	1.874849	1.150255	1.610403	1.320429	2.879345	5.293403	4.014687	4.663721	2.081432	4.107426	1.526699	0.427999	1.627935	1.597843	0.911515	1.442166	1.262034	0.837198	1.189085	1.062657	1.919749	0.868371	1.261387	3.951936	1.320998	2.520299	1.897912	2.386064	1.35639	0.873671	1.18889	1.165204	1.823853	0.857254	0.537638
ANKRD20A4	1.198211	0.512422	0.916033	0.143098	1.969712	0.515604	0.101258	0.662347	1.697583	1.60013	1.579344	0.206091	0.750689	0.612435	1.017879	0.226927	0.568854	0.421947	2.243845	3.163423	2.315822	4.521431	0.843918	1.983664	1.352246	0.772512	1.266071	0.591401	0.99179	0.862096	0.539873	0.245572	0.498871	0	0	0	0	0	0	0	0	0	0.303589	0	0	0	0	0	0.455537
ANKRD20A5P	0	0	0.261293	0.180918	0.30493	0.058107	0.055542	0	0.117673	0	0.061331	0.053783	0.050433	0	0.051416	0.048577	0.042264	0	0	0	0	0	0.051222	0	0.055662	0	0	0	0	0.050906	0	0	0	0	0	0	0	0	0	0	0	0	0	0	0	0	0	0	0
ANKRD20A8P	0	0	0.06953	0	0	0	0	0.056259	0	0	0	0	0	0	0	0	0	0	0	0	0	0.076488	0	0	0	0	0.057353	0	0	0	0	0	0	0	0	0	0	0	0	0	0	0	0	0	0	0	0	0	0
ANKRD20A9P	0.038561	0.010934	0.042692	0	0.022799	0.010847	0.005179	0.019931	0.021996	0.017671	0.011428	0.020105	0.004626	0.004563	0	0	0	0	0	0	0.006193	0.006667	0.00469	0.033268	0.010182	0.005358	0	0.005536	0	0.004685	0	0.003997	0	0	0.004311	0	0.004909	0	0.006868	0	0	0	0.006659	0	0	0	0	0.005728	0.002467
ANKRD22	0	0	0	0	0	0	0	0	0	0	0	0	0	0	0	0	0	0	0	0	0	0.136342	0	0	0	0	0	0	0	0.047079	0	0.026672	0	0.052148	0	0	0	0	0	0	0	0	0	0	0	0	0	0	0
ANKRD23	3.571474	4.096476	3.471745	3.743801	1.349796	3.689296	2.297509	2.210448	2.257152	2.916025	2.084866	1.111044	2.40501	1.871543	2.525745	1.952576	1.951831	2.456772	5.047921	7.95775	5.786172	7.656872	5.196036	6.514507	2.824899	3.06609	3.248454	3.596968	1.97912	3.710636	1.394588	3.401837	1.179589	2.769705	1.31063	3.066401	1.191007	3.202518	1.438408	3.575416	2.350398	3.337288	1.282173	2.38816	3.27854	1.299142	1.715055	1.726638	1.986634
ANKRD24	0.708178	0.302354	0.57715	0.266398	0.350648	0.445431	0.43619	0.712912	0.577612	0.373976	0.421441	0.475197	0.494921	0.29472	0.454128	0.524396	0.600948	0.481259	1.036657	5.29981	1.732342	4.167488	1.306874	4.718175	0.436967	1.035932	0.658313	0.769834	0.791954	0.770714	0.044578	0.832248	0.041084	0.748447	0	0.563021	0	1.238787	0	1.218969	0.199113	0.481381	0.070678	0.283511	0	0.185245	0.056859	0.422511	0.498674
ANKRD26	6.819429	7.911964	6.199913	8.764951	7.447886	9.049519	6.21374	8.565501	8.68981	7.648824	7.990041	6.509749	6.263789	5.145265	4.757865	4.341063	6.033376	4.652064	10.115449	17.277181	9.542353	29.025536	9.08136	14.479616	5.658185	5.879739	5.228248	6.327455	3.376704	4.112442	2.858869	4.776515	1.951713	3.547237	2.662616	3.988732	2.027945	5.95	4.082097	4.65751	5.047671	6.906871	3.331959	5.050536	2.894248	3.261954	2.884848	3.934276	9.582818
ANKRD26P1	0	0.034625	0.077174	0.05338	0	0.102958	0.098368	0.15774	0	0.0374	0.10858	0.063568	0.029554	0.058499	0	0	0.074322	0	0	0.041407	0	0.171821	0.119959	0.070952	0.032574	0.137215	0.032763	0.035362	0.057568	0	0	0.008476	0	0	0.027392	0	0	0	0	0.045603	0	0	0.042353	0	0	0	0	0.036286	0
ANKRD26P3	0	0	0	0	0	0	0	0	0	0	0	0	0	0	0	0	0	0	0	0	0.067526	0	0	0	0	0	0	0	0	0	0	0	0	0	0	0	0	0	0	0	0	0	0	0	0	0	0	0.061153	0.026595
ANKRD27	8.630525	9.595706	9.033448	9.533856	7.428507	10.906978	8.040756	10.457001	9.561772	9.564396	8.181133	10.301454	9.46516	6.608002	8.002537	7.534607	6.24598	7.924816	12.372788	15.717544	11.136067	19.005942	10.052997	14.35036	6.898668	8.241561	5.994766	7.191647	6.439626	3.652393	9.896593	14.228444	9.649862	12.318952	6.517097	10.241935	8.491863	9.726735	11.846307	8.101761	16.243728	8.500491	10.365403	9.807947	7.929392	6.822239	10.097011	11.75369	15.941295
ANKRD28	9.521044	10.278825	9.688673	12.541116	9.083968	9.700515	7.236933	9.465342	9.759917	9.544388	10.08406	8.600145	6.963446	6.352906	6.746714	6.525401	5.830271	7.572088	11.131937	11.92527	10.821916	16.269685	10.300733	11.858983	6.182251	8.28689	8.058466	6.944626	5.367229	4.22169	7.808605	7.199043	8.024934	5.8543	6.629397	5.345299	9.037971	7.693259	11.409733	9.870238	15.545843	11.559247	9.895925	8.28166	8.091088	5.561226	8.052718	7.041555	16.324375
ANKRD29	0	0	0.221798	0	0	0	0	0	0	0	0	0	0	0	0	0	0	0	0	0.122791	0.234847	0	0.088301	0	0.192078	0	0	0	0	0	0.080366	0.024665	0	0	0.158953	0.098215	0.183289	0.295478	0.127626	0	0	0.120385	0	0.098092	0	0.213358	0	0	0
ANKRD30A	0	0	0	0	0	0	0	0	0	0	0	0	0	0	0	0	0	0	0	0	0	0	0	0	0	0	0	0	0	0	0	0	0	0	0	0	0	0	0	0	0.043705	0	0	0	0	0	0	0	0
ANKRD30B	0	0.011626	0	0.0717	0	0	0	0	0	0	0	0	0	0	0	0	0	0	0	0	0.053559	0	0	0	0	0	0	0	0	0	0	0	0	0	0	0	0	0	0	0	0	0	0	0	0	0	0	0	0
ANKRD30BL	0	0	0	0	0	0	0	0	0	0	0	0	0	0	0	0	0	0	0	0	0	0.229919	0.309225	0.366753	0	0	0	0	0	0	0	0	0	0	0	0	0	0	0	0	0	0	0	0	0	0	0	0	0
ANKRD30BP2	0	0	0	0	0	0	0	0	0	0	0	0	0	0	0	0	0	0	0	0	0	0	0	0	0	0	0	0	0	0	0	0	0	0	0	0	0	0	0	0	0	0	0	0	0	0	0	0	0
ANKRD30BP3	0	0	0	0	0	0	0	0	0	0	0	0	0	0	0	0	0	0	0	0	0	0	0	0	0	0	0	0	0	0	0	0	0	0	0	0	0	0	0	0	0	0	0	0	0	0	0	0	0
ANKRD31	0	0	0	0	0	0.104499	0	0	0	0	0	0	0	0	0.030613	0	0	0	0	0	0	0.043612	0	0	0	0	0	0	0	0	0	0.017208	0.024998	0	0	0	0	0	0	0	0	0	0	0	0	0	0	0	0
ANKRD32	3.728028	3.615958	2.630066	3.891177	3.057635	4.00697	2.84099	6.480611	6.358894	5.763823	4.662336	3.99087	3.668247	1.969105	3.43246	2.227412	3.165902	3.325277	3.795669	14.969425	3.806586	28.438689	4.199285	12.046483	2.366987	2.663285	2.865046	1.613793	1.490931	1.745382	3.32078	3.913433	3.08963	1.950179	3.104718	3.562464	3.590535	10.740028	4.806445	8.386234	8.401833	11.450745	3.844817	4.009718	2.69934	3.16971	4.303866	3.034163	15.376184
ANKRD33	0	0	0	0	0	0	0	0	0	0	0	0	0	0	0	0	0	0	0	0	0	0	0	0	0	0	0	0	0	0	0	0	0	0	0	0	0	0	0	0	0	0	0	0	0	0	0	0	0
ANKRD33B	1.263457	4.03037	3.594195	3.778884	1.097516	3.753379	1.061643	1.791999	1.086054	1.972846	1.106177	1.182193	1.086784	2.06073	2.117369	1.953234	0.847205	4.590954	1.911748	0.373341	1.589392	0.386582	1.560277	0.430848	0.853637	1.025025	0.718698	1.026619	0.849357	1.272906	2.636764	12.895834	2.299877	11.324549	1.540909	8.883835	2.453725	1.014705	2.627725	2.520926	3.222329	0.769501	2.584724	3.818791	1.616623	2.095585	1.498737	2.248287	1.796344
ANKRD34A	3.966448	5.495119	3.299929	4.857132	3.355483	4.740774	3.311716	2.664745	4.105586	3.318654	2.742061	2.643728	2.420415	4.665451	1.843925	3.003335	2.41115	3.365403	6.355618	6.05345	7.844671	6.578664	6.289939	4.814637	3.432047	2.260961	2.324342	2.367835	2.630448	1.918134	0.772913	4.779195	1.32357	4.546828	1.257172	4.535692	0.658174	3.677992	0.664742	2.784993	1.49053	2.520909	0.592031	1.812776	0.392179	1.139961	1.287941	1.66388	3.485423
ANKRD34B	0	0	0.13395	0	0	0	0	0	0	0.130234	0	0	0.103467	0	0	0	0.043354	0	0	0.072751	0.069666	0	0	0.062188	0	0	0	0	0	0.052215	2.193584	0.664011	1.79577	0.809797	1.527923	0.860859	2.098337	1.455761	2.138426	0.946408	3.961119	0.525627	2.141646	0.921624	0.70446	0.451402	1.91862	0.807863	0.109709
ANKRD34C	0	0	0	0	0	0	0	0	0	0	0	0	0	0	0	0	0	0	0	0	0	0	0	0	0	0	0	0	0	0	0	0	0	0	0	0	0	0	0	0	0	0	0	0	0	0	0	0	0
ANKRD35	0	0.325517	0	0.219703	0.074002	0.423183	0	0.194636	0.195805	0.077189	0	0.391576	0	0.183329	0	0.215988	0.051505	0.16297	0.161389	0.346326	0.497275	0.812964	0.249839	0.517556	0.27157	0.572464	0.06813	0.147096	0.299631	0.061997	3.887887	7.443479	3.156404	7.556244	2.602818	6.561627	2.2098	2.413954	1.812814	2.846179	1.474401	3.872043	1.489159	3.715919	2.505005	3.155643	2.04138	2.837281	0.260402
ANKRD36	4.550961	4.775087	4.695511	5.807102	3.939483	5.516143	2.768692	4.081235	3.952101	4.319582	4.371016	3.016288	2.769466	1.696723	1.548391	2.182939	2.360804	2.234114	3.48519	4.44101	4.628495	7.403802	3.414218	5.642406	3.557521	3.496161	2.729777	2.749197	2.275539	1.759607	2.38375	4.621897	2.391284	3.826132	2.57401	3.984767	1.904349	5.599401	2.786295	5.069142	3.976163	5.948663	3.15196	3.913978	2.807243	2.745901	2.69581	3.840679	1.443
ANKRD36B	3.967687	3.286522	3.390578	2.541884	2.115031	3.799011	2.912296	3.776939	3.322176	2.687088	3.354492	2.94453	2.274705	1.303255	1.465527	1.30501	1.954734	2.367437	2.387639	5.261528	2.015302	7.773971	3.32722	5.689728	1.871801	1.892024	3.12332	2.350044	1.695398	1.79705	2.326044	2.737463	1.819711	2.035275	2.809543	2.147681	2.491574	6.308191	3.843496	5.218984	3.68905	5.545756	3.309676	2.591248	3.412182	2.075631	3.329666	1.65416	1.337331
ANKRD36BP1	18.185402	12.707346	18.267408	8.264004	14.58148	10.71389	16.500386	16.89517	17.677125	14.645906	15.894028	15.705283	9.722375	6.122906	8.33107	5.458345	7.317882	7.425612	10.586502	9.3063	10.521793	12.568606	10.788907	14.893186	8.472562	7.536189	6.173116	6.012273	6.292548	5.819424	14.201171	8.566608	12.282899	6.941481	11.048859	6.406059	7.370871	20.207166	12.975157	17.530636	15.130152	19.217437	14.203499	14.44717	12.547049	10.510691	11.981296	10.840383	14.091169
ANKRD36BP2	0	0	0	0	0	0	0	0	0	0	0	0	0	0	0	0	0	0	0	0	0	0	0	0	0	0	0	0	0	0	0	0	0	0	0	0	0	0	0	0	0	0	0	0	0	0	0	0	0
ANKRD36C	2.682503	3.049057	2.833581	2.529341	2.641704	3.639397	1.846497	2.724261	2.873799	2.580105	3.311504	2.219351	1.607787	0.938321	1.376624	1.111266	1.261288	1.667115	1.369563	2.848796	1.833397	4.846619	1.498715	1.677689	2.046385	1.738562	1.570322	1.561747	0.962188	1.196954	1.399941	3.034033	1.175867	1.953973	2.122531	1.896632	1.53798	2.985603	2.414205	3.543725	2.907753	3.018269	2.049838	2.342524	1.893981	1.908959	1.848387	2.854856	1.154228
ANKRD37	1.991793	2.500501	2.232471	1.338145	0.736646	1.704481	0.915605	1.910645	1.143989	4.219333	1.813574	3.913377	2.665192	1.909892	1.883583	3.053292	2.974535	3.09328	4.409928	3.109634	7.753828	6.738183	3.278605	6.81658	0.596838	1.593354	2.859031	2.550287	1.829735	0.529739	3.104518	1.492922	1.927928	1.085331	1.880085	2.060082	1.113501	2.216714	0	3.072021	3.868519	1.465124	2.566845	1.978146	2.679193	3.325876	1.736004	2.170078	6.311325
ANKRD39	12.042319	20.02508	16.742984	11.248585	10.268326	12.528413	12.320424	12.678747	6.604482	18.115727	10.479319	15.923935	21.3752	20.48398	14.188915	17.714181	13.157326	17.310823	36.583916	62.915	54.631148	45.986611	42.407829	60.051439	23.327128	13.69549	19.920258	20.18593	19.87136	21.502263	16.33948	30.371625	16.099144	27.972994	10.880085	26.611185	15.851514	26.154736	18.602358	16.00555	13.408855	25.109117	10.037483	19.58556	15.699616	16.028419	12.777495	13.687777	15.387798
ANKRD40	25.439179	24.030866	24.687373	24.83397	23.966808	27.602929	28.734574	26.231123	26.967334	25.826874	25.716698	24.983118	27.635728	24.456098	23.24314	21.702475	22.528415	22.507938	55.191672	66.086672	62.465643	66.985312	52.33238	62.619691	29.263946	31.91464	29.747265	27.484696	23.897658	25.708798	36.44107	28.461751	37.472102	26.38834	29.595966	24.886087	43.829412	35.429119	44.180448	38.871443	50.763174	40.447508	38.484403	36.515489	41.552352	30.773552	40.021952	33.32667	41.423458
ANKRD42	4.189525	4.668535	3.259957	4.877549	1.956114	3.418024	2.681074	5.045961	2.536876	3.686542	3.156103	3.419892	2.869515	3.368118	1.895639	2.941732	2.376217	2.971459	4.387999	14.690698	5.028417	20.402075	5.500298	15.499244	3.479956	3.144733	3.332182	2.388878	2.350896	3.539588	4.043044	7.832212	3.478644	6.055709	3.637591	5.829304	4.380188	9.252147	3.720394	9.089777	4.634234	10.32912	4.701998	6.143056	4.419347	5.115171	3.993923	5.222098	4.720126
ANKRD44	1.748006	3.166114	1.921745	4.18321	3.689142	2.350389	2.549488	3.904571	2.31408	3.969538	2.298055	4.42142	2.854738	2.747075	2.990097	2.016624	2.241951	1.540697	3.955087	13.342025	5.050467	16.000954	6.218435	11.404772	4.532247	4.287191	4.097618	4.630589	2.706275	3.511908	5.760865	5.70726	5.204163	4.897212	4.291627	5.020141	4.987765	11.849814	7.669928	11.007715	6.334858	8.108876	9.229064	9.692539	6.767583	10.336457	6.570556	9.657025	2.211324
ANKRD44-IT1	0	0.060641	0	0	0	0.238929	0.458365	0	0	0	0	0	0	0	0	0	0.184444	0	0	0	0	0	0	0	0	0	0	0	0	0	0	0.368083	0.177313	0	0.196377	0	0	0.738279	0	0	0	0	0	0.237615	0.640616	1.029031	0.484601	0.254429	0
ANKRD45	0.805617	0.960712	0.464677	0.644171	0.520343	1.488249	0.316272	0.608576	0.585664	0.996761	0.960779	0.53538	0.361753	0.288153	0.294757	0.557005	0.666753	0.511395	1.333095	2.858634	1.269928	5.3361	1.471014	4.00594	0.399842	0.758791	1.04241	0.952238	0.564464	0.729147	0.268644	1.421802	0.298989	1.050511	0.13289	0.984375	0.382246	2.960696	0.106551	2.998818	0.150856	1.706991	0.308727	1.150689	0.326724	0.804895	0.247839	0.788081	0.459147
ANKRD46	1.388696	2.864178	2.162969	4.114273	2.21368	1.870231	2.460687	3.426061	2.700589	3.29954	2.779706	2.575317	1.854715	3.368852	2.219835	1.061656	2.028367	1.939363	4.974892	10.274332	3.504978	16.748195	5.242522	10.197615	2.276168	2.901538	3.195635	1.880839	1.108759	1.946499	1.531651	4.021351	1.007518	3.657069	1.06393	2.353022	1.677699	4.355408	1.703701	4.616478	2.374212	4.328021	1.482171	3.657882	2.268145	3.518284	1.907451	2.247298	7.132157
ANKRD49	1.80855	1.30812	2.568538	1.877142	2.143015	2.045026	2.762965	2.547436	2.432244	2.780915	1.908727	2.890625	1.279281	1.599931	2.168315	1.844077	1.874704	2.729405	2.545865	11.650022	3.180603	13.527435	4.232766	8.487553	1.889572	2.49245	2.835014	3.188777	1.56111	1.39326	0.491686	1.419105	0.875386	1.188607	0.777552	1.322966	1.011704	1.990763	1.250988	2.933729	3.663889	3.396889	1.356597	0.956775	1.750357	0.909831	1.929999	1.913536	4.884725
ANKRD50	9.667955	12.760672	10.116995	14.172402	8.930573	14.240166	8.684807	14.823973	11.847055	13.177713	12.273575	9.866234	7.639874	7.311038	6.02002	6.156078	6.048282	7.295906	13.573334	36.587216	15.927604	44.804583	14.101248	30.267699	9.509165	10.810841	9.593312	9.941607	6.965245	7.647299	10.408826	7.928102	9.084429	6.127518	9.955834	5.60289	12.007877	41.915518	12.881593	43.232049	20.866596	44.500784	14.020621	12.064813	13.813599	10.906837	12.061362	14.476307	11.938766
ANKRD52	44.397402	63.618862	45.523295	58.764897	39.047572	57.655463	43.421416	44.294015	45.021819	45.139192	43.137043	43.710306	32.129069	31.269622	25.350852	28.281309	23.238573	27.582112	74.261725	70.55152	77.703366	64.383533	66.331069	66.063741	34.89182	32.577546	31.735781	27.815629	27.551417	27.267984	43.961525	61.573186	38.672126	58.159527	36.668436	54.363311	37.049156	37.990938	47.390751	36.578114	46.286838	38.773656	40.199491	52.413219	42.234591	42.0209	39.801188	48.602111	46.97307
ANKRD53	0.202254	0.659008	0.385428	0.17835	0.610641	0.560314	0.590979	0.799671	0.462358	0.213116	0.307768	1.16238	0	0.085135	0.086876	0.485927	0.169345	0.688227	0	3.022705	0.461705	5.120726	1.286892	3.25981	0.559826	1.758024	0.524251	0.120971	0.098688	0.508425	0.15807	0.578748	0.083109	0	0.156327	0.644584	0.106648	2.924359	0.250999	3.623759	0.210633	2.445918	0.286187	0.742354	0.302237	0.494167	0.213657	0.11307	0.099269
ANKRD54	9.686456	9.688196	8.516207	12.138331	9.208754	10.407046	9.177859	11.614732	12.952631	11.891957	9.845833	10.44925	9.6275	11.281397	9.271862	9.070343	10.148848	9.50764	16.304938	30.497443	21.605066	22.758299	15.013848	24.991477	9.058932	13.772664	10.324991	11.440277	6.137544	10.267891	14.884936	25.327073	15.245677	18.563085	16.227583	20.876378	14.96198	20.364267	17.43638	20.041314	18.00638	23.177603	20.640325	21.720577	16.577263	22.30201	16.496855	21.829816	16.470318
ANKRD55	0	0.086568	0	0	0	0	0.109207	0	0.115395	0	0.603487	0.210986	0	0.077666	0.102668	0.097015	0	0	0.133726	0.286211	0.421244	0	0.205456	0.187698	0.111767	0.235848	0	0	0.197029	0.101508	0	0.028612	0	0	0.184258	0	0.106462	0	0	0.463231	0.105132	0	0	0.226925	0.30172	0	0	0.121002	0.053193
ANKRD6	9.036221	5.421355	5.355233	5.71204	7.411047	4.475783	5.621928	6.078965	6.610261	5.541599	6.320782	4.529269	3.958522	2.306383	4.343848	1.702496	3.293481	2.147849	6.33218	19.012529	8.817696	22.959794	6.995281	20.064266	3.596041	4.029073	3.047092	5.900177	4.137105	3.961537	5.880092	10.312591	6.373218	9.227373	4.876138	9.499487	5.793909	19.63497	5.699187	18.364324	7.004363	17.327977	7.624241	9.807372	9.271157	8.769543	7.030738	7.789351	5.627131
ANKRD60	0	0	0	0	0	0	0	0	0	0	0	0	0	0	0	0	0	0	0	0	0	0	0	0	0	0	0	0	0	0	0	0	0	0	0	0	0	0	0	0	0	0	0	0	0	0	0	0	0
ANKRD61	1.041236	2.731895	5.301936	1.844409	2.293307	2.022545	3.390443	1.553216	1.361432	2.052614	0.535771	1.867086	2.125851	2.140683	1.232931	1.456561	2.16031	2.276626	2.647127	4.777413	1.864157	4.606918	3.097727	2.388134	2.024627	2.317293	1.513849	3.996796	1.484434	1.06512	0.972392	1.793147	1.730775	2.026915	1.096994	0.680757	1.596758	3.075628	2.21565	1.385406	1.421354	0.839492	1.065134	1.173112	0.896638	1.091101	1.867593	1.611339	1.03402
ANKRD62	0	0	0	0	0	0	0	0	0	0	0	0	0	0	0	0	0	0	0	0	0	0	0	0	0	0	0	0	0	0	0	0	0	0	0	0	0	0	0	0	0	0	0	0	0	0	0	0	0
ANKRD62P1-PARP4P3	0	0	0	0	0	0	0	0	0	0	0	0	0	0	0	0	0	0	0	0	0	0	0	0	0	0	0	0	0	0	0	0	0	0	0	0	0	0	0	0	0	0	0	0	0	0	0	0	0
ANKRD63	0.387022	0	0.493606	0	0	0	0.421408	0	0.44317	0	0	0	0.201526	0.408762	0.61228	0.192921	0.168539	0.355066	0.546953	0	0.553344	0	0.205995	0.733749	0.673975	0	0.223167	0.241101	1.183851	0.804907	0	0.16864	0.162556	0	0.360217	0	1.267686	0	0	0	0.209286	0	0.280326	0	0	0	0	0.233845	0.314819
ANKRD65	0	0.581348	0	0	0.300734	0	0	0	0	0	0.303996	0.132619	0	0.128709	0.2606	0.246275	0	0.113168	0.342039	0.365354	0.174406	0	0.130684	0.21482	0	0.300443	0	0.153441	0.5301	0.38619	1.178312	5.591821	0.524394	4.328944	0.832497	3.605778	0.405161	0.651357	0.750578	0.195565	0.934352	0.887365	0.903269	2.141246	0.380828	0.930135	0.144286	0.7619	0.095558
ANKRD66	0	0	0	0	0	0	0	0	0	0	0	0	0	0	0	0	0	0	0	0	0	0	0	0	0	0	0	0	0	0	0	0	0	0	0	0	0	0	0	0	0	0	0	0	0	0	0	0	0
ANKRD7	0	0	0	0	0	0	0	0	0.179866	0.197497	0	0.16445	0	0	0	0	0	0	0	0	0	0	0	0.194969	0.17907	0.189235	0.178405	0	0	0	0	0.045219	0	0	0	0	0	0	0	0	0	0.222507	0.2256	0.177175	0	0	0	0	0.168551
ANKRD9	31.850612	18.153839	27.245375	20.823482	20.919423	19.090855	28.197208	26.955993	31.691666	24.237411	27.223166	27.850946	27.479384	27.245714	25.513126	20.774148	25.017161	20.762295	52.784571	50.277169	52.934135	53.583783	51.082242	49.034253	23.219896	22.308715	26.957438	24.363902	18.062858	29.493426	35.588046	37.847963	28.265605	30.787162	34.09043	37.517102	26.959882	16.45949	28.496111	18.709849	26.796312	14.310172	22.85623	28.193467	26.978017	26.561467	18.520413	22.526531	46.85156
ANKS1A	11.860787	13.452173	12.871926	12.68051	10.899387	11.534133	10.594965	12.907261	12.248818	11.918668	11.765917	13.772122	10.279859	9.263038	9.075873	7.689715	7.60743	7.937803	20.371635	28.989985	22.388318	29.148618	19.103118	28.644744	11.525206	11.729683	10.430003	12.35238	9.422251	9.580391	10.35851	14.725536	8.661485	14.015477	8.912322	12.09728	11.937243	19.992684	8.994437	20.281708	12.631598	19.364846	10.761243	13.311492	11.778192	12.600977	8.964681	12.900528	12.383359
ANKS1B	29.762417	6.550584	22.537983	7.740904	29.591843	6.587193	30.948432	22.024556	31.892664	20.89573	25.519685	18.353763	45.230687	24.9097	37.848684	19.600946	34.345294	23.946166	41.068649	50.173897	46.979355	57.193853	39.838715	44.692404	14.118552	8.726745	15.704638	6.319012	12.187435	6.478312	42.994916	3.90171	43.588018	5.010753	42.748236	3.170144	45.721437	40.178175	50.369215	36.370009	62.776384	42.909607	43.837848	24.044197	44.406263	20.167085	43.885723	20.496533	40.128309
ANKS3	6.754395	4.463606	7.832883	9.227985	5.614542	5.787338	6.292711	4.486306	8.172679	5.666663	8.297951	6.37478	5.624891	7.075569	5.98961	6.013448	6.446637	5.242436	19.186842	18.219663	16.241282	18.430723	14.066396	16.471335	7.763548	6.679758	5.544882	8.01428	5.371149	6.735177	5.924291	4.300087	6.157769	3.888648	5.660717	3.138937	7.770835	10.28064	5.446157	6.63146	7.347957	11.424667	5.004233	5.194916	6.89126	4.48283	7.745269	5.062199	10.604078
ANKS4B	0	0	0	0	0	0	0	0	0	0	0	0	0.065858	0	0	0	0	0	0	0	0.088847	0	0	0	0	0	0	0	0	0	0	0	0	0	0	0	0	0	0	0	0	0	0	0	0	0	0	0	0
ANKS6	6.38253	9.760085	6.891641	9.175435	5.202903	8.167121	7.907983	6.317343	6.306532	6.396624	7.283512	7.670911	6.729101	5.626059	5.034113	5.490995	5.421475	5.632918	10.054961	24.811675	13.996058	19.026996	11.35504	21.918641	5.966879	6.77081	5.751713	7.324049	5.576528	8.607939	9.616814	13.604185	9.202293	12.757343	9.177667	12.062442	9.838165	17.400709	7.548233	15.328857	7.585355	16.264295	10.375861	11.137656	7.852818	10.314676	9.193378	10.802348	7.102832
ANKUB1	0.159095	0	0	0	0	0	0.171836	0	0	0	0.094921	0	0	0	0.080231	0	0	0	0	0.111309	0	0	0.080125	0.379532	0	0	0.087325	0	0	0	0	0	0	0	0	0	0	0	0	0	0	0.10932	0	0	0	0	0	0	0.041639
ANKZF1	13.457782	14.692084	14.721249	14.866187	11.43908	15.505948	11.627631	11.431545	10.572188	10.911104	11.506178	10.169436	12.739849	14.327867	11.457481	11.133797	10.812369	15.447658	21.958405	33.541927	22.051099	37.389821	15.836955	33.801544	10.386907	11.89213	12.491373	10.768575	9.332255	13.098458	8.064392	14.306471	6.518966	12.972414	6.459866	12.253229	7.468287	11.147269	6.007452	10.11473	8.098842	11.685566	8.821327	6.84046	4.7107	7.581963	7.868582	7.134111	13.032561
ANLN	85.421655	75.181562	83.281873	84.183758	77.219172	78.230836	81.062469	101.070765	99.618472	93.510348	110.194482	85.683409	82.963692	69.54234	79.781036	57.534531	81.617978	72.304026	90.736922	200.078546	106.001985	308.438215	100.683038	166.277016	58.649758	60.333555	54.261664	48.335398	38.469878	36.476117	86.573024	46.015835	84.837589	37.652225	74.448148	32.862124	115.745983	80.571668	138.09552	77.902356	197.566594	88.377547	115.040866	64.160397	105.338661	51.176562	107.713358	68.212164	173.502277
ANO1	0.213612	0.011254	0	0	0.25279	0	0.255755	0.088563	0.182415	0.065642	0.234673	0	0	0	0	0	0	0	0	0	0	0	0.158928	0	0	0	0	0	0	0.084158	2.78301	0.36212	2.735219	0.516094	2.082253	0.284691	2.477828	0	1.922456	0.237002	3.40218	0.207223	1.973779	0.092316	1.275717	0.065001	1.536526	0.330249	0.386366
ANO1-AS2	0	0.088467	0	0	0	0	0	0	0	0	0	0	0	0	0	0	0	0	0	0	0	0	0	0	0	0	0	0	0	0	0.29516	0	0.524987	0.734429	0.579734	0	0.346867	0	0.47649	0	0.344861	0	0	0	0.47141	0	0.711901	0	0
ANO10	16.165859	17.302509	11.2762	18.505122	9.074945	13.225924	10.672584	13.519245	12.828542	15.8095	13.41843	16.054471	16.499673	15.797942	12.158095	11.261117	11.430579	13.352384	20.794484	40.846423	22.565088	42.404266	20.487362	32.954865	12.776717	11.908157	11.742044	9.728008	7.466896	7.501846	11.122684	19.753644	10.501665	17.636734	9.12296	14.602373	12.627957	21.723073	10.899246	21.243235	15.086892	21.251361	11.014508	15.304998	9.375027	13.222238	11.595739	14.682429	19.984914
ANO2	0.051941	0	0	0.287975	0	0	0.088352	0	0	0	0	0.085427	0	0	0.082562	0	0.06793	0	0	0	0	0	0.082469	0	0	0.094574	0	0	0	0	0	0.043599	0	0.170568	0	0	0	0.17388	0	0	0	0	0	0	0	0	0	0.097861	0
ANO3	0	0	0	0	0	0	0.067726	0	0	0.154517	0	0.032823	0	0	0	0.029432	0	0	0.039795	0.598992	0.246028	0.84345	0.216887	0.623097	0.134617	0.496195	0.169237	0.584525	0.059476	0.061726	0	0	0	0	0	0	0	0.052339	0	0	0	0.127398	0	0	0	0	0	0	0
ANO4	0	0	0.089397	0	0	0.079531	0	0	0	0	0	0	0.069522	0.069194	0	0	0	0	0	0	0.093833	0.102448	0	0.17718	0	0.2857	0	0.117592	0	0.099211	0.064569	0.039619	0	0	0.063886	0	0	0	0	0	0.072485	0	0	0.103281	0.209446	0.183952	0.079443	0.16844	0.036779
ANO5	0	0	0	0	0	0	0	0.091122	0	0.036004	0	0.061205	0	0.028145	0	0	0	0	0.103275	2.405287	0.283892	3.836644	0.028861	1.776654	0.11653	0.6749	0.090037	0.411229	0.110749	0.240474	0.373088	0.750685	0.529039	0.621544	0.269715	0.663584	0.672086	5.218003	0.168415	3.956994	0.496793	4.778972	0.227441	0.295591	0.402529	0.432866	0.230036	0.422218	0.015122
ANO6	27.702552	32.163441	31.617928	37.614718	22.846855	34.962222	25.772749	35.531521	36.673998	35.066551	28.767888	32.68492	24.073964	24.833662	23.60647	20.337038	22.428229	22.132683	42.468824	46.989662	52.594235	63.418416	43.137029	39.402765	29.110398	26.387862	32.036758	25.571285	23.05528	19.107882	11.170831	14.563744	10.874439	14.600718	7.825631	12.864974	11.215207	23.48294	10.814739	22.822964	17.706325	25.16094	14.399724	19.529064	12.862115	12.353803	11.334221	14.599303	40.593678
ANO7	0.547504	0.55872	0.466288	0.087369	0.05891	0.51845	0.214586	0.190696	0.262524	0.509536	0.05471	0.575931	0.134714	0.222692	0.198537	0.562403	0.150537	0.172141	0.318592	0.273698	0.302087	0.356116	0.638353	0.117016	0.214895	0.260977	0.215846	0.268647	0.262534	0.272066	0.544662	1.101807	0.646687	0.762144	0.580754	0.460061	0.332695	0.999091	1.12785	0.414973	0.14056	0.873734	0.385069	0.979157	0.81668	0.607574	0.464874	0.493638	0.103275
ANO8	16.545121	26.306586	16.568027	23.738614	14.334016	25.764228	16.842609	15.778378	14.663874	16.204995	14.844373	17.792691	19.903135	22.793943	13.106064	20.078018	14.735893	18.977122	37.930547	39.050464	42.688557	36.380563	43.908235	36.783118	17.822919	15.664709	15.582109	13.936283	15.175758	13.744438	18.945409	35.812334	13.014844	33.442144	13.811153	30.481508	14.028367	14.966689	16.879174	16.565146	14.341314	16.001912	13.521947	20.948932	11.228028	21.478304	13.398627	20.333398	15.912547
ANO9	0	0.059872	0	0	0.062234	0.059298	0	0.109069	0	0	0	0.054883	0	0	0	0.163613	0	0.091024	0	0.217202	0	0.0754	0.104589	0.185671	0.113659	0.119764	0	0.101764	0.050179	0.103932	0.047979	1.559895	0	1.276286	0	0.751406	0	0.769825	0	0.782159	0.05371	0.78686	0	0.455812	0	0.2578	0	0.240778	0
ANP32A	45.922392	37.553699	44.097333	41.189209	44.738246	42.66042	43.390333	45.231336	53.928054	34.527738	48.03269	43.542844	37.108007	31.305553	37.299983	26.413837	36.719346	33.969423	39.632947	36.10334	37.101753	57.088593	49.48108	33.156296	23.972649	17.805777	28.673254	16.5669	21.300894	18.809116	25.16054	29.67132	29.389323	22.526798	24.597261	23.928446	30.920613	17.387979	24.916057	20.631712	53.110741	18.331533	29.450623	30.753426	34.542167	26.724649	35.188832	27.421112	113.552783
ANP32A-IT1	2.1711	1.353747	1.265048	2.680208	1.041943	1.72112	1.265689	0.91331	0.938204	1.303364	1.467685	1.225181	0.288045	0.686894	0.645843	0.554725	0.7241	0.407333	1.888987	1.702941	1.009272	1.268161	1.755841	0.900596	0.954193	0.603365	0.38312	0.758225	0.730034	0.232479	1.072456	1.069043	1.098205	0.965883	0.371516	0.523664	0.852979	2.165074	0.594911	1.86047	0.360515	0.560094	1.150132	0.723833	0.174071	0.501464	0.594363	0.70067	0.335725
ANP32AP1	2.738844	0.299648	3.076295	0	0	0	0	0.364162	0	1.336021	0.836573	0	0.380795	0.395476	0	0	0.317506	0	0	0	0	0	0.392018	0	0	0	0	1.824752	0	0	0	0.517379	0	0.838531	0.328647	0.413896	0.792578	0	1.08586	1.130736	0	0.521934	0	0	0	1.678887	0	1.257835	0
ANP32B	166.404887	157.115758	173.330165	159.343062	146.657905	146.424238	215.643565	195.966311	231.501709	221.903227	200.34651	200.120458	251.866885	247.357068	226.761498	194.872495	233.319418	192.259597	476.982803	408.18484	430.255644	403.277397	451.481233	337.020981	204.90552	175.638518	180.758306	145.706568	140.006091	171.171826	175.11922	202.668362	178.453381	185.161473	184.620044	168.576526	241.173652	162.011382	203.389668	159.771456	189.779875	167.258111	193.787288	187.569826	200.963287	164.045442	219.953321	186.371295	388.946926
ANP32C	1.095644	0.106757	0.938604	1.320552	0	0	0.402765	0	0	0.95411	0	0	0	0	0	0	0	0.358938	0	0	0	0	0.844728	0.504297	0	0.492167	0	0	0	0.404709	0.359336	0	0	0	0	0	1.706292	0	1.166924	0.607587	0.42443	1.685777	0	0.416235	0	0	0	0	0
ANP32D	0	0	0	0	0	0	0	0	0	0	0	0	0	0	0	0	0	0	0	0	0	0	0	0	0	0	0	0	0	0	0	0	0	0	0	0	0	0	0	0	0	0	0	1.086487	0	0	0	0	0
ANP32E	48.889885	34.319229	40.016972	36.239655	43.641886	37.980825	46.446074	51.060614	65.150044	49.545393	58.360724	49.492577	48.869572	43.144532	42.468437	28.095264	50.843436	36.4913	59.33574	83.088419	70.716446	118.967634	71.053051	57.577377	35.773668	29.335224	32.915652	23.766976	21.11584	17.859399	28.759652	23.521553	26.771664	22.133524	28.148832	16.307972	37.030582	35.589186	42.082487	40.468514	66.447658	39.315614	42.99916	25.807066	39.245486	23.496931	48.136576	27.476023	129.363614
ANPEP	3.187301	4.650371	4.582208	4.69027	2.53512	4.000876	3.444424	2.227424	2.751415	2.259687	2.681161	1.585595	1.067568	1.221957	0.888846	1.024593	0.98854	1.088068	4.40129	0.576946	4.160455	0.300412	4.527418	1.109703	2.094537	0.656145	1.421225	0.675029	1.196036	0.880021	0	0.014657	0	0	0	0	0	0.263054	0	0.078932	0	0.142514	0	0.05872	0	0.191825	0.058894	0	6.03102
ANTXR1	24.542471	24.575623	29.171094	26.923087	25.191047	25.074822	27.304957	26.414645	28.702723	30.557499	28.078758	28.751176	24.175939	21.286196	22.937881	16.45822	24.821244	19.944122	40.987937	37.588395	43.386655	41.460885	41.916587	29.224762	20.908079	19.823853	20.692153	20.55067	15.502948	14.212117	13.154661	10.444254	12.492685	9.451732	13.947583	8.012752	14.089806	12.416642	12.770542	9.561709	17.426322	9.519225	14.100333	12.858774	15.090393	10.560179	14.331612	11.729151	35.172127
ANTXR2	2.920301	6.287626	2.942404	6.626786	3.42021	6.484292	2.667648	5.269167	7.132163	5.209997	4.806433	5.000875	2.125944	4.758135	3.060533	4.982041	2.305185	4.96113	6.281739	12.129704	3.252281	20.974392	3.58729	10.57351	3.663456	4.944539	4.374654	2.776116	1.234418	2.389216	3.775153	4.267296	4.21202	4.624753	4.217308	2.848328	4.362559	12.139023	6.615481	10.529729	8.055794	11.154664	8.931781	7.783042	8.049033	9.452483	9.895462	8.116083	6.88618
ANTXRL	0	0	0	0	0	0	0	0	0	0	0	0	0	0	0	0	0	0	0	0	0	0	0	0	0	0	0	0	0	0	0	0	0	0	0	0	0	0	0	0	0	0	0	0	0	0	0	0	0
ANTXRLP1	0	0	0	0	0	0	0	0	0	0	0	0	0	0	0	0	0	0	0	0	0	0	0	0	0	0	0	0	0	0	0	0	0	0	0	0	0	0	0	0	0	0	0	0	0	0	0	0	0
ANXA1	104.408741	47.916321	124.81347	52.702751	109.25252	42.995036	135.919367	115.861238	154.358609	92.19306	138.875954	86.51771	198.248868	185.503941	208.109962	149.375599	243.921241	153.078975	324.765337	226.183194	176.972347	338.548685	272.034816	187.332068	117.058507	68.490883	118.908261	72.381529	103.889093	52.527954	223.803021	14.734301	265.68819	13.284567	253.937981	8.862816	413.270519	277.168169	323.101896	252.063122	678.840492	238.804956	189.444792	121.241944	234.994034	103.529805	190.10749	114.009895	569.38814
ANXA10	0	0	0	0	0	0	0	0	0	0	0	0	0	0	0	0	0	0	0	0.243055	0	0	0	0	0	0	0	0	0	0	0	0.237546	0.275009	0	0.304916	0	0	0.28538	0	0.257132	0	0	0	0.185844	0	0.604627	0	0	0
ANXA11	29.633454	54.646173	27.395276	50.572542	28.522372	53.416108	27.109795	33.087991	27.24927	30.436882	26.999582	39.783108	32.591527	43.539731	23.082443	30.425933	23.907305	33.745343	47.447557	52.217656	53.846551	43.223153	48.081586	44.279	23.241933	28.299406	24.20362	24.64935	20.993898	24.266909	26.422906	55.989083	23.010492	49.00146	24.590017	46.513847	26.255713	28.070495	20.49039	26.463401	25.462755	28.208633	23.626535	30.991655	22.76795	25.134233	23.54779	26.100348	42.168706
ANXA13	0	0.082143	0	0	0	0.162202	0	0	0	0.179443	0	0.299514	0	0	0.148032	0.279805	0	0	0.195254	0	0	0.441434	0.148694	0.176335	0	0	0	0.697818	0	0	0.13354	0	0.237698	0	0.131843	0	0.153387	0	0	0	0.455041	0	0.40955	0.161277	0	0	0	0	0.305738
ANXA2	344.774282	216.965655	365.611697	216.068638	306.262916	190.960243	330.741983	246.111505	339.240182	263.732657	334.353025	242.608989	350.7943	285.014234	368.456781	255.557644	341.638202	246.173118	641.804887	301.077569	619.767478	345.349153	596.623773	299.561806	264.222813	213.459108	254.30516	228.021835	249.69633	222.462185	1067.15645	205.767865	1185.162983	200.44975	1188.998057	178.855471	1605.959836	279.663283	1435.964445	242.558994	1807.105533	259.436023	1135.661385	643.846014	1225.919209	580.258403	1073.076541	545.869782	1053.792261
ANXA2P1	0.159275	0.503216	0.202845	0	0.188933	0.541698	0	0.332872	0	0.200195	0.191409	0.166639	0.326704	0.329524	0.33142	0.156619	0.273369	0.288057	0	0.93626	0	0.248822	0	0.395535	0.726565	0.191965	0.361874	0.195436	0.638988	0.163555	0.298252	0.412597	0	0	0.294317	0	0.686619	0.550643	0	1.240286	0.339672	0	0.45743	0.179545	0.240472	0.584253	0	0.383774	0.085449
ANXA2P3	0	0	0	0	0	0	0	0	0	0	0	0	0	0	0	0	0	0	0	0	0	0	0	0	0	0	0	0	0	0.16249	0	0	0	0	0	0	0	0	0	0	0	0	0	0	0	0	0	0	0
ANXA2R	9.913159	9.876862	11.760053	7.584394	9.531148	10.469222	8.546965	10.903597	9.976947	12.702153	6.373995	10.19525	11.981746	10.861062	10.718707	9.286857	12.972177	8.076291	24.003932	28.592328	28.933271	24.806786	27.167259	25.620116	15.687792	12.024186	14.246309	11.80526	12.756212	11.63308	0.962893	4.58943	1.428026	6.460038	0.949853	4.919882	1.480114	5.336966	1.281899	2.938795	1.648131	4.378135	0.738492	2.120638	1.034338	1.881208	1.370368	1.649009	14.908851
ANXA3	0	0	0	0	0	0	0.150869	0	0	0	0	0	0	0	0	0	0	0	0	0	0	0	0	0	0	0	0	0	0	0	0	0	0	0	0	0	0	0	0	0	0	0	0	0	0	0	0	0	0
ANXA4	7.80787	11.61929	6.988951	15.684008	6.784621	11.703383	7.203015	11.818094	7.612923	11.640601	9.213829	10.022487	14.422554	17.785071	14.484986	15.55483	11.653485	16.24264	11.105662	15.604079	10.951531	18.802155	12.446814	14.00472	6.231158	9.61	5.976375	7.755938	5.884517	5.546226	10.425285	12.729472	9.934199	12.003443	8.362594	11.284006	8.38381	7.623279	7.603647	7.762464	8.331687	8.755223	6.797184	9.483388	6.208674	8.481683	4.957842	8.029298	18.320485
ANXA5	156.357945	173.130843	173.445369	194.504585	146.103669	208.61309	162.725619	196.637671	201.840234	193.032526	202.51065	177.334187	174.860644	205.403975	204.478788	189.454138	208.340257	198.485941	358.105061	470.496986	359.703859	681.121604	389.107702	454.625913	171.707739	193.482551	186.586603	178.379355	157.3486	155.950658	238.429953	150.649202	227.690246	128.978585	209.618861	117.788886	262.728436	385.351927	257.287713	379.171294	382.4213	421.478962	294.301273	259.01377	299.987053	213.001742	274.445731	224.709934	556.436013
ANXA6	20.490199	44.929541	22.300933	40.626608	19.529119	41.285649	19.936494	22.997066	20.614261	21.763848	20.692592	22.619692	19.26602	22.395359	17.568185	20.983206	18.668701	24.683003	71.099268	70.207006	72.533433	64.315887	66.650692	65.171672	36.337492	39.713678	32.646086	38.100617	30.943226	32.229332	51.069712	94.521709	45.731619	84.908555	52.326645	80.718883	56.835807	48.190884	51.265905	42.710262	63.911475	42.584507	43.541452	65.940962	48.359474	54.059553	45.928416	55.493959	24.369088
ANXA7	37.928932	48.234931	45.246426	49.111571	42.711413	47.235508	40.073256	41.046953	44.350608	39.401194	41.337267	40.935078	59.320571	79.500034	63.965886	70.833425	65.42725	71.695985	110.450596	187.22096	101.754787	176.664104	92.24553	166.556274	40.55963	51.85187	42.404967	50.751202	45.820996	44.248535	35.116623	36.218155	32.429048	35.127241	34.964778	27.544481	42.011482	34.63082	35.376761	32.754936	40.066832	31.318057	33.841278	41.076252	35.687698	35.21473	33.073079	30.577179	140.228981
ANXA8	0	0	0	0	0	0	0	0	0	0	0	0	0	0	0	0	0	0	0.143992	0	0	0	0	0	0	0	0	0	0	0	0	5.432576	0	2.685657	0	3.711222	0	0	0	0	0	0	0	0	0	0	0	0	0
ANXA8L1	0	0	0	0	0	0	0	0	0	0	0	0	0	0	0	0	0	0	0	0	0	0	0	0	0	0	0	0	0	0	0	2.082919	0	3.002402	0	0.962715	0	0	0	0	0	0	0	0	0	0	0	0	0
ANXA9	1.539528	1.40755	1.909752	0.59174	1.327477	0.631877	0.41727	1.087943	0.624914	1.014837	0.898185	1.103126	0.502383	0	0.228203	0.215648	0.653178	0.891588	1.043621	1.034652	1.366697	3.08927	0.511963	1.414499	0.473227	0.737273	0.988819	0.694548	0.657468	0.391438	0.206827	3.939324	0.092054	5.546773	0.251401	4.918071	0.236592	0.380762	0	0	0.172271	0.15543	0.548964	5.716484	0.243799	6.109639	0.253588	3.485163	0.44105
AOAH	0	0	0	0	0	0	0.091271	0	0	0	0.100844	0	0	0	0	0.080657	0	0	0	0.237106	0.226768	0	0	0	0.185505	0.195635	0	0.300987	0.163608	0.080693	0.155346	0	0	0	0	0	0.088541	0	0.123325	0.128548	0	0	0	0	0.120362	0	0.190908	0.202197	0
AOAH-IT1	0	0	0	0	0	0	0	0	0	0	0	0	0	0	0	0	0	0	0	0	0	0	0	0	0	0	0	0	0	0	0	0	0	0	0	0	0	0	0	0	0	0	0	0	0	0	0	0	0
AOC1	0	0.023107	0.102791	0	0	0.091454	0	0	0	0.100333	0	0	0	0.080006	0.08172	0.15443	0	0	0	0	0.334763	0	0.081622	0	0.08876	0	0.08895	0	0	0.080843	0	0.273959	0	0.179219	0	0.090897	0	0	0	0	0	0	0	0.181831	0	0	0	0	0
AOC2	1.44257	2.278533	1.445337	1.420668	1.304045	1.740554	0.57389	1.735308	0.503227	1.635108	0.452847	1.840085	0.901093	1.15555	1.034245	1.465816	0.930652	0.704939	1.68115	4.196548	1.175226	2.912693	1.253527	2.18266	0.962055	2.983807	0.832212	2.169637	1.131784	1.169564	1.857386	2.683243	0.839252	2.997432	0.758136	2.549319	0.766412	1.640334	0.961356	2.338248	1.209885	2.188196	0.309496	0.832459	0.790695	1.761633	0.662539	1.433522	0.997306
AOC3	0.341612	0.426497	0.314332	0.513939	0.346557	0.690964	0.535	0.354229	0.390068	0.360682	0.290377	0.517271	0.33024	0.244858	0.340179	0.272681	0.359871	0.168716	0.851508	0.670508	0.317466	1.932154	0.935356	1.549545	0.762256	0.713026	0.37021	0.677378	0.269273	0.593079	0.311447	0.575951	0.347711	0.738644	0.087121	0.325749	0.08645	1.002892	0.211406	1.234918	0.099557	0.384034	0.204471	0.16229	0.632333	0.622662	0.438725	0.910404	0.513113
AOC4P	0	0.027652	0	0	0	0	0	0	0.11061	0	0	0.303353	0	0	0	0	0	0.085283	0.255659	0	0	0	0.098281	0	0	0	0	0	0	0	0	0	0.079454	0	0	0.109114	0.101899	0	0	0	0	0	0	0	0	0	0	0	0.101851
AOX1	0.266944	1.33371	0.28992	1.404245	0.406123	1.074453	0.246413	0.395139	0.391815	0.515721	0.498726	0.198972	0.18558	0.77223	0.79509	0.536539	0.342208	1.017407	1.356599	1.093425	1.346987	0.649036	1.167937	0.534899	0.532075	1.077777	0.740598	0.621742	0.470049	0.262503	0.104038	1.435294	0.432374	1.661194	0.137379	0.972892	0.471633	1.080714	0.32932	0.572196	0.658504	0.928897	0.265594	0.256319	0.169085	0.325797	0.213915	0.636356	1.576991
AOX2P	0	0	0	0	0	0	0	0	0	0	0	0	0	0	0	0	0	0	0	0	0	0	0	0	0	0	0	0	0	0	0	0	0	0	0	0	0	0	0	0	0	0	0	0	0	0	0	0	0
AP000289.6	0.157878	0.181362	0.402109	0.839686	0	0	0	0	0	0.396777	0	0.660692	0.161819	0	0.492499	0	0.27081	0.285364	0.217515	0	0.221017	0	0	0	0	0	0	0.193603	0.632963	0	0.147768	0	0	0	0	0	0	0	0	0	0	0	0	0.177958	0	0	0	0.570543	0.592641
AP000330.8	0.076571	0.321098	0.097178	0.404214	0.090676	0.086457	0.165371	0.079552	0.087479	0.600894	0.091345	0	0	0.07546	0	0.811356	0.126919	0.066923	0	1.141168	0	0.11187	0.513632	2.662467	0.418727	0.417795	0.251856	0.090635	0	0.228968	0.829087	0.843532	0.737542	0.422957	0.815464	0.982307	0.728165	1.549244	0.334541	0.813677	1.968248	1.904793	1.165969	1.581679	1.518749	0.561042	0.917678	1.805504	0
AP000345.1	0	0	0	0	0	0	0	0	0	0	0	0	0	0	0	0	0	0	0	0	0	0	0	0	0	0	0	0	0.363309	0	0	0	0	0	0	0	0	0	0	0	0	0	0	0	0	0	0	0	0
AP000469.2	0	0	0	0.176946	0	0	0	0	0	0	0	0	0	0	0	0	0	0	0	0.142175	0	0	0	0.120923	0	0	0	0	0	0	0	0	0	0	0	0	0	0	0	0	0	0	0	0	0	0	0	0	0
AP000472.2	0	0	0	0	0	0	0	0	0	0	0	0	0	0	0	0	0	0	0	0	0	0	0	0	0	0	0	0	0	0	0	0	0	0	0	0	0	0	0	0	0	0	0	0	0	0	0	0	0
AP000475.2	0	0	0	0	0	0	0	0	0	0	0	0	0	0	0	0	0	0	0	0	0	0	0	0	0	0	0	0	0	0	0	0	0	0	0	0	0	0	0	0	0	0	0	0	0	0	0	0	0
AP000479.1	0	0	0	0	0	0	0	0	0	0	0	0	0	0	0	0	0	0	0	0	0	0	0	0	0	0	0	0	0	0	0	0	0	0	0	0	0	0	0	0	0	0	0	0	0	0	0	0	0
AP000688.14	22.170261	16.603277	16.333329	17.738424	15.058012	23.090959	24.130877	20.380394	24.30355	18.713532	26.006977	21.000722	8.513517	5.477673	24.80829	12.398467	16.818024	16.165453	18.515634	14.226527	15.105135	0	59.279696	16.372444	20.928295	16.217135	20.815343	2.845039	18.443224	7.55184	36.265412	24.795016	36.945909	20.314887	16.876026	19.122389	11.250196	23.303623	20.86786	17.058671	3.585427	13.966065	14.309993	26.05582	22.268674	21.949798	21.28409	25.767619	23.290461
AP000688.8	0	0	0	0	0	0.20493	0.098025	0.282929	0	0	0	0.094739	0	0	0	0.086797	0	0.079715	0.119291	0.127748	0.244296	0	0	0.108767	0.099882	0	0	0.107994	0	0	0	0	0	0	0	0	0	0	0	0	0	0.250301	0	0	0	0	0	0.108592	0.047631
AP001258.4	1.062017	1.111869	1.573267	1.091318	1.153135	0.79989	1.721695	1.012266	1.820399	1.866673	1.162586	1.479246	1.144043	0.790356	1.074839	0.592444	0.515983	0.932716	1.976191	4.108741	1.428713	7.96176	1.432358	3.393025	1.363177	2.156668	1.95047	1.263531	0.772775	0.885897	0.651641	1.075003	0.580146	0.589274	0.483305	0.298653	0.0929	1.04826	0	1.34843	0.917033	1.342392	0.873824	1.590402	0.659791	0.64858	1.701152	0.847652	2.461973
AP003025.2	0	0	0	0	0	0	0	0	0	0.05375	0	0.045582	0	0	0	0	0	0	0.222762	0	0.114622	0	0	0.051189	0.094005	0	0.094462	0	0	0.043033	0	0	0	0	0	0	0	0	0	0	0	0	0	0	0	0	0	0	0
AP1AR	7.261194	7.288295	5.677651	4.227738	6.110944	5.352484	5.334152	7.072035	7.779873	10.219733	6.36947	4.533641	5.197258	8.636404	4.760191	12.718849	6.74235	8.478885	16.635014	20.946717	23.749434	24.094534	17.905478	32.500879	8.692625	10.009837	8.248335	15.160015	11.470047	8.206705	19.270385	9.990162	14.166776	10.665915	11.315899	13.379962	11.836918	17.633437	8.826055	18.678427	16.016391	16.011101	15.367699	10.941289	16.420283	9.297982	13.64429	13.923517	19.454145
AP1B1	36.766222	53.147792	39.332829	49.163427	35.589308	53.158173	37.012356	43.082385	37.551091	42.736998	35.806212	45.438755	40.026574	40.085	28.672719	31.89094	29.855851	32.540462	49.0925	61.44168	51.815277	48.658733	49.333362	61.563829	24.458955	29.499732	23.620654	29.499881	22.26317	26.011528	75.784266	103.879531	65.082674	98.790117	68.912629	91.436938	75.542787	71.523254	67.510587	66.133827	80.403703	69.02029	65.430617	100.739959	65.868841	86.638684	67.06375	88.329019	46.583646
AP1B1P1	0	0	0	0	0	0	0	0	0	0	0	0	0	0	0	0	0	0	0	0	0	0	0	0	0	0	0	0	0	0	0	0	0	0	0	0	0	0	0	0	0	0	0	0	0	0	0	0	0
AP1G1	22.020756	25.310606	21.002178	27.338833	19.999011	27.367142	20.820237	30.125346	24.349395	29.97307	25.210624	27.096969	17.381367	17.74226	17.012355	14.147927	16.444546	17.326402	33.106391	51.800348	39.949342	70.842137	31.368659	46.285046	19.875048	26.69499	21.128888	22.366521	15.211129	16.563538	13.247772	19.024987	12.545043	18.587877	12.638512	15.467262	17.42112	23.276668	17.682249	24.765693	23.344988	28.250582	19.500881	21.036349	17.142341	16.138379	15.386413	19.787786	37.33418
AP1G2	8.876642	12.222235	9.240101	9.660561	8.214735	9.352787	9.868012	11.39142	9.782357	8.832223	8.511145	11.321182	7.827624	7.042529	6.758793	6.096026	7.24322	4.800441	19.055152	48.932755	19.426673	36.805771	18.86022	47.274341	8.29716	13.59908	9.343307	11.11402	8.020642	10.528801	3.918852	15.501199	2.820071	17.834437	3.725359	13.426957	3.465698	15.66096	2.283251	14.854036	2.89832	13.819537	3.692667	11.927924	3.611308	10.040687	4.91305	11.368631	11.116046
AP1M1	61.731733	70.973383	63.282646	67.023275	62.5417	66.401644	64.790509	60.094234	62.774756	62.899027	61.388565	68.244703	70.390463	66.911004	59.137654	60.385411	50.920883	55.657069	119.373825	129.874379	119.013374	80.130972	108.794619	118.697908	57.275947	54.657768	62.724583	61.248187	54.109667	64.920275	66.099016	72.807313	69.336674	71.31252	61.886305	67.954051	66.225424	67.148459	56.261927	60.857625	38.066495	63.737042	44.975568	55.582526	52.315685	51.012374	51.429311	50.690156	95.179632
AP1M2	0.366095	0.593999	0.155171	0	0.144646	0.41428	0.132202	0.487743	0	0	0.438499	0	0.123121	0.246948	0.125119	0.472958	0.206155	0.217312	0.655936	0.335064	0.334647	0.369746	0.125433	0.297355	0	0.576591	0.13641	0.883848	0.120256	0.370888	0	0.382558	0	0.137157	0.111859	0.138568	0.129695	0	0	0	0	0	0	2.175998	0	1.716119	0	2.949893	0.517723
AP1S1	72.555424	103.683419	57.319137	124.897892	56.137554	105.629233	86.245326	89.566405	88.737509	103.011139	83.852163	96.595428	81.468277	117.094088	92.31671	95.767054	91.882315	105.997016	230.759303	188.678114	211.59179	237.63702	246.883029	163.431284	106.025186	99.620713	93.450199	64.570677	62.648192	63.238168	20.086381	52.75853	23.832144	52.954642	21.814412	41.807639	16.324789	20.131469	22.37983	24.09889	35.151492	31.365234	29.853562	41.377136	28.360066	37.967132	29.073703	28.420847	215.390002
AP1S2	49.401014	27.596843	46.822508	31.546493	29.908824	36.313671	55.06676	35.485357	47.674958	29.946925	51.067691	42.564732	44.367132	33.582712	37.898495	43.220907	46.777454	44.280678	61.852974	57.260946	56.278654	58.493627	71.845587	70.013941	30.300224	29.873475	32.263792	27.745816	33.808184	24.372848	66.519104	23.28587	48.785751	18.242555	67.370734	22.889324	57.799544	54.857513	69.770799	46.272835	99.179407	47.900015	57.833866	49.084456	68.298318	40.536304	57.432023	48.322471	95.376894
AP1S3	5.416586	3.15028	3.011391	4.169316	4.89234	4.232255	3.379418	4.088936	4.828444	3.920421	3.052965	4.909579	3.621368	2.947771	3.645251	2.594129	3.968819	3.735083	5.527009	3.522521	3.936169	4.954718	5.563252	3.626428	2.458977	2.536744	3.808324	1.944309	2.624026	2.109477	10.306605	5.882568	10.990518	5.296278	12.219499	4.438552	11.645088	4.288984	11.796124	2.573819	17.196281	3.935798	15.987285	9.372408	13.99732	8.235672	14.199807	9.408876	9.457979
AP2A1	73.561781	93.75755	77.755688	95.962335	81.993435	89.113257	78.414541	91.621285	84.420709	87.559394	77.692727	96.665166	83.251306	73.135073	62.540951	62.24216	63.352894	62.751877	132.397511	141.472051	132.324727	138.483789	135.403289	133.263925	61.25445	67.80236	61.755307	58.726117	52.308636	65.339695	61.812038	118.30088	57.59875	111.616448	59.183126	104.698137	62.534499	57.619824	59.709527	59.796297	74.610936	65.115335	55.238385	86.71172	50.437963	66.752483	49.652097	76.586544	99.496325
AP2A2	34.113026	45.401921	36.228525	43.625113	26.556981	43.638847	35.857273	44.25658	35.923228	48.232364	38.432292	45.531821	35.932936	33.42196	31.124525	31.686233	29.616129	28.689278	57.385469	71.60235	56.382255	76.299315	55.071219	64.2954	26.159241	36.508265	29.327032	38.546089	22.244464	37.984421	19.700166	37.510822	19.431607	35.958157	21.127481	33.150049	22.476079	34.467907	17.241792	31.588865	25.759633	38.626255	19.008715	37.964748	18.999201	23.719522	21.84584	28.509806	44.665208
AP2B1	59.848655	80.290446	62.45269	75.446341	60.66139	80.331013	62.00005	74.912511	67.665238	76.810026	66.99063	73.610147	59.068779	53.776237	48.572524	45.097368	46.593274	50.83975	91.925633	108.439922	98.900569	124.920536	90.342253	100.347049	50.979322	60.680512	49.342634	51.906243	39.94626	46.299691	62.010596	87.469909	56.047876	79.566383	54.255037	73.996857	71.582422	90.609342	76.544153	92.942054	94.332204	96.902546	80.082806	99.429368	73.122588	79.932676	70.661754	92.47683	94.940677
AP2M1	365.719618	410.092207	374.006564	395.02667	359.413801	409.312853	394.647404	392.356154	386.82574	429.811285	394.104477	428.692908	510.081397	491.303263	476.857372	373.553347	480.440739	438.259154	682.661985	703.91466	698.806132	758.825187	646.838655	605.173386	341.88294	356.691377	324.773043	306.381611	287.249535	244.874056	340.950511	406.151504	315.294514	365.910837	297.843039	331.891071	350.817175	306.054861	319.37407	306.940908	457.015657	311.424345	298.838961	388.969096	334.453608	334.794353	308.218673	341.723312	635.812961
AP2S1	155.062062	192.537772	151.806284	201.835274	147.686247	192.049424	164.528451	218.28171	190.592497	185.802383	164.129087	201.621337	216.470132	227.036484	212.946052	203.670767	215.822296	244.256683	332.63257	385.970106	269.052603	374.58185	370.192465	388.769684	99.922113	142.17089	125.336838	129.910828	129.829329	121.028565	180.546069	334.138114	206.700287	272.124596	195.953838	257.841622	214.303531	137.908148	155.826173	133.113842	223.617937	109.5085	153.922346	268.093879	195.885613	215.227381	178.35189	245.256135	375.953746
AP3B1	13.171913	16.288489	13.367323	19.19726	12.294659	21.71446	13.53513	17.816366	17.073432	19.097256	18.507081	15.330871	13.535657	11.962193	12.677429	11.721718	12.681975	11.914016	14.536758	34.921072	16.215779	56.741534	15.732785	30.865902	12.129031	12.083628	11.460717	9.923366	7.862031	7.345544	8.967002	12.736543	9.787729	10.583794	10.42554	9.088496	12.841217	22.812908	13.252517	25.498181	22.83921	26.651802	12.027327	15.353376	12.680533	11.309237	12.459685	13.69287	36.480345
AP3B2	1.382079	1.340484	2.01175	1.57077	2.362885	1.558599	1.361544	1.910384	0.993678	1.652757	1.787792	2.198852	1.653162	1.012015	0.766092	0.868549	1.059418	0.61897	3.082761	4.234004	3.695408	2.436691	3.792458	3.37193	1.993077	2.330284	1.373253	1.876646	1.22054	1.685567	0.280167	1.387965	0.089356	1.540474	0.248328	0.879091	0.28491	1.027924	0.238503	1.789811	0.224755	0.696055	0.461194	0.825937	0.389866	0.945262	0.123624	0.787169	1.779805
AP3D1	72.968817	88.099762	76.962007	81.766704	73.493614	81.064	82.931761	86.396949	83.062705	90.263914	81.875646	87.074023	81.208056	70.869375	57.77329	59.41486	60.398075	59.164249	128.774895	160.854473	144.767186	165.816264	134.725548	142.108139	64.361154	73.076894	66.002741	63.335465	53.688035	63.855789	81.724654	86.605359	75.699223	77.14639	74.493221	70.985844	75.341257	88.98475	80.386114	87.768505	98.105831	92.715596	61.462822	71.446772	68.803304	51.033518	66.84585	64.315383	87.37697
AP3M1	29.806966	35.971307	31.464814	32.801991	29.888978	31.010728	29.120367	37.977304	31.529186	37.108575	34.735829	31.632917	26.993366	26.436281	24.572431	25.999364	23.830713	29.111941	40.105482	71.987549	47.033028	107.316318	39.987618	64.265874	25.804185	30.641586	26.471586	29.500684	20.228817	20.999668	13.933878	22.129472	13.700297	18.936726	13.93929	16.39919	18.482602	24.32451	17.804094	26.47673	29.69361	30.460149	19.674608	21.860326	17.86975	19.825146	15.702533	21.324337	50.367518
AP3M2	6.834486	3.957324	3.961429	4.513117	2.696555	4.237414	4.231459	3.672817	4.96104	3.879104	3.161502	4.977346	4.372573	4.069814	4.020184	4.248015	3.713639	3.378428	6.320955	14.315584	6.568465	17.672978	5.112331	11.379294	2.405575	3.862578	3.738529	3.663091	3.236626	2.952059	5.924361	5.582735	6.136136	4.432155	6.90619	4.022698	6.148484	12.507652	5.161695	10.888686	8.472853	13.73744	6.814441	9.736987	6.971033	8.019809	8.726339	7.599406	10.094392
AP3S1	31.613016	35.045936	28.554426	40.218891	35.907713	29.985719	33.678891	46.590757	34.457917	43.794075	37.01232	35.003786	56.724174	62.638398	50.801246	55.911775	54.301088	45.855414	116.203363	172.508183	101.089188	274.215407	116.134731	162.390817	45.229615	55.2522	49.208915	42.325946	41.446986	40.523173	40.368685	32.752929	35.453714	32.350335	45.548057	35.915178	48.824261	68.094538	39.095311	67.346342	63.703764	82.8825	54.626041	53.637542	47.544222	45.240353	45.762211	47.323651	124.615699
AP3S2	1.207776	1.787471	1.036274	5.658729	1.392911	2.046728	1.86989	2.741579	1.22603	4.106991	2.621966	2.553925	2.347449	1.685708	1.111192	1.408883	2.250055	1.924474	2.981736	2.886928	2.525294	1.679687	2.606163	1.74751	1.781284	1.584527	0.930891	2.73	1.772367	0.372783	2.73035	2.767851	2.362443	2.806051	1.959064	2.488943	3.379866	3.554156	1.144278	2.49178	5.165025	2.696147	1.007756	2.535792	2.949172	2.019572	1.792844	1.496354	9.700705
AP4B1	8.722542	12.612413	9.473057	9.432377	10.430482	11.090474	8.135136	9.461383	8.310537	12.075611	9.439709	9.680091	10.738235	13.461654	12.131341	13.546019	11.08382	10.784993	18.059917	30.565494	19.830329	30.110545	13.989343	27.774832	9.667892	14.725102	7.17633	13.519068	8.477719	11.197738	5.645097	13.342944	5.916829	13.989558	7.115427	11.434462	9.268318	17.904499	8.785833	16.262738	6.850416	19.495037	9.721692	11.63405	10.768993	8.668055	7.220442	10.65381	12.786205
AP4B1-AS1	2.370527	2.723066	1.446096	1.510907	1.913318	2.366081	2.138635	2.16042	1.249208	1.298266	1.734758	1.396839	1.022104	1.01561	1.661837	0.803223	1.484215	0.960287	0.602912	4.171776	0.542641	4.258662	2.531397	1.463508	1.567075	1.191648	1.32866	1.134829	1.06435	1.00588	0.201911	1.137296	0.575354	0.879117	0.174783	0.386054	0.4524	0.936949	0.314434	0.889126	0.43425	2.612614	0.588032	0.789338	0	0.437453	1.186658	0.957734	1.199435
AP4E1	2.444738	2.414359	2.029469	2.649932	1.789593	2.815697	1.983038	3.21793	2.511353	2.93615	2.646162	2.065977	1.998716	1.642498	1.35987	1.515924	1.474461	1.695603	1.596356	4.142551	2.714065	6.65309	1.648425	3.798587	0.969112	2.247563	1.388564	1.721905	0.64883	1.13173	2.693952	5.909214	2.488585	4.921513	3.163577	3.711025	3.444356	7.12898	4.419255	7.73239	5.174744	8.749299	4.890882	6.312693	3.773394	4.530872	4.620822	5.829832	4.010574
AP4M1	20.009555	16.286569	18.273585	15.460681	22.214749	14.788954	18.53863	25.432186	24.501635	18.880088	17.673078	20.100429	13.461631	13.544039	18.466477	13.425331	17.297403	15.511032	26.121263	38.076486	21.465905	45.86852	31.331086	38.812993	12.482984	11.466687	15.672741	7.113338	5.751975	7.628623	10.596475	8.522919	7.155576	8.398378	6.36851	7.490118	10.032865	8.116414	6.580189	7.368812	13.013444	6.635019	7.983201	11.507216	7.169938	10.715489	11.120891	9.096932	41.309159
AP4S1	3.588782	3.562059	5.657795	2.743124	4.24677	2.616858	2.97141	4.025768	4.301283	3.241914	4.577244	3.786323	4.357371	2.652766	4.114241	2.215807	3.448922	1.974064	3.944321	5.629046	5.322515	6.027102	4.383329	5.327836	1.923651	1.403537	2.039244	1.923365	1.836823	1.734405	1.3892	2.625149	1.11102	1.298946	2.103685	1.685719	1.683352	3.81906	2.082835	3.172833	2.126852	2.952844	3.019944	3.26108	2.351701	3.260162	2.819282	2.659299	7.559349
AP5B1	5.247136	7.58992	5.681084	4.793913	4.372074	6.196703	5.829047	6.163401	5.055241	5.019966	4.758447	6.357285	4.593526	4.38252	3.571669	3.927774	3.071405	2.75684	8.226222	13.556425	9.873886	14.613624	8.073247	15.456753	4.369128	6.885501	4.789282	6.870395	3.994278	6.662481	5.374761	10.927749	5.470599	11.141824	4.563765	8.644038	4.63531	8.299607	5.424349	6.583514	4.538488	6.351981	4.978232	6.254035	4.495156	5.266991	4.076463	6.147981	6.019092
AP5M1	11.243663	13.169768	11.012834	13.941405	11.314485	13.076974	11.972285	14.328177	12.556572	15.504031	14.699905	12.326071	10.641461	10.564395	9.889514	10.112595	10.469227	11.128395	19.916274	39.140301	20.787721	60.522344	19.440503	34.873105	11.736985	12.895847	13.139737	12.126755	8.623212	11.027604	10.284218	11.55582	9.157302	10.57123	8.25531	8.858919	13.184446	25.590805	14.311102	23.604807	17.16776	26.271423	13.961415	11.553448	11.403684	10.372022	10.547027	12.987615	26.33919
AP5S1	19.578833	19.947158	16.277082	15.500491	21.58543	19.332926	16.130277	19.431395	17.896712	18.539521	18.404669	22.550322	18.823269	20.482941	20.651561	14.996654	17.450859	15.121018	33.934771	33.205153	31.301213	26.066113	31.245399	28.392319	13.209843	17.714805	16.050496	16.344871	18.594524	17.78158	27.682763	34.769718	24.23353	29.473478	30.076444	30.520576	29.122996	27.014636	26.112516	34.83432	23.709042	30.259586	24.058924	34.499662	21.482601	38.836013	23.403988	36.169686	25.111696
AP5Z1	27.529738	25.793328	27.28115	20.789471	21.458781	28.312677	25.2451	24.387769	24.503365	27.384383	17.694915	27.016095	28.727138	19.731194	21.96652	17.479758	20.847438	18.855101	30.083279	47.044459	44.014245	34.883794	40.131325	44.958824	21.104317	25.265013	15.458287	22.647282	15.206469	24.524394	17.974628	16.432747	14.91376	15.771882	17.476985	15.64201	9.927906	17.00864	13.568132	15.171128	14.916043	15.733425	10.605438	15.739703	10.830246	9.308403	11.885182	13.002433	24.288255
APAF1	7.960607	6.356826	7.559162	7.830265	8.439275	7.945437	6.941674	6.706604	9.27367	9.123195	10.567875	7.522509	6.172774	5.262045	7.248074	5.218277	7.394845	4.984364	8.8391	75.746854	10.192202	97.214203	9.934964	69.880721	4.895405	5.381334	5.609847	5.165957	4.121034	3.96676	8.791689	6.167026	6.566086	6.340386	5.653561	5.015834	7.214321	38.520702	10.004242	36.868199	10.786179	37.692378	10.164201	6.591821	8.658034	6.864672	9.991459	7.298327	17.670912
APBA1	3.956276	2.470722	5.744396	2.326844	3.945007	3.06419	4.289827	6.175894	4.717863	4.207368	4.367709	5.840645	5.720894	3.146031	4.531022	3.093315	3.404231	2.739469	9.02551	18.006922	8.845501	15.377726	9.589603	14.574646	4.34659	5.734569	5.101295	4.427285	5.122796	4.603467	6.512125	3.716794	6.121439	3.478509	6.659749	3.360379	4.269751	14.06745	4.203802	13.178232	6.241275	14.069956	5.03974	7.731239	5.965204	6.461346	5.120879	6.42874	4.02507
APBA2	9.983838	8.254791	10.436375	8.392244	9.33896	7.965872	10.01904	10.410746	9.096508	12.045758	10.68435	12.029284	11.963347	10.534934	8.271413	7.26406	9.502359	7.494418	25.61809	17.920841	32.081526	16.837257	26.363109	15.693628	13.377521	13.612296	12.222766	11.451439	11.152787	12.021293	12.842746	17.106882	10.141989	17.795668	11.75385	16.207049	10.510579	11.824069	8.369503	14.005962	9.332725	14.236062	14.181194	11.966818	13.062986	9.33532	12.361355	11.151773	11.14042
APBA3	7.669683	7.447656	7.716535	8.507163	6.497946	6.87017	7.607624	8.908285	5.909117	8.587172	8.418933	10.743639	9.095183	7.43312	7.654995	7.424049	6.959023	6.647147	15.779189	20.867813	14.814862	16.446264	15.560022	15.332618	7.496009	9.947678	7.402059	10.429762	7.432309	10.980067	6.543637	15.013565	6.224431	13.493665	8.020682	12.107046	5.156625	15.208802	7.72087	9.459531	5.28296	13.416902	5.880393	11.54058	5.144431	12.114961	6.563923	10.197598	9.993486
APBB1	28.019676	29.092491	22.252788	33.119365	23.115195	28.347346	26.160112	33.920206	31.355306	31.285769	27.087135	31.154753	25.188553	25.775525	24.465704	20.628926	25.22596	25.57751	58.286392	89.765391	49.615684	108.525723	59.992624	78.896834	34.030257	36.974502	32.334452	37.678446	25.80566	33.089365	19.020984	26.971051	17.508158	25.804526	17.535172	21.213161	17.727585	36.36874	16.92785	32.04576	24.419616	33.975685	20.386927	29.413747	18.2934	22.635418	16.775351	22.057482	42.170027
APBB1IP	0	0	0	0	0	0	0	0.088228	0	0	0	0	0	0	0	0	0	0	0	0	0	0	0	0	0	0	0	0	0	0	0	0	0	0	0	0	0	0	0	0	0	0	0	0	0	0	0	0	0
APBB2	10.204168	7.611199	8.668923	7.236157	8.414136	7.060064	8.030419	9.865805	10.250308	8.854455	8.79748	8.660894	6.150811	3.758934	4.694816	2.95104	4.457702	3.847371	18.227342	17.962517	20.710829	22.258321	18.998955	15.995955	11.53615	13.355102	12.405709	9.755302	8.358821	9.200755	10.301426	10.54755	9.735326	9.571079	9.736419	7.87531	8.983106	10.783888	9.536569	10.133847	13.920527	10.467637	9.411986	12.300148	9.773832	11.766566	9.435328	11.725219	10.450442
APBB3	5.291681	6.423632	6.484622	4.939027	5.058852	6.257517	5.302867	6.083342	4.986517	5.361638	4.261069	5.923456	5.623582	4.297103	3.981377	4.446511	5.797408	5.45199	8.289266	16.557905	13.151951	10.68151	9.327327	14.443771	4.969605	6.478497	3.420626	5.707823	4.061266	4.932857	3.459658	8.531765	4.099016	8.662009	4.889844	6.237995	2.862632	10.348257	3.710225	8.498176	3.073722	9.431194	2.241939	6.134182	2.241101	4.789827	2.113528	5.003513	5.065576
APC	11.137197	12.817784	9.50904	13.777545	10.708054	13.617947	10.579951	15.083057	13.784881	15.301813	14.049453	12.867161	10.286606	8.010002	6.926457	6.943265	8.583185	8.420767	14.540988	43.539658	15.222041	62.896102	15.19655	35.336464	11.127312	12.904643	12.172252	9.898743	7.812642	7.398292	18.416253	9.611069	17.310898	6.829669	16.978376	6.62293	22.933849	37.053853	25.988418	36.299473	39.92353	43.012168	20.944726	14.348475	18.480614	12.276819	19.334462	14.701476	10.54235
APC2	2.86541	2.202224	2.530868	1.318152	2.455053	1.920391	2.013451	1.995644	1.822298	1.327601	2.027383	2.138158	2.336714	1.366415	1.303293	1.997614	1.629032	1.753941	4.373832	5.098539	5.226067	3.13118	5.404303	4.076875	2.732125	2.093565	2.455311	2.870075	2.550415	2.762518	2.108237	3.108003	1.303089	3.173045	1.944006	2.690908	0.714268	2.465872	1.129968	2.708124	1.462617	2.044954	0.992967	1.68555	1.107514	1.927334	1.04775	1.551734	0.94017
APCDD1	46.211316	12.43843	47.366082	13.215629	46.64734	12.979601	55.198359	42.915278	54.283263	41.935732	52.568357	48.022175	81.427802	42.974832	69.719175	29.764201	80.219809	33.959884	132.719883	115.397742	137.233329	124.39925	128.348618	103.327363	64.960022	40.123678	60.246398	36.376617	53.685294	38.882219	6.259714	3.625605	5.385457	4.402606	5.357442	3.007144	3.684386	19.123974	3.683162	21.290368	5.216235	17.358587	5.92761	4.731121	4.903221	4.492164	4.151588	4.766034	62.683251
APCDD1L	0.186296	0.33615	0.393816	0.327383	0.441101	0.980938	0.200968	0.580064	0.141851	0.460063	0.073986	0.453841	0.122111	0.182086	0.186649	0.058783	0.102318	0.107917	0.160288	0.171987	0.411587	0.089709	0.062039	0.073437	0	0.142148	0.203016	0	0	0.246327	0.567946	2.526041	0.505713	3.411627	0.056207	2.496212	0.581027	0.417016	0.540212	0.18771	0.573066	0.423926	0.957162	0.835809	0.921634	1.137259	0.41956	0.89008	0.032333
APCDD1L-AS1	0.28679	0.218495	0	0	0.113251	0	0.10337	0.099451	0	0.118761	0.114235	0.299641	0	0.190494	0	0	0	0	0.252336	0.135067	0	0.14178	0.291078	0.114937	0	0.111347	0	0.114084	0.093053	0.287803	0.088136	0.270548	0.078462	0.319113	0	0.215492	0	0.486302	0	0.145971	0	0	0	0.107409	0	0.116776	0	0	0
APCS	0	0	0	0	0	0	0	0	0	0	0	0	0	0	0	0	0	0	0	0	0	0	0	0	0	0	0	0	0	0	0	0	0	0	0	0	0	0	0	0	0	0	0	0	0	0	0	0	0
APEH	56.891379	57.842052	63.385275	52.551039	57.729901	56.267878	58.46083	52.220835	55.650813	56.688527	53.522769	59.16544	59.917132	53.490906	57.958563	41.568178	57.007201	48.217203	117.561215	133.990513	117.336514	113.635685	116.362397	115.271305	50.184328	48.589361	48.064774	47.789546	43.576277	37.273149	80.550502	77.548594	62.591146	77.059339	64.569632	68.80899	74.414443	65.425967	61.255175	51.791715	68.929303	48.629816	63.902043	73.944502	63.3564	60.515873	55.91897	63.114405	102.62141
APELA	0.150643	0	0.095587	0.132524	0.356779	0	0	0	0	0	0.089845	0	0.074475	0	0.075846	0	0.062392	0	0.196131	0.841034	0.40233	1.649053	0.605738	1.075859	0	0.086803	0.082539	0.089109	0	0.075044	0	0.042407	0	0	0	0.337655	0	0	0	0.228599	0	0	0	0	0	0	0	0	0.039376
APEX1	137.597419	141.811045	151.71358	126.75308	133.068254	127.01261	153.426417	108.290066	127.622859	132.38798	123.328092	129.668062	176.713142	185.558882	186.046277	154.74345	174.79135	145.135332	434.20491	291.226609	420.663507	242.540245	375.881528	259.523098	173.284879	147.5976	158.151226	155.312047	173.207108	114.957116	161.601383	122.9134	157.69684	113.295121	154.575879	109.98133	206.255081	86.984283	172.359082	89.088888	212.379335	89.230222	174.507523	114.206394	198.296041	110.042661	173.92042	113.121271	286.154602
APEX2	28.860236	24.651421	26.308341	23.267009	23.002237	22.268055	32.650571	29.775083	29.624273	25.071524	25.257602	27.68002	29.757467	21.473645	24.364375	18.147277	27.446888	20.860439	49.612027	48.99018	47.06932	48.490255	45.103586	46.033243	20.748276	24.653114	20.192178	19.539674	18.498018	18.425368	74.209868	77.406815	64.477388	76.440524	53.048667	69.165171	68.125028	61.919482	59.790297	59.121003	83.290133	58.059878	62.275855	61.04065	62.543131	52.843778	63.091627	58.473707	39.718449
APH1A	71.896806	71.578169	76.895287	63.800623	69.575583	68.866448	79.010665	75.195808	71.590592	74.425936	65.94514	71.150014	96.376995	71.25213	78.037268	68.591777	71.544858	61.172389	176.044041	157.306981	205.991729	105.443738	164.2155	155.036114	79.838516	90.808284	80.384907	94.74983	79.410317	99.517597	64.094605	56.552361	57.425893	60.235579	58.953486	55.389695	57.138589	40.38593	50.410216	40.603056	47.119387	45.751648	46.83449	50.811129	50.308821	46.894896	45.228749	45.863864	181.921994
APH1B	4.127058	4.933266	3.490678	5.238324	2.837247	4.640684	3.411696	4.895934	4.441609	4.510326	4.920598	4.862606	3.582902	4.657447	3.854383	3.720387	3.972285	4.255332	8.674688	15.57308	9.239379	16.908552	8.260316	12.411123	4.200739	4.567765	4.121664	4.758679	3.571198	2.992748	1.442167	2.262592	1.431042	2.321372	1.550349	1.709271	1.448911	1.597817	1.645875	3.332851	2.499837	2.823174	1.704197	2.078334	2.023729	1.656383	1.778114	2.373773	8.567935
API5	35.407006	37.445101	32.432455	37.9542	34.953633	40.894241	35.002794	40.551802	42.65139	40.325873	49.264407	39.146957	44.546058	56.757905	50.213709	44.781044	57.62001	51.832957	76.050612	102.421243	70.65931	171.92807	83.331244	88.026942	34.726988	39.654716	35.216659	32.077131	29.397907	23.597862	26.090656	35.147586	23.578281	29.593836	26.036433	26.269539	31.996901	34.060557	35.808143	30.222904	64.212031	33.415158	37.450772	33.24546	33.277861	27.057671	36.574259	29.56755	87.981186
APIP	16.730161	16.564874	17.643098	14.09556	12.43091	18.975613	19.654378	16.787489	19.341582	17.236002	12.398983	12.378954	19.321565	26.463585	26.121709	23.354996	23.00954	21.635	58.900795	84.95727	45.243666	84.375453	59.891817	99.11659	18.59472	16.790489	17.737046	22.908097	18.560785	16.892613	12.529394	12.046925	11.996003	12.958397	14.237979	11.862764	15.537753	10.840485	11.653514	16.895637	16.463666	21.147317	15.812655	15.247595	14.688728	7.233199	13.351722	12.633717	60.83785
APITD1	17.294535	17.778744	15.784108	19.76362	15.563401	18.698891	20.304178	19.052317	20.674195	17.368324	18.798408	17.451896	26.433141	23.706958	27.067875	22.58395	25.397925	20.572599	45.593827	86.104047	41.309659	111.223593	42.840023	80.008474	15.74755	18.029893	15.976695	13.530153	16.486719	11.857729	11.734655	16.603475	11.799012	19.060485	9.077392	15.94564	8.490602	26.764933	9.706083	24.276835	13.114864	29.56457	13.056233	13.42062	14.931671	14.855139	14.334449	18.514547	30.23817
APITD1-CORT	0.639231	1.035225	1.913058	0.380167	2.005208	1.910687	1.886732	1.246916	0	2.193801	1.352373	1.529842	0.615444	0	0.711401	0.884005	0.540684	0.311618	1.449024	2.6181	0.541531	4.351693	1.756797	4.880974	0	0	0.434976	0	0.263635	1.206304	0.94783	1.99279	0.284238	1.086813	1.057925	0	1.893389	1.622706	2.10951	3.354785	1.833653	1.7976	0.560583	2.254148	0.550976	1.585339	1.587806	1.207785	3.881903
APLF	0.346591	0.634127	0.376603	0.086911	0.761828	0.558323	0.320191	0.872851	0.395759	0.060998	0.176776	0.310083	0.048422	0.336356	0.444331	0.093288	0.405803	0.556478	0.316873	2.109752	0.84733	3.825198	0.688458	2.851561	0.85498	0.563021	0.536738	0.695254	0.330317	0.63549	0	0.235362	0.080409	0.108298	0	0.110187	0.10248	1.325059	0	1.118223	0.353626	1.480289	0.345813	0.277493	0	0.362638	0.333876	0.2363	0.873186
APLN	0.298945	1.61793	0.530786	1.365608	0.566234	0.876896	0.773848	0.80658	0.546276	0.368972	0.284878	0.6242	0.293635	1.050505	0.119699	0.904745	0.492095	1.245686	2.542519	0.165363	2.453788	0.258655	2.506006	0.282505	1.42675	0.820185	1.301843	0.772941	1.087718	0.414701	1.202349	6.068193	1.021952	5.18542	1.244088	3.936338	0.80737	0.401233	1.472632	0.541807	2.02125	0.244685	0.837303	1.341047	0.886999	1.532894	1.346038	0.714002	0.839933
APLNR	0	0	0	0	0	0	0	0	0	0	0	0.108668	0	0	0.105875	0	0	0	0	0	0	0	0.105966	0	0	0	0	0	0	0	0	0	0	0	0	0	0	0	0	0	0	0	0	0.055073	0.310947	0.179933	0	0.117244	0
APLP1	17.805393	27.784731	24.124019	26.93573	25.55809	26.828852	21.48713	26.11468	19.423894	28.837519	21.532188	26.502932	29.540365	23.068847	21.534467	18.349252	21.532283	19.245883	38.098701	79.528141	43.15678	71.179816	32.867449	80.640099	17.298553	24.018353	16.814497	23.781628	17.74941	19.376766	20.564731	72.09105	17.320403	73.785005	20.124776	80.437856	14.07583	74.648675	17.131173	79.077333	11.814544	74.077364	14.402227	35.452413	16.547197	31.077505	15.37254	30.45754	44.830569
APLP2	219.486056	243.790824	210.075331	238.428321	209.321076	245.678256	236.493506	277.509679	251.024702	283.855671	251.390632	279.773441	211.13288	226.623019	181.010121	170.71797	184.099285	197.629043	502.248472	783.415875	542.826241	880.820797	508.044122	667.044171	245.308591	286.938449	229.813369	245.574439	181.457909	210.203282	194.199108	160.162052	169.286012	145.072208	175.859012	128.876125	193.411148	313.751806	178.684231	321.331291	225.795404	332.766887	228.070649	323.956789	234.736306	269.525783	231.22997	296.133941	415.454128
APMAP	62.573686	82.861581	58.624791	78.651404	60.631198	78.695416	61.528811	75.038201	62.695448	81.876959	59.208214	75.387922	78.215835	80.821555	80.960545	75.046837	73.654246	74.905578	150.939301	241.791816	155.067896	266.895634	143.436422	249.84156	70.853628	80.669052	63.351745	81.415956	62.305597	77.109856	97.881326	124.723737	90.522638	117.334231	100.382376	114.083109	101.483389	161.595919	108.404154	178.992765	101.383892	184.12035	92.452853	139.952069	106.417109	121.214269	100.567974	130.843912	137.425507
APOA1	1.314681	0.761923	0.672683	0	2.187722	0	1.151198	0	1.206095	0.674036	4.146724	0.827281	0.565259	1.159904	1.710909	0.809098	2.124889	0.497005	2.34737	0	1.568823	0	2.899164	0.68972	0.633613	0	2.815004	1.352328	1.109428	0.561188	0.505099	0.389209	0.449282	0.312316	0.248418	1.243562	1.474827	1.40779	0	0.423198	0	0	0	1.192273	0	0.643957	0.305614	1.27899	3.646453
APOA1BP	47.170902	46.603643	45.256583	51.845035	41.410813	50.42681	49.004511	48.596065	59.239713	63.984711	53.060974	54.996725	42.196018	68.648312	57.593135	63.746007	71.611115	56.298228	159.637507	145.411429	85.818899	169.31348	140.209842	128.323285	52.822835	49.300329	54.513315	49.492283	43.547667	36.130123	73.627889	71.828723	75.339573	60.343311	65.183686	75.441344	76.959003	52.007628	59.380602	57.185173	80.969733	51.883789	56.917466	65.594867	66.592351	71.533759	63.154694	68.527836	133.366609
APOA2	0	0	0	0	0	0	0	0	0	0	0	0	0	0	0	0	0	0	0	0	0	0	0	0	0	0	0	0	0	0	0	0	0	0	0	0	0	0	0	0	0	0	0	0	0	0	0	0	0
APOA4	0	0	0	0	0	0	0	0.150668	0	0	0	0	0	0	0	0	0	0	0	0	0	0	0	0.177853	0	0	0	0	0	0	0	0	0	0	0	0	0	0	0	0	0	0	0	0.16258	0	0	0	0	0
APOA5	0.10626	0.030385	0	0	0	0	0	0.221253	0	0	0	0	0	0	0	0	0	0	0	0	0	0.317885	0.108398	0.128439	0	0	0	0	0.103945	0.107043	0	0.060314	0	0	0	0	0	0.361296	0	0	0	0.295019	0	0	0.158932	0	0	0	0
APOB	0	0	0	0	0	0	0	0	0	0	0	0	0	0	0	0	0	0	0	0	0	0	0	0.014949	0	0.028897	0	0	0	0	0	0	0	0	0	0	0	0	0	0	0	0.017357	0	0	0	0	0	0	0
APOBEC1	0	0	0	0	0	0	0	0	0	0	0	0	0	0	0	0	0	0	0	0	0	0	0	0	0	0	0	0	0	0	0	0	0	0	0	0	0	0	0	0	0	0	0	0	0	0	0	0	0
APOBEC2	0.253336	0.725651	0.644388	0.223919	1.351394	1.290347	0.411807	0.792368	0.144855	0.316516	0.151782	0.397295	0.51223	0.128515	0	0.368867	0.428812	0.339	0.170758	1.094399	0.696573	0.577865	0	0.309374	0.426188	0.449988	0.141875	0	0.500387	0	0.705962	0.325292	0.209454	0.142621	0	0.288042	0.674273	0.216802	0.18737	0.781117	0.266563	0.177211	0	1.140381	0.760559	0.928824	0	0	0.201811
APOBEC3A	0	0	0	0	0	0	0	0	0	0	0	0.161423	0	0	0	0	0	0	0	0	0	0	0	0.190369	0	0	0	0	0	0	0	0	0	0	0	0	0	0	0	0	0	0	0	0	0	0	0	0	0
APOBEC3B	21.870578	15.515599	20.545921	15.797629	24.708261	15.354818	16.915178	19.76885	17.690178	19.416735	19.380872	20.305859	21.510196	17.598622	21.565066	16.761077	21.582165	18.237998	39.622777	16.558471	31.536513	12.071532	37.386997	18.498735	18.367851	20.530214	11.278367	20.275843	16.572809	15.748152	13.405073	9.043057	11.94627	9.209373	10.089184	5.836826	14.947157	3.730402	14.354127	4.267237	14.0599	4.195733	11.82297	7.19217	13.071533	8.586572	13.526989	9.98124	40.382795
APOBEC3B-AS1	0	0	0	0	0	0	0	0	0	0	0	0	0	0	0	0	0	0	0	0	0	0	0	0	0	0.495729	0	0	0	0	0	0	0	0	0	0	0	0	0	0	0	0	0	0	0	0	0	0	0
APOBEC3C	11.616901	14.126113	8.790508	16.815889	12.154414	17.890269	14.367653	14.44058	16.008874	16.697324	12.583128	12.163873	9.446812	10.836257	10.605287	7.469522	7.728361	9.587664	22.315573	18.671817	20.87422	18.103519	22.045151	17.201983	11.90784	16.959877	9.551357	7.125119	10.255648	6.150133	27.536796	33.376213	19.533146	33.261745	17.605761	28.32274	19.588327	14.460786	20.251086	18.618535	24.736865	21.512609	22.26745	40.030079	26.037019	24.089147	23.098171	31.179058	19.240248
APOBEC3D	0.382996	0.566796	0.213436	0.39753	0.392857	0.461627	0.341087	0.33924	1.920905	1.148828	0.40451	0	0	0.179365	0.237771	0.224663	0.130712	0.353935	0.535479	0.879483	0.728662	0.805229	0.827253	0.656048	0.56832	1.001219	0.68098	0.852377	0.50264	0.985201	0.534836	2.506251	1.515481	1.303663	0.832856	2.693858	0.822179	0.397867	0.687335	0.955277	1.268908	0.971941	1.312709	2.459903	1.400523	3.588531	1.588162	2.640416	0.164987
APOBEC3F	1.528227	2.006538	0.718688	1.649893	2.448553	3.237044	0.859575	2.506258	1.518758	2.239333	1.754997	3.4967	1.78339	0.91904	2.422567	0.35271	2.503806	3.329746	5.348604	4.167758	0.886706	4.178003	3.521215	2.989261	0.920532	3.789024	1.918892	4.853022	0.857257	2.655021	4.200879	7.888088	5.65702	7.004071	5.32945	5.386407	3.924277	6.473295	4.697317	3.769485	4.53117	8.11186	10.659138	15.133311	6.418853	10.021011	5.33341	10.903944	3.147113
APOBEC3G	1.387349	1.649093	1.972221	1.827777	1.184328	1.85258	1.202042	3.622613	2.108103	2.104326	0.704245	3.017502	1.560591	2.455977	3.127217	2.008836	1.751602	2.362236	3.258189	2.058861	2.723472	3.749139	3.065518	2.566089	2.031469	3.781651	0.864806	8.037482	1.415274	5.455952	7.259259	13.890566	10.39619	12.170972	6.861834	14.791231	9.512992	8.686156	6.865236	8.347953	9.361873	6.627279	8.821009	20.08671	13.068392	20.769284	13.58684	16.663162	2.817066
APOBEC3H	0	0	0	0	0	0.982369	0	0	0.247483	0	0	0	0	0	0	0	0	0	0	0	0	0	0	0	0	0	0	0	0	0	0	0.314499	0	0	0	0	0.237919	0.380009	0	0	0	0.312922	0	0.48157	0	0.26438	0	0	0
APOBEC4	1.122495	0.500026	0.356052	0.493512	0.332277	0.633514	0.53007	0.218566	0.560984	0.347011	0.669161	0.512816	0.346074	0.137771	0.211516	0.066616	0.231957	0.122316	0.273082	0.195236	0.186831	0.407941	0	0	0.076487	0.161265	0.153423	0.579707	0.404961	0.209311	0.450011	0.276119	0.400682	0.231956	0.190823	0.235536	0.365748	0.590315	0.91773	0.637761	0.432993	0.864674	0.197005	0.551045	0.208537	0.599657	0.395493	0.251571	0.109853
APOBR	0	0	0	0.088301	0	0.056724	0	0.052165	0.057438	0	0	0	0.04921	0	0.050171	0.047401	0.04124	0.043501	0.064417	0.069172	0.132492	0.216026	0.049977	0.059145	0	0.114444	0	0.05888	0.047957	0.049676	0	0.15475	0	0.110055	0	0	0	0.084155	0	0.075753	0.051338	0.068377	0	0.169154	0.074501	0	0	0.12004	0.052194
APOC1	2.135773	1.281635	0	1.325776	0.855729	3.30382	0	0	3.264333	0	0	3.013102	0.874134	2.840138	0.503678	0.825968	0.723359	0	0	0	3.89525	1.501438	0	3.322955	1.010843	0	0.970766	2.133207	2.665832	0.861268	3.68324	13.449633	6.546426	10.476487	8.504794	17.434008	1.876681	2.891564	2.50854	2.619591	0	0	12.816679	8.220315	5.896525	12.242422	11.426507	6.248914	3.761968
APOC1P1	0	0	0	0	0	0	0	0	0	0	0	0	0	0	0	0	0	0	0	0	0	0	0	0	0	0	0	0	0	0	0	0	0	0	0	0	0	0	0	0	0	0	0	0	0	0	0	0	0
APOC2	0.696605	2.71857	0.695993	0.628692	2.488355	2.39136	3.069116	0.576469	1.200061	0.453575	1.703126	0.731935	0.776708	1.614895	0.780127	1.374392	0.64759	1.361619	8.149576	2.311226	4.915577	0	8.39707	0.477076	1.754997	2.793215	0.429879	1.258116	1.915001	1.918446	0	0	0	0	0	0	0	0	0	0	0	0	0	0	0	0	0	0	2.186374
APOC3	0	0	0	0	0	0	1.246937	0	0	0	0	0	0	0	0	0	0	0	0	0	0	0	0	0	0	0	0	0	0	0	0	0	0	0	0	0	0	0	0	0	0	0	0	0	0	0	0	0	0
APOC4	0	0	0	0	0	0	0	0	0	0	0	0	0	0	0	0	0	0	0	0	0	0	0	0	1.175834	0	0	0	0	0	0	0.275994	0	0	0	0	0	0.843153	0	0	0	0	0	0	0	0	0	0	0
APOC4-APOC2	0	0.040168	0.204396	0	0	0	0	0.166761	0	0	0	0	0	0	0	0.137364	0	0	0.180625	0	0	0	0	0	0	0	0	0.173493	0	0	0	0	0	0	0	0	0	0	0	0	0	0.154929	0	0	0	0	0	0	0
APOD	0.981264	1.357028	1.752305	0	1.164857	0.66867	0.854926	0.82244	2.022633	1.738584	3.549413	2.054903	0	0.830504	1.657706	0.78349	0.171132	0.180258	1.389514	2.952862	3.372639	3.480299	3.5564	2.732455	1.825366	1.931241	2.945863	3.427471	1.803338	2.247139	0	0.114104	0	0	0	0	0	0	0	0	0	0	0	0.443309	0	0	0	0	5.432471
APOE	105.152129	171.905453	93.118459	178.847678	85.703506	212.322001	105.088392	112.360494	79.691815	129.769449	79.075985	135.145802	106.260453	148.659598	91.199529	162.605402	103.187754	161.027557	340.027799	257.339542	368.301038	170.241974	354.273984	253.724351	166.518502	166.560971	155.675807	178.79246	134.438396	198.757658	152.566938	329.285463	113.24049	328.057477	130.512362	321.472972	94.541649	173.531319	96.500669	141.477674	58.392956	144.320816	76.153247	125.352985	75.665905	117.69866	66.70452	122.490437	138.453162
APOF	0	0.174586	0	0	0.289095	0.275999	0.132111	0	0	0	0.146066	0.127486	0.123033	0	0	0	0	0	0	0	0	0.184735	0.125343	0.297141	0.136444	0.144044	0	0.294406	0.12017	0	0.113148	0.173768	0.100713	0	0.111781	0	0	0.208429	0	0	0	0	0.173464	0	0	0	0	0	0
APOH	0	0	0	0	0	0	0	0	0	0	0	0	0	0	0	0	0.15787	0.166313	0	0	0	0	0	0	0	0	0	0	0	0	0	0	0	0	0	0	0	0	0	0	0	0	0	0	0	0	0	0	0
[truncated: 28,607 more rows]
[truncated: 5 more columns]
