# Supplementary material for: SOX21 suppresses glioblastoma growth by repressing AP-1 activity
Source: Cell Death Dis. 2026 Jan 31;17(1):191. doi: 10.1038/s41419-026-08442-5 (PMC12876893; doi:10.1038/s41419-026-08442-5)
Supplement: Supplementary file 6 — Supplementary Table 4 [file 41419_2026_8442_MOESM6_ESM.xlsx]

## Sheet: SOX21 in JM11
Table S4. SOX21 and SOX2 bound regions (in JM11 and JM13) from ChIP-seq experiments.
SOX21-bound regions in JM11 cells
chr1	746346	746595	21JM11_109_peak_1	SAMD11	(-114647)
chr1	2222191	2222507	21JM11_109_peak_2	SKI	(+62215)
chr1	5484932	5485316	21JM11_109_peak_3	NPHP4	(+567407)
chr1	5537731	5538022	21JM11_109_peak_4	NPHP4	(+514654)
chr1	7177761	7178315	21JM11_109_peak_7	CAMTA1	(+332654)
chr1	7307949	7308323	21JM11_109_peak_8	CAMTA1	(+462752)
chr1	7341922	7342205	21JM11_109_peak_9	VAMP3	(-489265)
chr1	7439486	7439735	21JM11_109_peak_11	VAMP3	(-391718)
chr1	7586508	7586909	21JM11_109_peak_14	VAMP3	(-244620)
chr1	7609444	7609944	21JM11_109_peak_15	VAMP3	(-221635)
chr1	8150297	8150856	21JM11_109_peak_22	ERRFI1	(-64209)
chr1	8181310	8181666	21JM11_109_peak_25	ERRFI1	(-95120)
chr1	8197801	8198237	21JM11_109_peak_26	ERRFI1	(-111651)
chr1	8298134	8298631	21JM11_109_peak_28	SLC45A1	(-79503)
chr1	8362319	8362922	21JM11_109_peak_29	SLC45A1	(-15265)
chr1	8456995	8457433	21JM11_109_peak_31	SLC45A1	(+79328)
chr1	8468290	8468624	21JM11_109_peak_32	SLC45A1	(+90571)
chr1	8709154	8709422	21JM11_109_peak_34	RERE	(+168236)
chr1	8763433	8763800	21JM11_109_peak_35	RERE	(+113907)
chr1	8800133	8800559	21JM11_109_peak_36	RERE	(+77178)
chr1	8933408	8933659	21JM11_109_peak_38	ENO1	(+5215)
chr1	8935279	8935708	21JM11_109_peak_39	ENO1	(+3255)
chr1	9001937	9002331	21JM11_109_peak_41	CA6	(-3812)
chr1	9046147	9046513	21JM11_109_peak_42	SLC2A7	(+40074)
chr1	9223987	9224467	21JM11_109_peak_43	GPR157	(-34998)
chr1	9589269	9589668	21JM11_109_peak_44	SLC25A33	(-10072)
chr1	9950390	9950740	21JM11_109_peak_48	CTNNBIP1	(+19756)
chr1	9953219	9953981	21JM11_109_peak_49	CTNNBIP1	(+16721)
chr1	10134333	10134780	21JM11_109_peak_50	UBE4B	(+40903)
chr1	10570924	10571426	21JM11_109_peak_52	PEX14	(+36231)
chr1	10839312	10839589	21JM11_109_peak_53	CASZ1	(+17254)
chr1	10843019	10843316	21JM11_109_peak_54	CASZ1	(+13537)
chr1	11194475	11194796	21JM11_109_peak_56	EXOSC10	(-34698)
chr1	11218751	11219081	21JM11_109_peak_57	ANGPTL7	(-30482)
chr1	11238342	11239054	21JM11_109_peak_58	ANGPTL7	(-10700)
chr1	11240416	11240665	21JM11_109_peak_59	ANGPTL7	(-8857)
chr1	11751221	11751659	21JM11_109_peak_60	MAD2L2	(+267)
chr1	11753058	11753485	21JM11_109_peak_61	DRAXIN	(+1486)
chr1	12100637	12100941	21JM11_109_peak_62	MIIP	(+21266)
chr1	12193011	12193559	21JM11_109_peak_63	TNFRSF1B	(-33775)
chr1	12538164	12538662	21JM11_109_peak_64	DHRS3	(+139324)
chr1	12609783	12610220	21JM11_109_peak_65	DHRS3	(+67735)
chr1	13912145	13912665	21JM11_109_peak_67	PDPN	(+2445)
chr1	13920100	13920704	21JM11_109_peak_68	PDPN	(+10442)
chr1	14118973	14119226	21JM11_109_peak_69	PRDM2	(+87750)
chr1	15068680	15069119	21JM11_109_peak_70	KAZN	(+143700)
chr1	15533114	15533537	21JM11_109_peak_75	TMEM51	(+54298)
chr1	15586988	15587418	21JM11_109_peak_77	TMEM51	(+108175)
chr1	15664041	15664417	21JM11_109_peak_78	EFHD2	(-72162)
chr1	15710841	15711267	21JM11_109_peak_80	EFHD2	(-25337)
chr1	15733752	15734058	21JM11_109_peak_81	EFHD2	(-2486)
chr1	16160582	16160921	21JM11_109_peak_83	SPEN	(-13607)
chr1	16291971	16292378	21JM11_109_peak_85	ZBTB17	(+10446)
chr1	16443952	16444208	21JM11_109_peak_87	EPHA2	(+38502)
chr1	16490721	16491029	21JM11_109_peak_88	EPHA2	(-8293)
chr1	16502560	16502931	21JM11_109_peak_89	EPHA2	(-20164)
chr1	16516460	16516746	21JM11_109_peak_90	ARHGEF19	(+22501)
chr1	17107487	17107892	21JM11_109_peak_93	CROCC	(-140755)
chr1	17231597	17231916	21JM11_109_peak_94	CROCC	(-16688)
chr1	17325158	17325468	21JM11_109_peak_95	ATP13A2	(+12954)
chr1	17342847	17343132	21JM11_109_peak_96	ATP13A2	(-4723)
chr1	17454786	17455334	21JM11_109_peak_97	PADI2	(-9130)
chr1	17614051	17614410	21JM11_109_peak_98	PADI4	(-20461)
chr1	19337587	19337895	21JM11_109_peak_103	IFFO2	(-54561)
chr1	19371822	19372220	21JM11_109_peak_104	IFFO2	(-88841)
chr1	19496246	19496628	21JM11_109_peak_105	UBR4	(+40333)
chr1	19732249	19732849	21JM11_109_peak_106	CAPZB	(+79430)
chr1	19777244	19777645	21JM11_109_peak_107	CAPZB	(+34534)
chr1	20086111	20086487	21JM11_109_peak_109	TMCO4	(+40111)
chr1	20390400	20390808	21JM11_109_peak_114	PLA2G5	(-6097)
chr1	20429453	20429763	21JM11_109_peak_115	PLA2G2D	(+16442)
chr1	20434965	20435309	21JM11_109_peak_116	PLA2G2D	(+10913)
chr1	20437272	20437623	21JM11_109_peak_117	PLA2G2D	(+8602)
chr1	20628658	20629142	21JM11_109_peak_121	VWA5B1	(+11488)
chr1	20706972	20707476	21JM11_109_peak_122	VWA5B1	(+89812)
chr1	20773450	20773955	21JM11_109_peak_123	CAMK2N1	(+39010)
chr1	21637444	21637813	21JM11_109_peak_128	ECE1	(-20647)
chr1	22091233	22091874	21JM11_109_peak_130	USP48	(+18545)
chr1	22266302	22266745	21JM11_109_peak_132	HSPG2	(-2734)
chr1	23016081	23016354	21JM11_109_peak_134	EPHB2	(-21245)
chr1	23158538	23159008	21JM11_109_peak_136	EPHB2	(+121310)
chr1	23426603	23427113	21JM11_109_peak_137	LUZP1	(+77443)
chr1	23440441	23440744	21JM11_109_peak_138	LUZP1	(+63708)
chr1	23703744	23704272	21JM11_109_peak_142	ZNF436	(-8073)
chr1	24291262	24291882	21JM11_109_peak_144	PNRC2	(+5270)
chr1	24372803	24373268	21JM11_109_peak_145	MYOM3	(+65629)
chr1	24616129	24616661	21JM11_109_peak_146	GRHL3	(-29520)
chr1	24745571	24745863	21JM11_109_peak_149	NIPAL3	(+3433)
chr1	25010152	25010411	21JM11_109_peak_151	SRRM1	(+40779)
chr1	25031221	25031622	21JM11_109_peak_152	CLIC4	(-40426)
chr1	25417607	25417955	21JM11_109_peak_153	RUNX3	(-126280)
chr1	26022292	26022728	21JM11_109_peak_154	MAN1C1	(+78551)
chr1	26034732	26035069	21JM11_109_peak_155	MAN1C1	(+90942)
chr1	26882012	26882457	21JM11_109_peak_159	RPS6KA1	(+9892)
chr1	27175852	27176133	21JM11_109_peak_162	SFN	(-13640)
chr1	28372355	28372735	21JM11_109_peak_164	EYA3	(+42662)
chr1	28764485	28764809	21JM11_109_peak_167	PHACTR4	(-35)
chr1	28827608	28827908	21JM11_109_peak_168	RCC1	(-17011)
chr1	28921078	28921437	21JM11_109_peak_169	RAB42	(+2546)
chr1	29473614	29473921	21JM11_109_peak_171	TMEM200B	(-24755)
chr1	31296602	31297049	21JM11_109_peak_173	LAPTM5	(-66159)
chr1	31536419	31536753	21JM11_109_peak_174	PUM1	(+1956)
chr1	31538090	31538449	21JM11_109_peak_175	PUM1	(+272)
chr1	32091313	32091705	21JM11_109_peak_176	HCRTR1	(+8208)
chr1	32268156	32268911	21JM11_109_peak_177	SPOCD1	(+13118)
chr1	32397258	32397650	21JM11_109_peak_179	PTP4A2	(+6534)
chr1	32450243	32450713	21JM11_109_peak_180	KHDRBS1	(-28952)
chr1	32701704	32702193	21JM11_109_peak_185	EIF3I	(+13978)
chr1	33405160	33405524	21JM11_109_peak_186	RNF19B	(+24944)
chr1	33433844	33434093	21JM11_109_peak_188	RNF19B	(-3683)
chr1	33642256	33642572	21JM11_109_peak_191	TRIM62	(+4853)
chr1	33709855	33710108	21JM11_109_peak_192	ZNF362	(-12192)
chr1	33807833	33808193	21JM11_109_peak_194	A3GALT2	(-21314)
chr1	33899096	33899814	21JM11_109_peak_196	ZSCAN20	(-38791)
chr1	33900677	33901007	21JM11_109_peak_197	ZSCAN20	(-37404)
chr1	33924215	33924466	21JM11_109_peak_198	ZSCAN20	(-13905)
chr1	34103782	34104034	21JM11_109_peak_200	ZSCAN20	(+165662)
chr1	34106879	34107312	21JM11_109_peak_201	ZSCAN20	(+168850)
chr1	34733594	34734463	21JM11_109_peak_206	C1orf94	(+90758)
chr1	35914072	35914533	21JM11_109_peak_208	KIAA0319L	(+108711)
chr1	35936686	35937090	21JM11_109_peak_209	KIAA0319L	(+86126)
chr1	35971391	35971751	21JM11_109_peak_210	KIAA0319L	(+51443)
chr1	36853031	36853404	21JM11_109_peak_214	STK40	(-1733)
chr1	38910034	38910471	21JM11_109_peak_216	POU3F1	(-397803)
chr1	39568429	39568736	21JM11_109_peak_218	MACF1	(+19549)
chr1	39576131	39576704	21JM11_109_peak_220	MACF1	(+27384)
chr1	39595822	39596476	21JM11_109_peak_221	MACF1	(+47115)
chr1	39611045	39611535	21JM11_109_peak_222	MACF1	(+62256)
chr1	39620368	39620765	21JM11_109_peak_223	MACF1	(+71533)
chr1	39649440	39649728	21JM11_109_peak_224	MACF1	(+100550)
chr1	39657844	39658505	21JM11_109_peak_225	MACF1	(+109141)
chr1	39759065	39759324	21JM11_109_peak_228	BMP8A	(-198123)
chr1	39857756	39858137	21JM11_109_peak_229	BMP8A	(-99371)
chr1	39864196	39864711	21JM11_109_peak_230	BMP8A	(-92864)
chr1	40071445	40071842	21JM11_109_peak_232	PABPC4	(-29571)
chr1	40282275	40282678	21JM11_109_peak_233	BMP8B	(-27944)
chr1	41341480	41341812	21JM11_109_peak_237	CITED4	(-13628)
chr1	41433286	41433563	21JM11_109_peak_238	CTPS1	(-11582)
chr1	41449861	41450147	21JM11_109_peak_239	CTPS1	(+4997)
chr1	41511366	41511670	21JM11_109_peak_240	SLFNL1	(-22609)
chr1	41898673	41899003	21JM11_109_peak_241	EDN2	(+51504)
chr1	42083663	42084027	21JM11_109_peak_244	EDN2	(-133503)
chr1	42105244	42105649	21JM11_109_peak_245	EDN2	(-155105)
chr1	42207802	42208168	21JM11_109_peak_246	HIVEP3	(+176184)
chr1	42248895	42249193	21JM11_109_peak_247	HIVEP3	(+135125)
chr1	42312294	42312670	21JM11_109_peak_249	HIVEP3	(+71687)
chr1	42335871	42336326	21JM11_109_peak_250	HIVEP3	(+48070)
chr1	42400890	42401296	21JM11_109_peak_251	HIVEP3	(-16924)
chr1	42423206	42423877	21JM11_109_peak_253	HIVEP3	(-39373)
chr1	42643248	42643641	21JM11_109_peak_254	GUCA2A	(-13056)
chr1	42651902	42652192	21JM11_109_peak_255	GUCA2A	(-21658)
chr1	42788294	42788673	21JM11_109_peak_256	FOXJ3	(+12152)
chr1	43406572	43406963	21JM11_109_peak_258	SLC2A1	(+17733)
chr1	43432883	43433338	21JM11_109_peak_259	SLC2A1	(-8610)
chr1	43437469	43437888	21JM11_109_peak_260	SLC2A1	(-13178)
chr1	44154129	44154487	21JM11_109_peak_264	ST3GAL3	(-18910)
chr1	44195681	44196144	21JM11_109_peak_265	ST3GAL3	(+22695)
chr1	44300653	44301076	21JM11_109_peak_267	ARTN	(-98127)
chr1	44793455	44793875	21JM11_109_peak_270	ERI3	(+27215)
chr1	44855992	44856322	21JM11_109_peak_271	RNF220	(-14709)
chr1	44997580	44998135	21JM11_109_peak_275	RNF220	(+126992)
chr1	45094896	45095191	21JM11_109_peak_276	TMEM53	(+45183)
chr1	45138037	45138364	21JM11_109_peak_277	TMEM53	(+2026)
chr1	45390438	45390761	21JM11_109_peak_279	EIF2B3	(+61682)
chr1	46083299	46083737	21JM11_109_peak_281	CCDC17	(+6211)
chr1	46595952	46596353	21JM11_109_peak_286	PIK3R3	(+2161)
chr1	46598630	46599029	21JM11_109_peak_287	PIK3R3	(-516)
chr1	47109182	47109431	21JM11_109_peak_289	ATPAF1	(+24819)
chr1	48712389	48712807	21JM11_109_peak_290	SLC5A9	(+24239)
chr1	48957946	48958317	21JM11_109_peak_292	SPATA6	(-20287)
chr1	48959880	48960419	21JM11_109_peak_293	SPATA6	(-22305)
chr1	49140401	49140736	21JM11_109_peak_294	BEND5	(+102021)
chr1	49325023	49325510	21JM11_109_peak_297	BEND5	(-82677)
chr1	49344093	49344454	21JM11_109_peak_298	BEND5	(-101684)
chr1	52049194	52049622	21JM11_109_peak_306	OSBPL9	(-33356)
chr1	52704229	52704520	21JM11_109_peak_310	ZFYVE9	(+96329)
chr1	53040288	53040553	21JM11_109_peak_312	ZCCHC11	(-21767)
chr1	53128290	53128615	21JM11_109_peak_313	FAM159A	(+29437)
chr1	53216533	53216782	21JM11_109_peak_314	ZYG11B	(+24477)
chr1	53513352	53513810	21JM11_109_peak_315	PODN	(-14304)
chr1	54362384	54362830	21JM11_109_peak_318	DIO1	(+2747)
chr1	55533055	55533311	21JM11_109_peak_321	PCSK9	(+27962)
chr1	55776951	55777304	21JM11_109_peak_322	USP24	(-96342)
chr1	56038623	56039144	21JM11_109_peak_323	USP24	(-358098)
chr1	56046438	56046925	21JM11_109_peak_324	USP24	(-365896)
chr1	56247610	56248144	21JM11_109_peak_326	USP24	(-567091)
chr1	56564763	56565117	21JM11_109_peak_328	PPAP2B	(+480301)
chr1	56939636	56939951	21JM11_109_peak_332	PPAP2B	(+105447)
chr1	56943116	56943385	21JM11_109_peak_333	PPAP2B	(+101990)
chr1	56991117	56991611	21JM11_109_peak_334	PPAP2B	(+53877)
chr1	57017416	57017703	21JM11_109_peak_336	PPAP2B	(+27681)
chr1	57590403	57590809	21JM11_109_peak_341	C8B	(-158918)
chr1	58877887	58878313	21JM11_109_peak_344	OMA1	(+134372)
chr1	59192961	59193511	21JM11_109_peak_345	MYSM1	(-27472)
chr1	59221194	59221732	21JM11_109_peak_346	JUN	(+28322)
chr1	59228439	59228782	21JM11_109_peak_347	JUN	(+21174)
chr1	59229765	59230283	21JM11_109_peak_348	JUN	(+19761)
chr1	59314476	59315006	21JM11_109_peak_351	JUN	(-64956)
chr1	59340534	59340914	21JM11_109_peak_353	JUN	(-90939)
chr1	59521940	59522357	21JM11_109_peak_355	FGGY	(-240504)
chr1	59549764	59550203	21JM11_109_peak_357	FGGY	(-212669)
chr1	59594369	59594791	21JM11_109_peak_358	FGGY	(-168073)
chr1	59608873	59609165	21JM11_109_peak_359	FGGY	(-153634)
chr1	59616604	59617007	21JM11_109_peak_360	FGGY	(-145847)
chr1	59629081	59629739	21JM11_109_peak_362	FGGY	(-133243)
chr1	59639286	59639784	21JM11_109_peak_363	FGGY	(-123118)
chr1	59696356	59696819	21JM11_109_peak_364	FGGY	(-66065)
chr1	59859368	59859847	21JM11_109_peak_365	FGGY	(+96955)
chr1	59899162	59899517	21JM11_109_peak_366	FGGY	(+136687)
chr1	59920602	59921222	21JM11_109_peak_367	FGGY	(+158259)
chr1	59943054	59943303	21JM11_109_peak_368	FGGY	(+180526)
chr1	59949844	59950351	21JM11_109_peak_369	FGGY	(+187445)
chr1	59967968	59968217	21JM11_109_peak_370	FGGY	(+205440)
chr1	60196639	60197118	21JM11_109_peak_373	HOOK1	(-83654)
chr1	60216300	60216611	21JM11_109_peak_374	HOOK1	(-64077)
chr1	61436368	61436736	21JM11_109_peak_376	NFIA	(-110982)
chr1	61455803	61456128	21JM11_109_peak_377	NFIA	(-91568)
chr1	61543631	61543935	21JM11_109_peak_378	NFIA	(-3751)
chr1	61709793	61710161	21JM11_109_peak_380	NFIA	(+162443)
chr1	62417272	62417808	21JM11_109_peak_383	INADL	(+209391)
chr1	63155162	63155560	21JM11_109_peak_385	DOCK7	(-1408)
chr1	63155957	63156376	21JM11_109_peak_386	DOCK7	(-2214)
chr1	63190763	63191144	21JM11_109_peak_387	DOCK7	(-37001)
chr1	64329241	64329490	21JM11_109_peak_388	ROR1	(+89652)
chr1	64472405	64472654	21JM11_109_peak_390	UBE2U	(-196960)
chr1	64505080	64505574	21JM11_109_peak_391	UBE2U	(-164163)
chr1	64809082	64809486	21JM11_109_peak_393	CACHD1	(-127191)
chr1	64950320	64950759	21JM11_109_peak_394	CACHD1	(+14065)
chr1	65363838	65364098	21JM11_109_peak_396	JAK1	(+68219)
chr1	65891459	65891821	21JM11_109_peak_397	LEPR	(+5305)
chr1	66444854	66445160	21JM11_109_peak_398	PDE4B	(+186810)
chr1	66602972	66603344	21JM11_109_peak_401	PDE4B	(+344961)
chr1	66696874	66697196	21JM11_109_peak_402	SGIP1	(-302930)
chr1	66732487	66732794	21JM11_109_peak_403	SGIP1	(-267324)
chr1	66815642	66816179	21JM11_109_peak_408	SGIP1	(-184054)
chr1	67485289	67485811	21JM11_109_peak_410	SLC35D1	(+34232)
chr1	68112108	68112707	21JM11_109_peak_412	GADD45A	(-38336)
chr1	68179148	68179705	21JM11_109_peak_413	GADD45A	(+28683)
chr1	68190551	68190955	21JM11_109_peak_414	GADD45A	(+40009)
chr1	68191865	68192355	21JM11_109_peak_415	GADD45A	(+41366)
chr1	68236688	68237044	21JM11_109_peak_416	GNG12	(+62284)
chr1	68348669	68349143	21JM11_109_peak_418	GNG12	(-49756)
chr1	68569743	68570240	21JM11_109_peak_421	DIRAS3	(-52678)
chr1	68573587	68573914	21JM11_109_peak_422	DIRAS3	(-56437)
chr1	68780023	68780344	21JM11_109_peak_424	WLS	(-81956)
chr1	68796726	68797223	21JM11_109_peak_426	WLS	(-98747)
chr1	68849928	68851210	21JM11_109_peak_427	RPE65	(+65073)
chr1	74932256	74932652	21JM11_109_peak_432	LRRC53	(+45844)
chr1	74979182	74979518	21JM11_109_peak_433	LRRC53	(-1052)
chr1	75118685	75118992	21JM11_109_peak_434	TYW3	(-80001)
chr1	76231552	76231853	21JM11_109_peak_435	RABGGTB	(-20183)
chr1	78002392	78002994	21JM11_109_peak_437	ZZZ3	(+145650)
chr1	78536299	78536741	21JM11_109_peak_441	GIPC2	(+24934)
chr1	79158094	79158466	21JM11_109_peak_443	IFI44	(+42764)
chr1	79299107	79299458	21JM11_109_peak_445	ELTD1	(+173120)
chr1	83031262	83031697	21JM11_109_peak_446	LPHN2	(+765398)
chr1	84555188	84555478	21JM11_109_peak_448	PRKACB	(-54621)
chr1	84573227	84573575	21JM11_109_peak_449	PRKACB	(-36553)
chr1	84720243	84720683	21JM11_109_peak_453	PRKACB	(+110509)
chr1	84767263	84767552	21JM11_109_peak_454	DNASE2B	(-96807)
chr1	84831124	84831689	21JM11_109_peak_456	DNASE2B	(-32808)
chr1	85084863	85085264	21JM11_109_peak_457	CTBS	(-44917)
chr1	85163761	85164224	21JM11_109_peak_459	SSX2IP	(-7765)
chr1	85300169	85300418	21JM11_109_peak_461	LPAR3	(+31548)
chr1	85729794	85730109	21JM11_109_peak_462	C1orf52	(-4627)
chr1	85794617	85795008	21JM11_109_peak_463	BCL10	(-52040)
chr1	85796629	85797088	21JM11_109_peak_464	BCL10	(-54086)
chr1	85872930	85873396	21JM11_109_peak_465	DDAH1	(+57660)
chr1	85987255	85987595	21JM11_109_peak_467	DDAH1	(-56602)
chr1	85991129	85991594	21JM11_109_peak_468	CYR61	(-55082)
chr1	86083506	86083798	21JM11_109_peak_470	CYR61	(+37208)
chr1	86088814	86089142	21JM11_109_peak_471	CYR61	(+42534)
chr1	87254240	87254787	21JM11_109_peak_472	SH3GLB1	(+83936)
chr1	87258651	87259218	21JM11_109_peak_473	SH3GLB1	(+88357)
chr1	87559069	87559331	21JM11_109_peak_474	HS2ST1	(+178843)
chr1	87581322	87581603	21JM11_109_peak_475	HS2ST1	(+201106)
chr1	87620053	87620513	21JM11_109_peak_476	LMO4	(-173868)
chr1	87689774	87690233	21JM11_109_peak_478	LMO4	(-104147)
chr1	87876622	87876917	21JM11_109_peak_480	LMO4	(+82619)
chr1	87889496	87889981	21JM11_109_peak_481	LMO4	(+95588)
chr1	88110476	88110995	21JM11_109_peak_483	LMO4	(+316585)
chr1	88433948	88434263	21JM11_109_peak_485	LMO4	(+639955)
chr1	88793254	88793858	21JM11_109_peak_486	PKN2	(-356349)
chr1	89737317	89737728	21JM11_109_peak_491	GBP5	(+1021)
chr1	90137770	90138236	21JM11_109_peak_494	LRRC8C	(+39372)
chr1	90299089	90299467	21JM11_109_peak_497	LRRC8D	(+12687)
chr1	90355706	90356001	21JM11_109_peak_498	LRRC8D	(+69263)
chr1	90372124	90372813	21JM11_109_peak_499	LRRC8D	(+85878)
chr1	90856717	90857073	21JM11_109_peak_501	BARHL2	(+325899)
chr1	90868766	90869211	21JM11_109_peak_502	BARHL2	(+313805)
chr1	92197338	92197613	21JM11_109_peak_505	TGFBR3	(+154311)
chr1	93221143	93221571	21JM11_109_peak_508	EVI5	(+36604)
chr1	93374723	93375252	21JM11_109_peak_509	FAM69A	(+52069)
chr1	93400139	93400562	21JM11_109_peak_510	FAM69A	(+26706)
chr1	93415808	93416299	21JM11_109_peak_511	FAM69A	(+11003)
chr1	93544509	93544898	21JM11_109_peak_512	MTF2	(-91)
chr1	93644894	93645444	21JM11_109_peak_513	TMED5	(+1116)
chr1	94018647	94019004	21JM11_109_peak_515	FNBP1L	(+105138)
chr1	94071324	94071719	21JM11_109_peak_516	FNBP1L	(+157834)
chr1	94091006	94091463	21JM11_109_peak_517	FNBP1L	(+177547)
chr1	94101291	94101649	21JM11_109_peak_518	FNBP1L	(+187782)
chr1	94130121	94130521	21JM11_109_peak_519	BCAR3	(+182385)
chr1	94166968	94167348	21JM11_109_peak_521	BCAR3	(+145548)
chr1	94607601	94607920	21JM11_109_peak_523	ABCA4	(-21073)
chr1	94724508	94724839	21JM11_109_peak_525	ARHGAP29	(-21553)
chr1	94731500	94731990	21JM11_109_peak_526	ARHGAP29	(-28624)
chr1	94761627	94761945	21JM11_109_peak_527	ARHGAP29	(-58665)
chr1	94791330	94791742	21JM11_109_peak_529	ARHGAP29	(-88415)
chr1	95341856	95342284	21JM11_109_peak_531	CNN3	(+50764)
chr1	95391261	95391726	21JM11_109_peak_532	CNN3	(+1340)
chr1	95501185	95501501	21JM11_109_peak_533	ALG14	(+37158)
chr1	95788705	95789097	21JM11_109_peak_534	RWDD3	(+89190)
chr1	96939232	96939689	21JM11_109_peak_537	PTBP2	(-247917)
chr1	97176324	97176952	21JM11_109_peak_540	PTBP2	(-10740)
chr1	98372429	98372806	21JM11_109_peak_546	DPYD	(+13961)
chr1	98543330	98543656	21JM11_109_peak_548	DPYD	(-156914)
chr1	98552312	98552800	21JM11_109_peak_549	DPYD	(-165977)
chr1	98781869	98782256	21JM11_109_peak_550	SNX7	(-345216)
chr1	99440787	99441055	21JM11_109_peak_553	ENSG00000117598	(+29528)
chr1	101509416	101509760	21JM11_109_peak_558	DPH5	(-18260)
chr1	104059349	104059642	21JM11_109_peak_561	RNPC3	(-8825)
chr1	107469356	107469769	21JM11_109_peak_562	PRMT6	(-129738)
chr1	108073159	108073529	21JM11_109_peak_563	NTNG1	(+389902)
chr1	108115304	108115709	21JM11_109_peak_564	VAV3	(+392259)
chr1	108371730	108372060	21JM11_109_peak_565	VAV3	(+135871)
chr1	108479039	108479406	21JM11_109_peak_566	VAV3	(+28543)
chr1	108479767	108480191	21JM11_109_peak_567	VAV3	(+27787)
chr1	108533155	108533671	21JM11_109_peak_569	VAV3	(-25647)
chr1	108558989	108559570	21JM11_109_peak_571	VAV3	(-51514)
chr1	108591914	108592432	21JM11_109_peak_572	VAV3	(-84407)
chr1	109358862	109359365	21JM11_109_peak_574	GPSM2	(-58858)
chr1	109372063	109372407	21JM11_109_peak_575	GPSM2	(-45737)
chr1	109372983	109373369	21JM11_109_peak_576	GPSM2	(-44796)
chr1	109743943	109744213	21JM11_109_peak_580	SARS	(-12462)
chr1	109818658	109818935	21JM11_109_peak_581	PSRC1	(+6993)
chr1	110159888	110160286	21JM11_109_peak_583	AMPD2	(-3189)
chr1	110262030	110262385	21JM11_109_peak_584	GSTM5	(+7331)
chr1	110336494	110336827	21JM11_109_peak_586	EPS8L3	(-30012)
chr1	110394833	110395309	21JM11_109_peak_587	CSF1	(-58184)
chr1	110546332	110546792	21JM11_109_peak_590	AHCYL1	(+19254)
chr1	110599366	110599700	21JM11_109_peak_591	ALX3	(+13789)
chr1	110936645	110936930	21JM11_109_peak_592	SLC16A4	(-3084)
chr1	111817717	111818088	21JM11_109_peak_594	CHIA	(-15635)
chr1	112081004	112081288	21JM11_109_peak_595	ADORA3	(-35036)
chr1	112107638	112108133	21JM11_109_peak_596	RAP1A	(-54519)
chr1	112447591	112447962	21JM11_109_peak_601	KCND3	(+84000)
chr1	112503779	112504165	21JM11_109_peak_602	KCND3	(+27805)
chr1	112936751	112937089	21JM11_109_peak_603	CTTNBP2NL	(-1883)
chr1	113058256	113058698	21JM11_109_peak_604	WNT2B	(+7077)
chr1	113999518	113999995	21JM11_109_peak_606	MAGI3	(+66176)
chr1	114863342	114863645	21JM11_109_peak_610	SYT6	(-167955)
chr1	117031750	117032241	21JM11_109_peak_615	CD58	(+81665)
chr1	117080109	117080532	21JM11_109_peak_616	CD58	(+33340)
chr1	117465937	117466324	21JM11_109_peak_618	PTGFRN	(+13452)
chr1	117533162	117533705	21JM11_109_peak_619	CD101	(-10948)
chr1	117619799	117620246	21JM11_109_peak_620	TTF2	(+17098)
chr1	117635688	117636121	21JM11_109_peak_621	TRIM45	(+28445)
chr1	117689691	117690117	21JM11_109_peak_623	TRIM45	(-25554)
chr1	117714536	117714990	21JM11_109_peak_624	VTCN1	(+38793)
chr1	119490457	119490851	21JM11_109_peak_626	TBX15	(+41525)
chr1	120358099	120358458	21JM11_109_peak_628	REG4	(-4076)
chr1	120595021	120595350	21JM11_109_peak_631	NOTCH2	(+17054)
chr1	121103684	121104089	21JM11_109_peak_634	FCGR1B	(-167950)
chr1	121116686	121117383	21JM11_109_peak_635	FCGR1B	(-181098)
chr1	144009887	144010486	21JM11_109_peak_641	FAM72D	(-97044)
chr1	144090824	144091333	21JM11_109_peak_643	NBPF8	(-55733)
chr1	144393869	144394210	21JM11_109_peak_645	PPIAL4B	(-29794)
chr1	144707505	144707894	21JM11_109_peak_649	NBPF9	(-104048)
chr1	144891485	144892063	21JM11_109_peak_650	NBPF9	(+80026)
chr1	144928299	144928651	21JM11_109_peak_651	PDE4DIP	(+66547)
chr1	144967078	144967495	21JM11_109_peak_652	PDE4DIP	(+27735)
chr1	144982665	144983247	21JM11_109_peak_653	PDE4DIP	(+12066)
chr1	145015184	145015581	21JM11_109_peak_654	PDE4DIP	(-20361)
chr1	145028528	145028998	21JM11_109_peak_655	PDE4DIP	(-33741)
chr1	145032323	145032580	21JM11_109_peak_656	PDE4DIP	(-37430)
chr1	145042730	145043123	21JM11_109_peak_657	PDE4DIP	(-47905)
chr1	145089930	145090813	21JM11_109_peak_658	PDE4DIP	(-95350)
chr1	145226106	145226469	21JM11_109_peak_659	NOTCH2NL	(+1689)
chr1	145234909	145235251	21JM11_109_peak_660	NOTCH2NL	(+10481)
chr1	145683004	145683339	21JM11_109_peak_663	CD160	(+23689)
chr1	146152791	146153088	21JM11_109_peak_664	NBPF11	(-70307)
chr1	146638884	146639300	21JM11_109_peak_665	PRKAB2	(+5031)
chr1	147010814	147011231	21JM11_109_peak_666	BCL9	(-2159)
chr1	147694690	147694980	21JM11_109_peak_668	NBPF24	(-95286)
chr1	147721176	147721468	21JM11_109_peak_669	NBPF24	(-121773)
chr1	147787105	147787559	21JM11_109_peak_670	PPIAL4A	(+168087)
chr1	147848602	147848854	21JM11_109_peak_671	PPIAL4A	(+106691)
chr1	147985036	147985338	21JM11_109_peak_672	PPIAL4A	(-29768)
chr1	148231607	148232015	21JM11_109_peak_673	PPIAL4D	(-29275)
chr1	149250669	149250939	21JM11_109_peak_674	HIST2H3PS2	(+149738)
chr1	149911074	149911386	21JM11_109_peak_677	MTMR11	(-2439)
chr1	150577049	150577577	21JM11_109_peak_681	ENSA	(+24739)
chr1	150592479	150592817	21JM11_109_peak_683	ENSA	(+9404)
chr1	150971454	150971723	21JM11_109_peak_684	FAM63A	(+9262)
chr1	151210836	151211142	21JM11_109_peak_685	PSMD4	(-16190)
chr1	151286572	151286937	21JM11_109_peak_688	PI4KB	(+13378)
chr1	151515261	151515600	21JM11_109_peak_689	TUFT1	(+2650)
chr1	151746178	151746486	21JM11_109_peak_690	MRPL9	(-10292)
chr1	151813613	151813975	21JM11_109_peak_691	C2CD4D	(-761)
chr1	151913727	151914243	21JM11_109_peak_692	THEM4	(-31701)
chr1	151945313	151945673	21JM11_109_peak_693	S100A10	(+21373)
chr1	151967520	151967770	21JM11_109_peak_694	S100A10	(-779)
chr1	153462741	153463406	21JM11_109_peak_695	S100A7	(-29897)
chr1	153581421	153581702	21JM11_109_peak_697	S100A16	(+251)
chr1	153853444	153853867	21JM11_109_peak_698	GATAD2B	(+41795)
chr1	154277546	154277844	21JM11_109_peak_700	AQP10	(-15897)
chr1	154396172	154396601	21JM11_109_peak_701	IL6R	(+18718)
chr1	155618276	155618711	21JM11_109_peak_703	MSTO1	(+38478)
chr1	155733160	155733576	21JM11_109_peak_704	DAP3	(+74519)
chr1	155841113	155841563	21JM11_109_peak_705	SYT11	(+12038)
chr1	156093458	156093801	21JM11_109_peak_706	LMNA	(+9132)
chr1	156195151	156195445	21JM11_109_peak_708	PMF1	(+12500)
chr1	156232742	156233152	21JM11_109_peak_709	PAQR6	(-15104)
chr1	156643532	156643811	21JM11_109_peak_710	NES	(+3517)
chr1	156751372	156751635	21JM11_109_peak_711	PRCC	(+14212)
chr1	157931535	157931978	21JM11_109_peak_713	KIRREL	(-31643)
chr1	158969044	158969904	21JM11_109_peak_717	IFI16	(-10208)
chr1	158979581	158979944	21JM11_109_peak_718	IFI16	(+81)
chr1	159131070	159131581	21JM11_109_peak_720	CADM3	(-10073)
chr1	159859814	159860278	21JM11_109_peak_721	CCDC19	(+9907)
chr1	160965945	160966318	21JM11_109_peak_723	F11R	(+25006)
chr1	161170469	161170988	21JM11_109_peak_725	NDUFS2	(+1624)
chr1	161300188	161300545	21JM11_109_peak_726	SDHC	(+16320)
chr1	162218574	162219309	21JM11_109_peak_731	C1orf111	(+127718)
chr1	162319558	162320299	21JM11_109_peak_732	C1orf111	(+26731)
chr1	162575147	162575679	21JM11_109_peak_734	DDR2	(-26842)
chr1	162633480	162633780	21JM11_109_peak_735	DDR2	(+31375)
chr1	162643799	162644141	21JM11_109_peak_736	DDR2	(+41715)
chr1	162660530	162661085	21JM11_109_peak_737	DDR2	(+58553)
chr1	163765509	163765989	21JM11_109_peak_738	NUF2	(+474005)
chr1	163844677	163845169	21JM11_109_peak_739	NUF2	(+553179)
chr1	164606774	164607194	21JM11_109_peak_742	PBX1	(+78112)
chr1	164679129	164679468	21JM11_109_peak_743	PBX1	(+150427)
chr1	164702322	164702795	21JM11_109_peak_744	PBX1	(+173687)
chr1	164705007	164705342	21JM11_109_peak_745	PBX1	(+176303)
chr1	164740715	164741142	21JM11_109_peak_746	PBX1	(+212057)
chr1	166871549	166871986	21JM11_109_peak_749	TADA1	(-26204)
chr1	166875162	166875604	21JM11_109_peak_750	TADA1	(-29819)
chr1	166916772	166917082	21JM11_109_peak_751	ILDR2	(+27634)
chr1	166921650	166922000	21JM11_109_peak_752	ILDR2	(+22736)
chr1	168082303	168082552	21JM11_109_peak_753	GPR161	(+24108)
chr1	168206251	168206534	21JM11_109_peak_755	SFT2D2	(+11147)
chr1	168290234	168290598	21JM11_109_peak_756	TBX19	(+40138)
chr1	168378093	168378487	21JM11_109_peak_757	TBX19	(+128012)
chr1	168440223	168440711	21JM11_109_peak_758	XCL2	(+72768)
chr1	168475668	168476147	21JM11_109_peak_759	XCL2	(+37327)
chr1	169071690	169072043	21JM11_109_peak_760	ATP1B1	(-3068)
chr1	169281523	169281780	21JM11_109_peak_762	NME7	(+55553)
chr1	170488157	170488417	21JM11_109_peak_764	GORAB	(-12983)
chr1	170489889	170490161	21JM11_109_peak_765	GORAB	(-11245)
chr1	170677198	170677795	21JM11_109_peak_767	PRRX1	(+44450)
chr1	170698606	170699088	21JM11_109_peak_768	PRRX1	(+65800)
chr1	171750557	171750810	21JM11_109_peak_770	METTL13	(-158)
chr1	171763192	171763689	21JM11_109_peak_771	METTL13	(+12599)
chr1	171786758	171787115	21JM11_109_peak_772	DNM3	(-23684)
chr1	171813610	171813910	21JM11_109_peak_773	DNM3	(+3139)
chr1	171846884	171847377	21JM11_109_peak_775	DNM3	(+36510)
chr1	172137357	172137794	21JM11_109_peak_776	C1orf105	(-252252)
chr1	172320818	172321240	21JM11_109_peak_779	C1orf105	(-68799)
chr1	172368323	172368690	21JM11_109_peak_780	C1orf105	(-21321)
chr1	172852304	172852690	21JM11_109_peak_782	TNFSF18	(+167606)
chr1	172887119	172887624	21JM11_109_peak_783	TNFSF18	(+132731)
chr1	172903063	172903648	21JM11_109_peak_784	TNFSF18	(+116747)
chr1	172939381	172939780	21JM11_109_peak_785	TNFSF18	(+80522)
chr1	172945538	172945853	21JM11_109_peak_786	TNFSF18	(+74407)
chr1	173082336	173082740	21JM11_109_peak_788	TNFSF18	(-62435)
chr1	173159333	173159937	21JM11_109_peak_790	TNFSF4	(+16817)
chr1	173238589	173238934	21JM11_109_peak_791	TNFSF4	(-62310)
chr1	173310285	173310713	21JM11_109_peak_793	TNFSF4	(-134047)
chr1	174021124	174021491	21JM11_109_peak_794	RC3H1	(-29873)
chr1	175166715	175167162	21JM11_109_peak_796	KIAA0040	(-5049)
chr1	175440124	175440476	21JM11_109_peak_798	TNR	(+272606)
chr1	176484423	176484857	21JM11_109_peak_799	PAPPA2	(+52333)
chr1	176625400	176625868	21JM11_109_peak_800	PAPPA2	(+193327)
chr1	177178544	177178994	21JM11_109_peak_801	BRINP2	(+38136)
chr1	177279446	177279946	21JM11_109_peak_802	BRINP2	(+139063)
chr1	177555606	177555876	21JM11_109_peak_803	SEC16B	(+383309)
chr1	178095806	178096269	21JM11_109_peak_806	RASAL2	(+32762)
chr1	178207853	178208335	21JM11_109_peak_807	RASAL2	(+144818)
chr1	178310341	178310671	21JM11_109_peak_809	TEX35	(-171706)
chr1	178313678	178314285	21JM11_109_peak_810	TEX35	(-168230)
chr1	179110657	179111278	21JM11_109_peak_812	TOR3A	(+60456)
chr1	180009195	180009558	21JM11_109_peak_815	CEP350	(+85504)
chr1	181104985	181105430	21JM11_109_peak_819	IER5	(+47570)
chr1	182155420	182155861	21JM11_109_peak_822	ZNF648	(-124794)
chr1	182205238	182205644	21JM11_109_peak_824	GLUL	(+155900)
chr1	182248853	182249477	21JM11_109_peak_825	GLUL	(+112176)
chr1	182259035	182259379	21JM11_109_peak_826	GLUL	(+102134)
chr1	182721476	182721972	21JM11_109_peak_827	NPL	(-39670)
chr1	182731182	182731472	21JM11_109_peak_828	NPL	(-30067)
chr1	182959471	182959981	21JM11_109_peak_829	LAMC1	(-32869)
chr1	183008971	183009503	21JM11_109_peak_832	LAMC1	(+16642)
chr1	183029510	183029895	21JM11_109_peak_833	LAMC1	(+37108)
chr1	183040028	183040649	21JM11_109_peak_835	LAMC1	(+47744)
chr1	183108799	183109124	21JM11_109_peak_836	LAMC2	(-46461)
chr1	183248245	183248564	21JM11_109_peak_840	LAMC2	(+92982)
chr1	183850859	183851126	21JM11_109_peak_845	COLGALT2	(+155870)
chr1	183937618	183937869	21JM11_109_peak_846	COLGALT2	(+69119)
chr1	183971333	183971781	21JM11_109_peak_847	COLGALT2	(+35306)
chr1	183994279	183994654	21JM11_109_peak_848	COLGALT2	(+12396)
chr1	184268422	184268805	21JM11_109_peak_849	C1orf21	(-87578)
chr1	184761659	184762062	21JM11_109_peak_850	EDEM3	(-37814)
chr1	185615465	185615714	21JM11_109_peak_853	HMCN1	(-88093)
chr1	186944080	186944337	21JM11_109_peak_856	PLA2G4A	(+146124)
chr1	187996733	187997067	21JM11_109_peak_858	PLA2G4A	(+1198815)
chr1	188638982	188639240	21JM11_109_peak_859	BRINP3	(+1807648)
chr1	192459006	192459297	21JM11_109_peak_860	RGS1	(-85705)
chr1	192500133	192500552	21JM11_109_peak_861	RGS1	(-44514)
chr1	192520044	192520409	21JM11_109_peak_862	RGS1	(-24630)
chr1	192623812	192624187	21JM11_109_peak_863	RGS13	(+18725)
chr1	192693844	192694174	21JM11_109_peak_865	RGS2	(-84162)
chr1	192757275	192757561	21JM11_109_peak_867	RGS2	(-20753)
chr1	192921117	192921489	21JM11_109_peak_868	UCHL5	(+107323)
chr1	193527478	193528128	21JM11_109_peak_870	B3GALT2	(-372019)
chr1	193670077	193670473	21JM11_109_peak_871	B3GALT2	(-514491)
chr1	198638106	198638565	21JM11_109_peak_876	PTPRC	(+30166)
chr1	198745748	198746113	21JM11_109_peak_877	PTPRC	(+137761)
chr1	198850181	198850618	21JM11_109_peak_878	PTPRC	(+242230)
chr1	198902656	198903427	21JM11_109_peak_880	PTPRC	(+294872)
chr1	198905817	198906227	21JM11_109_peak_882	PTPRC	(+297852)
chr1	198906400	198906845	21JM11_109_peak_883	PTPRC	(+298453)
chr1	199241708	199242003	21JM11_109_peak_884	PTPRC	(+633686)
chr1	199660601	199661021	21JM11_109_peak_885	NR5A2	(-335919)
chr1	201106568	201106894	21JM11_109_peak_888	ASCL5	(-10419)
chr1	201235860	201236252	21JM11_109_peak_889	PKP1	(-16524)
chr1	201458221	201458618	21JM11_109_peak_891	PHLDA3	(-20108)
chr1	201665461	201665793	21JM11_109_peak_894	NAV1	(+48250)
chr1	201739275	201739559	21JM11_109_peak_895	IPO9	(-58852)
chr1	201818793	201819549	21JM11_109_peak_897	IPO9	(+20902)
chr1	201998379	201998693	21JM11_109_peak_898	ELF3	(+21463)
chr1	202261433	202261780	21JM11_109_peak_899	UBE2T	(+49501)
chr1	202558357	202558606	21JM11_109_peak_900	SYT2	(+54099)
chr1	202922011	202922382	21JM11_109_peak_901	ADIPOR1	(+5320)
chr1	202933815	202934185	21JM11_109_peak_902	CYB5R1	(+2408)
chr1	203116507	203116871	21JM11_109_peak_904	ADORA1	(+20496)
chr1	203294155	203294891	21JM11_109_peak_907	BTG2	(+19859)
chr1	203488561	203488828	21JM11_109_peak_908	OPTC	(+25424)
chr1	203503557	203503853	21JM11_109_peak_909	OPTC	(+40434)
chr1	203527337	203527838	21JM11_109_peak_911	OPTC	(+64317)
chr1	203632179	203632676	21JM11_109_peak_914	ATP2B4	(+36739)
chr1	203638892	203639270	21JM11_109_peak_915	ATP2B4	(+43392)
chr1	203965745	203966180	21JM11_109_peak_916	SOX13	(-76769)
chr1	204026550	204027209	21JM11_109_peak_917	SOX13	(-15852)
chr1	204077710	204078140	21JM11_109_peak_918	SOX13	(+35193)
chr1	204096714	204097010	21JM11_109_peak_919	ETNK2	(+24269)
chr1	204812068	204812455	21JM11_109_peak_921	NFASC	(+14480)
chr1	205253786	205254170	21JM11_109_peak_926	NUAK2	(+36905)
chr1	205283105	205283417	21JM11_109_peak_928	NUAK2	(+7622)
chr1	205324242	205324714	21JM11_109_peak_929	KLHDC8A	(+1688)
chr1	205329270	205329627	21JM11_109_peak_931	KLHDC8A	(-3283)
chr1	205343845	205344180	21JM11_109_peak_933	KLHDC8A	(-17847)
chr1	205345997	205346323	21JM11_109_peak_934	KLHDC8A	(-19994)
chr1	205447129	205447499	21JM11_109_peak_936	CDK18	(-26412)
chr1	205512586	205513021	21JM11_109_peak_938	MFSD4	(-25301)
chr1	205902648	205903402	21JM11_109_peak_939	SLC26A9	(+9563)
chr1	206566813	206567399	21JM11_109_peak_942	SRGAP2	(+50906)
chr1	206748523	206748984	21JM11_109_peak_946	EIF2D	(+37150)
chr1	208114957	208115483	21JM11_109_peak_948	CD34	(-30473)
chr1	208376515	208377071	21JM11_109_peak_952	PLXNA2	(+40872)
chr1	209792186	209792527	21JM11_109_peak_954	LAMB3	(+32322)
chr1	209822515	209822914	21JM11_109_peak_955	LAMB3	(+1964)
chr1	210013377	210013734	21JM11_109_peak_957	DIEXF	(+12204)
chr1	211210125	211210686	21JM11_109_peak_960	KCNH1	(+96909)
chr1	212408023	212408278	21JM11_109_peak_963	PPP2R5A	(-50728)
chr1	212659332	212659645	21JM11_109_peak_965	NENF	(+53260)
chr1	212734860	212735153	21JM11_109_peak_967	ATF3	(-47005)
chr1	212740281	212740750	21JM11_109_peak_968	ATF3	(-41496)
chr1	212829161	212829639	21JM11_109_peak_969	FAM71A	(+31611)
chr1	214169688	214169959	21JM11_109_peak_976	PROX1	(+8538)
chr1	214175854	214176250	21JM11_109_peak_977	PROX1	(+14766)
chr1	214185614	214186009	21JM11_109_peak_978	PROX1	(+24526)
chr1	214203068	214203579	21JM11_109_peak_979	PROX1	(+42038)
chr1	214276151	214276805	21JM11_109_peak_981	PROX1	(+115192)
chr1	214601014	214601438	21JM11_109_peak_984	PTPN14	(+123340)
chr1	214722426	214722913	21JM11_109_peak_987	PTPN14	(+1896)
chr1	218069784	218070201	21JM11_109_peak_990	SPATA17	(+265327)
chr1	218558048	218558412	21JM11_109_peak_993	TGFB2	(+38653)
chr1	218599046	218599298	21JM11_109_peak_994	TGFB2	(+79595)
chr1	219729196	219729530	21JM11_109_peak_1001	SLC30A10	(+372581)
chr1	219839488	219839939	21JM11_109_peak_1002	SLC30A10	(+262230)
chr1	219944351	219944855	21JM11_109_peak_1005	SLC30A10	(+157341)
chr1	221785705	221786085	21JM11_109_peak_1009	DUSP10	(+129623)
chr1	222990922	222991191	21JM11_109_peak_1011	BROX	(+105162)
chr1	223888758	223889243	21JM11_109_peak_1014	CAPN2	(-11033)
chr1	223894881	223895293	21JM11_109_peak_1015	CAPN2	(-4947)
chr1	224267825	224268141	21JM11_109_peak_1017	FBXO28	(-33806)
chr1	224356644	224357157	21JM11_109_peak_1018	DEGS1	(-13972)
chr1	224685742	224686405	21JM11_109_peak_1020	WDR26	(-64073)
chr1	224730391	224730703	21JM11_109_peak_1022	CNIH3	(-73448)
chr1	224752853	224753222	21JM11_109_peak_1023	CNIH3	(-50957)
chr1	224872633	224873149	21JM11_109_peak_1027	CNIH3	(+68896)
chr1	224885816	224886176	21JM11_109_peak_1028	CNIH3	(+82001)
chr1	224895904	224896313	21JM11_109_peak_1029	CNIH3	(+92114)
chr1	224914248	224914954	21JM11_109_peak_1030	CNIH3	(+110606)
chr1	224935114	224935531	21JM11_109_peak_1032	CNIH3	(+131328)
chr1	225067168	225067449	21JM11_109_peak_1034	DNAH14	(-50060)
chr1	225632670	225633018	21JM11_109_peak_1035	LBR	(-16325)
chr1	225642510	225643006	21JM11_109_peak_1036	LBR	(-26239)
chr1	225696136	225696702	21JM11_109_peak_1037	LBR	(-79900)
chr1	225858618	225859007	21JM11_109_peak_1039	ENAH	(-17969)
chr1	225887882	225888377	21JM11_109_peak_1040	ENAH	(-47286)
chr1	225934524	225934807	21JM11_109_peak_1042	SRP9	(-30865)
chr1	226053688	226054023	21JM11_109_peak_1044	TMEM63A	(+16213)
chr1	226189777	226190242	21JM11_109_peak_1045	SDE2	(-2978)
chr1	226905112	226905523	21JM11_109_peak_1046	ITPKB	(+21546)
chr1	226911380	226911658	21JM11_109_peak_1047	ITPKB	(+15345)
chr1	226966359	226966803	21JM11_109_peak_1048	ITPKB	(-39717)
chr1	226971636	226972163	21JM11_109_peak_1049	ITPKB	(-45036)
chr1	227531783	227532185	21JM11_109_peak_1051	CDC42BPA	(-25809)
chr1	227558134	227558808	21JM11_109_peak_1052	CDC42BPA	(-52296)
chr1	227617428	227617826	21JM11_109_peak_1053	CDC42BPA	(-111452)
chr1	227619504	227619887	21JM11_109_peak_1054	CDC42BPA	(-113521)
chr1	227964144	227964537	21JM11_109_peak_1055	PRSS38	(-39053)
chr1	227993474	227993912	21JM11_109_peak_1056	PRSS38	(-9701)
chr1	228977772	228978272	21JM11_109_peak_1057	RHOU	(+107198)
chr1	229799936	229800342	21JM11_109_peak_1063	URB2	(+38158)
chr1	230209226	230209628	21JM11_109_peak_1065	GALNT2	(+6471)
chr1	230240486	230240740	21JM11_109_peak_1066	GALNT2	(+37657)
chr1	230321986	230322451	21JM11_109_peak_1068	GALNT2	(+119263)
chr1	230439591	230439980	21JM11_109_peak_1070	PGBD5	(+73605)
chr1	230686286	230686644	21JM11_109_peak_1071	COG2	(-91773)
chr1	230985383	230985632	21JM11_109_peak_1073	C1orf198	(+18891)
chr1	232059271	232059556	21JM11_109_peak_1078	DISC1	(+296853)
chr1	232086610	232087035	21JM11_109_peak_1080	DISC1	(+324262)
chr1	232278152	232278560	21JM11_109_peak_1082	SIPA1L2	(+418948)
chr1	232281578	232282031	21JM11_109_peak_1083	SIPA1L2	(+415499)
chr1	232361840	232362245	21JM11_109_peak_1084	SIPA1L2	(+335261)
chr1	232513102	232513449	21JM11_109_peak_1085	SIPA1L2	(+184028)
chr1	232613515	232613889	21JM11_109_peak_1086	SIPA1L2	(+83602)
chr1	232840496	232841082	21JM11_109_peak_1090	MAP10	(-99854)
chr1	232989718	232990531	21JM11_109_peak_1091	MAP10	(+49482)
chr1	233181278	233181683	21JM11_109_peak_1093	NTPCR	(+95111)
chr1	233210779	233211197	21JM11_109_peak_1094	NTPCR	(+124618)
chr1	233248634	233249027	21JM11_109_peak_1095	NTPCR	(+162461)
chr1	233249242	233249573	21JM11_109_peak_1096	NTPCR	(+163038)
chr1	234635329	234635656	21JM11_109_peak_1097	TARBP1	(-20644)
chr1	234668761	234669222	21JM11_109_peak_1099	TARBP1	(-54143)
chr1	234706017	234706373	21JM11_109_peak_1101	IRF2BP2	(+39076)
chr1	234738612	234738992	21JM11_109_peak_1102	IRF2BP2	(+6469)
chr1	234739673	234740091	21JM11_109_peak_1103	IRF2BP2	(+5389)
chr1	234748267	234748711	21JM11_109_peak_1104	IRF2BP2	(-3218)
chr1	234819902	234820369	21JM11_109_peak_1106	IRF2BP2	(-74865)
chr1	234859719	234860641	21JM11_109_peak_1108	IRF2BP2	(-114909)
chr1	234867042	234867478	21JM11_109_peak_1109	IRF2BP2	(-121989)
chr1	234985292	234985541	21JM11_109_peak_1111	IRF2BP2	(-240146)
chr1	235061560	235062021	21JM11_109_peak_1112	TOMM20	(+230460)
chr1	235110735	235111167	21JM11_109_peak_1114	TOMM20	(+181300)
chr1	236066438	236066760	21JM11_109_peak_1120	LYST	(-36379)
chr1	236073817	236074362	21JM11_109_peak_1121	LYST	(-43870)
chr1	236083385	236083685	21JM11_109_peak_1122	LYST	(-53315)
chr1	238036636	238037232	21JM11_109_peak_1125	ZP4	(+17160)
chr1	238096285	238096685	21JM11_109_peak_1126	MTRNR2L11	(+12090)
chr1	238225597	238225846	21JM11_109_peak_1127	MTRNR2L11	(-117147)
chr1	238341242	238341727	21JM11_109_peak_1128	MTRNR2L11	(-232910)
chr1	238418782	238419098	21JM11_109_peak_1129	MTRNR2L11	(-310365)
chr1	238572389	238572889	21JM11_109_peak_1130	MTRNR2L11	(-464064)
chr1	239123269	239123853	21JM11_109_peak_1133	CHRM3	(-668812)
chr1	239524633	239525089	21JM11_109_peak_1135	CHRM3	(-267512)
chr1	239973286	239973676	21JM11_109_peak_1136	CHRM3	(+181108)
chr1	240021313	240021757	21JM11_109_peak_1138	CHRM3	(+229162)
chr1	241645973	241646557	21JM11_109_peak_1144	FH	(+36796)
chr1	241755556	241755905	21JM11_109_peak_1145	CHML	(+43501)
chr1	241991955	241992307	21JM11_109_peak_1147	EXO1	(-19351)
chr1	242368989	242369654	21JM11_109_peak_1149	MAP1LC3C	(-206947)
chr1	242792644	242792950	21JM11_109_peak_1151	PLD5	(-104977)
chr1	242992147	242992537	21JM11_109_peak_1153	PLD5	(-304522)
chr1	243450960	243451376	21JM11_109_peak_1155	SDCCAG8	(+31810)
chr1	243664285	243664752	21JM11_109_peak_1156	SDCCAG8	(+245161)
chr1	244006508	244006784	21JM11_109_peak_1159	AKT3	(+6784)
chr1	244175633	244175954	21JM11_109_peak_1160	ZBTB18	(-38791)
chr1	244486202	244486614	21JM11_109_peak_1163	ADSS	(+129028)
chr1	244505076	244505407	21JM11_109_peak_1164	ADSS	(+110194)
chr1	245248830	245249360	21JM11_109_peak_1166	KIF26B	(-69192)
chr1	245953799	245954048	21JM11_109_peak_1167	KIF26B	(+635637)
chr1	245986315	245986657	21JM11_109_peak_1168	KIF26B	(+668199)
chr1	246038397	246038705	21JM11_109_peak_1169	SMYD3	(+631968)
chr1	246132453	246132834	21JM11_109_peak_1170	SMYD3	(+537875)
chr1	246302988	246303523	21JM11_109_peak_1171	SMYD3	(+367263)
chr1	246378248	246378572	21JM11_109_peak_1172	SMYD3	(+292109)
chr1	247110553	247110973	21JM11_109_peak_1173	AHCTF1	(-16037)
chr10	342990	343666	21JM11_109_peak_1178	ZMYND11	(+162904)
chr10	440356	440944	21JM11_109_peak_1179	ZMYND11	(+260226)
chr10	729549	729829	21JM11_109_peak_1181	DIP2C	(+5917)
chr10	3113529	3113842	21JM11_109_peak_1182	PFKP	(+3974)
chr10	3509798	3510292	21JM11_109_peak_1183	PITRM1	(-295042)
chr10	3511037	3511647	21JM11_109_peak_1184	PITRM1	(-296339)
chr10	3542548	3542981	21JM11_109_peak_1186	KLF6	(+284702)
chr10	3581163	3581570	21JM11_109_peak_1187	KLF6	(+246100)
chr10	3668293	3668687	21JM11_109_peak_1188	KLF6	(+158977)
chr10	3797615	3797984	21JM11_109_peak_1189	KLF6	(+29667)
chr10	3824929	3825418	21JM11_109_peak_1190	KLF6	(+2293)
chr10	3894501	3894903	21JM11_109_peak_1193	KLF6	(-67235)
chr10	4705330	4705711	21JM11_109_peak_1195	AKR1E2	(-162925)
chr10	4852251	4852566	21JM11_109_peak_1198	AKR1E2	(-16037)
chr10	5986377	5986678	21JM11_109_peak_1201	IL15RA	(+33025)
chr10	6156836	6157224	21JM11_109_peak_1202	RBM17	(+25721)
chr10	6199411	6200009	21JM11_109_peak_1203	PFKFB3	(-45184)
chr10	6317335	6317779	21JM11_109_peak_1205	PFKFB3	(+72663)
chr10	6663508	6663972	21JM11_109_peak_1208	PRKCQ	(-41477)
chr10	6790808	6791488	21JM11_109_peak_1210	PRKCQ	(-168885)
chr10	6798009	6798437	21JM11_109_peak_1211	PRKCQ	(-175960)
chr10	6821001	6821387	21JM11_109_peak_1212	PRKCQ	(-198931)
chr10	7302632	7303035	21JM11_109_peak_1215	SFMBT2	(+148469)
chr10	7311370	7311703	21JM11_109_peak_1216	SFMBT2	(+139766)
chr10	7417486	7417895	21JM11_109_peak_1217	SFMBT2	(+33612)
chr10	11594049	11594532	21JM11_109_peak_1222	USP6NL	(-20017)
chr10	11727335	11727730	21JM11_109_peak_1224	ECHDC3	(-56832)
chr10	12650828	12651214	21JM11_109_peak_1227	CAMK1D	(+259540)
chr10	13490343	13490776	21JM11_109_peak_1229	BEND7	(+54416)
chr10	13568954	13569235	21JM11_109_peak_1231	BEND7	(-24119)
chr10	13726456	13726899	21JM11_109_peak_1232	PRPF18	(+97751)
chr10	13727974	13728699	21JM11_109_peak_1233	PRPF18	(+99410)
chr10	13755114	13755470	21JM11_109_peak_1234	PRPF18	(+126365)
chr10	13758135	13758658	21JM11_109_peak_1235	PRPF18	(+129470)
chr10	13811625	13812231	21JM11_109_peak_1236	PRPF18	(+183001)
chr10	13846267	13846630	21JM11_109_peak_1237	PRPF18	(+217522)
chr10	13876571	13877174	21JM11_109_peak_1239	PRPF18	(+247946)
chr10	13924035	13924669	21JM11_109_peak_1241	PRPF18	(+295425)
chr10	13984053	13984510	21JM11_109_peak_1242	PRPF18	(+355355)
chr10	14003080	14003568	21JM11_109_peak_1243	FRMD4A	(+369559)
chr10	14026553	14026936	21JM11_109_peak_1244	FRMD4A	(+346138)
chr10	14029538	14029919	21JM11_109_peak_1245	FRMD4A	(+343154)
chr10	14033026	14033401	21JM11_109_peak_1246	FRMD4A	(+339669)
chr10	14035138	14035513	21JM11_109_peak_1247	FRMD4A	(+337557)
chr10	14051420	14051754	21JM11_109_peak_1248	FRMD4A	(+321296)
chr10	14089667	14090115	21JM11_109_peak_1249	FRMD4A	(+282992)
chr10	14098611	14099339	21JM11_109_peak_1250	FRMD4A	(+273908)
chr10	14439087	14439401	21JM11_109_peak_1251	FRMD4A	(-66361)
chr10	14915252	14915678	21JM11_109_peak_1252	SUV39H2	(-5423)
chr10	15126437	15126702	21JM11_109_peak_1253	ACBD7	(+4205)
chr10	15367700	15368010	21JM11_109_peak_1255	FAM171A1	(+45203)
chr10	15386739	15387157	21JM11_109_peak_1256	FAM171A1	(+26110)
chr10	17008095	17008472	21JM11_109_peak_1258	RSU1	(-148902)
chr10	17028383	17029476	21JM11_109_peak_1259	CUBN	(+142900)
chr10	17065360	17065867	21JM11_109_peak_1261	CUBN	(+106216)
chr10	17116537	17116820	21JM11_109_peak_1265	CUBN	(+55151)
chr10	17117508	17117789	21JM11_109_peak_1266	CUBN	(+54181)
chr10	17258170	17258553	21JM11_109_peak_1270	VIM	(-11896)
chr10	17259841	17260298	21JM11_109_peak_1271	VIM	(-10188)
chr10	17273278	17273595	21JM11_109_peak_1272	VIM	(+3179)
chr10	18899409	18899798	21JM11_109_peak_1275	NSUN6	(+40947)
chr10	20885321	20885765	21JM11_109_peak_1278	NEBL	(+300988)
chr10	21574657	21575038	21JM11_109_peak_1279	MLLT10	(-248424)
chr10	21581504	21582351	21JM11_109_peak_1280	MLLT10	(-241344)
chr10	21653328	21654034	21JM11_109_peak_1282	MLLT10	(-169591)
chr10	21687526	21687775	21JM11_109_peak_1283	MLLT10	(-135621)
chr10	21819725	21820326	21JM11_109_peak_1287	MLLT10	(-3246)
chr10	22013399	22013972	21JM11_109_peak_1289	MLLT10	(+190414)
chr10	22908981	22909487	21JM11_109_peak_1291	PIP4K2A	(+94250)
chr10	23111921	23112398	21JM11_109_peak_1292	ARMC3	(-104793)
chr10	23388559	23389073	21JM11_109_peak_1294	MSRB2	(+4381)
chr10	24497909	24498506	21JM11_109_peak_1296	KIAA1217	(+115)
chr10	24641036	24641315	21JM11_109_peak_1299	KIAA1217	(+143083)
chr10	24755306	24755686	21JM11_109_peak_1302	ARHGAP21	(+257101)
chr10	24892258	24892633	21JM11_109_peak_1303	ARHGAP21	(+120151)
chr10	25155475	25155907	21JM11_109_peak_1305	PRTFDC1	(+85842)
chr10	25156126	25156548	21JM11_109_peak_1306	PRTFDC1	(+85196)
chr10	25246926	25248098	21JM11_109_peak_1312	PRTFDC1	(-5979)
chr10	25357018	25357524	21JM11_109_peak_1314	THNSL1	(+51684)
chr10	25402191	25403066	21JM11_109_peak_1315	GPR158	(-61362)
chr10	25781903	25782427	21JM11_109_peak_1316	GPR158	(+318174)
chr10	25836249	25836672	21JM11_109_peak_1317	GPR158	(+372470)
chr10	26036015	26036426	21JM11_109_peak_1318	MYO3A	(-186975)
chr10	27029328	27029605	21JM11_109_peak_1319	PDSS1	(+42879)
chr10	29164364	29164707	21JM11_109_peak_1322	BAMBI	(+198265)
chr10	29264863	29265365	21JM11_109_peak_1323	BAMBI	(+298843)
chr10	29448511	29449320	21JM11_109_peak_1327	LYZL1	(-129074)
chr10	29633147	29633734	21JM11_109_peak_1328	LYZL1	(+55451)
chr10	29824127	29824557	21JM11_109_peak_1330	SVIL	(+200388)
chr10	29844883	29845583	21JM11_109_peak_1332	SVIL	(+179497)
chr10	29947758	29948407	21JM11_109_peak_1337	SVIL	(+76647)
chr10	30003304	30003678	21JM11_109_peak_1338	SVIL	(+21239)
chr10	30073172	30073700	21JM11_109_peak_1339	SVIL	(-48706)
chr10	30184334	30184683	21JM11_109_peak_1343	SVIL	(-159779)
chr10	30238436	30238883	21JM11_109_peak_1344	KIAA1462	(+109793)
chr10	30872727	30873060	21JM11_109_peak_1346	LYZL2	(+45797)
chr10	31263280	31263627	21JM11_109_peak_1348	ZNF438	(+57412)
chr10	31319229	31319506	21JM11_109_peak_1349	ZNF438	(+1498)
chr10	31430980	31431275	21JM11_109_peak_1350	ZNF438	(-110262)
chr10	31531649	31532179	21JM11_109_peak_1352	ZEB1	(-76187)
chr10	31958239	31958744	21JM11_109_peak_1353	ARHGAP12	(+259243)
chr10	31986078	31986449	21JM11_109_peak_1354	ARHGAP12	(+231471)
chr10	31996560	31996897	21JM11_109_peak_1355	ARHGAP12	(+221006)
chr10	32229862	32230356	21JM11_109_peak_1357	ARHGAP12	(-12374)
chr10	32250624	32251035	21JM11_109_peak_1359	ARHGAP12	(-33095)
chr10	32266743	32267094	21JM11_109_peak_1360	ARHGAP12	(-49184)
chr10	32292306	32292650	21JM11_109_peak_1361	KIF5B	(+52881)
chr10	32428331	32428702	21JM11_109_peak_1362	KIF5B	(-83158)
chr10	32666491	32667383	21JM11_109_peak_1364	EPC1	(-30824)
chr10	33274605	33274975	21JM11_109_peak_1367	ITGB1	(-27968)
chr10	33418236	33418764	21JM11_109_peak_1368	ITGB1	(-171678)
chr10	33434714	33435215	21JM11_109_peak_1370	ITGB1	(-188143)
chr10	33463711	33464120	21JM11_109_peak_1372	NRP1	(+161274)
chr10	33553034	33553348	21JM11_109_peak_1374	NRP1	(+71999)
chr10	33640993	33641499	21JM11_109_peak_1375	NRP1	(-16056)
chr10	33654936	33655209	21JM11_109_peak_1376	NRP1	(-29883)
chr10	33666343	33666655	21JM11_109_peak_1377	NRP1	(-41309)
chr10	33950565	33951029	21JM11_109_peak_1381	NRP1	(-325607)
chr10	34399276	34399662	21JM11_109_peak_1383	PARD3	(+704780)
chr10	34413362	34413927	21JM11_109_peak_1384	PARD3	(+690604)
chr10	34524313	34524773	21JM11_109_peak_1386	PARD3	(+579706)
chr10	34543552	34543987	21JM11_109_peak_1387	PARD3	(+560479)
chr10	34817063	34817503	21JM11_109_peak_1388	PARD3	(+286966)
chr10	34985275	34985971	21JM11_109_peak_1390	PARD3	(+118626)
chr10	35484491	35485007	21JM11_109_peak_1393	CREM	(+68361)
chr10	35548781	35549239	21JM11_109_peak_1394	CCNY	(-76792)
chr10	37356502	37356842	21JM11_109_peak_1398	ANKRD30A	(-58113)
chr10	37824817	37825245	21JM11_109_peak_1402	MTRNR2L7	(+66828)
chr10	42387092	42387390	21JM11_109_peak_1404	ZNF33B	(+746751)
chr10	42391533	42391782	21JM11_109_peak_1405	ZNF33B	(+742334)
chr10	42395917	42396168	21JM11_109_peak_1406	ZNF33B	(+737949)
chr10	42398527	42398845	21JM11_109_peak_1407	ZNF33B	(+735306)
chr10	42400299	42400622	21JM11_109_peak_1408	ZNF33B	(+733531)
chr10	42529311	42529628	21JM11_109_peak_1409	ZNF33B	(+604522)
chr10	44359217	44359766	21JM11_109_peak_1416	ZNF32	(-215340)
chr10	44736127	44736590	21JM11_109_peak_1419	CXCL12	(+144138)
chr10	44791292	44791625	21JM11_109_peak_1420	CXCL12	(+89038)
chr10	44796243	44797372	21JM11_109_peak_1421	CXCL12	(+83689)
chr10	45496964	45497396	21JM11_109_peak_1425	C10orf25	(-844)
chr10	49734597	49734930	21JM11_109_peak_1427	ARHGAP22	(+78233)
chr10	51039338	51039896	21JM11_109_peak_1428	OGDHL	(-69248)
chr10	51589222	51589658	21JM11_109_peak_1429	NCOA4	(+24332)
chr10	52085133	52085445	21JM11_109_peak_1431	ASAH2	(-76919)
chr10	52274756	52275213	21JM11_109_peak_1432	SGMS1	(+108758)
chr10	52296532	52296933	21JM11_109_peak_1433	SGMS1	(+87010)
chr10	52353742	52354026	21JM11_109_peak_1435	SGMS1	(+29859)
chr10	53592612	53593106	21JM11_109_peak_1437	CSTF2T	(-133504)
chr10	54077982	54078383	21JM11_109_peak_1441	DKK1	(+4127)
chr10	54180306	54180803	21JM11_109_peak_1443	DKK1	(+106499)
chr10	54203065	54203805	21JM11_109_peak_1444	DKK1	(+129379)
chr10	54226155	54226448	21JM11_109_peak_1445	DKK1	(+152246)
chr10	56556731	56557094	21JM11_109_peak_1446	PCDH15	(+4138)
chr10	56779157	56779555	21JM11_109_peak_1447	PCDH15	(-218305)
chr10	57170326	57170602	21JM11_109_peak_1449	MTRNR2L5	(-188286)
chr10	59917124	59917639	21JM11_109_peak_1450	IPMK	(+110312)
chr10	61147691	61148195	21JM11_109_peak_1453	FAM13C	(-25635)
chr10	61194846	61195135	21JM11_109_peak_1455	FAM13C	(-72683)
chr10	61295909	61296216	21JM11_109_peak_1456	FAM13C	(-173755)
chr10	61321166	61321737	21JM11_109_peak_1457	SLC16A9	(+148385)
chr10	61344785	61345246	21JM11_109_peak_1458	SLC16A9	(+124821)
chr10	62281706	62282257	21JM11_109_peak_1462	ANK3	(-132494)
chr10	62371187	62371639	21JM11_109_peak_1464	CDK1	(-166799)
chr10	62570564	62570921	21JM11_109_peak_1466	CDK1	(+32531)
chr10	62578351	62578800	21JM11_109_peak_1467	CDK1	(+40364)
chr10	62588277	62588671	21JM11_109_peak_1468	CDK1	(+50262)
chr10	62724257	62724555	21JM11_109_peak_1469	RHOBTB1	(-20401)
chr10	62823680	62824019	21JM11_109_peak_1470	RHOBTB1	(-119845)
chr10	63040126	63040618	21JM11_109_peak_1471	TMEM26	(+172836)
chr10	63546434	63546769	21JM11_109_peak_1472	ARID5B	(-114457)
chr10	63602669	63603156	21JM11_109_peak_1473	ARID5B	(-58146)
chr10	63698909	63699560	21JM11_109_peak_1476	ARID5B	(+38176)
chr10	63890640	63890889	21JM11_109_peak_1481	RTKN2	(+137701)
chr10	64010570	64010919	21JM11_109_peak_1483	RTKN2	(+17721)
chr10	64139740	64140198	21JM11_109_peak_1484	ZNF365	(+6018)
chr10	64143863	64144309	21JM11_109_peak_1485	ZNF365	(+10135)
chr10	64192878	64193377	21JM11_109_peak_1486	ZNF365	(+59177)
chr10	64218877	64219219	21JM11_109_peak_1487	ZNF365	(+85097)
chr10	64323906	64324320	21JM11_109_peak_1489	ZNF365	(+190162)
chr10	64374647	64374917	21JM11_109_peak_1491	ADO	(-189734)
chr10	64378543	64378952	21JM11_109_peak_1492	ADO	(-185768)
chr10	64411931	64412231	21JM11_109_peak_1493	ADO	(-152435)
chr10	64620692	64621126	21JM11_109_peak_1495	EGR2	(-44794)
chr10	64663537	64663923	21JM11_109_peak_1496	EGR2	(-87615)
chr10	64675860	64676536	21JM11_109_peak_1497	EGR2	(-100083)
chr10	64740406	64740683	21JM11_109_peak_1498	NRBF2	(-152505)
chr10	64751623	64752105	21JM11_109_peak_1499	NRBF2	(-141186)
chr10	64824427	64824889	21JM11_109_peak_1500	NRBF2	(-68392)
chr10	64875435	64875995	21JM11_109_peak_1501	NRBF2	(-17335)
chr10	64996155	64996518	21JM11_109_peak_1502	NRBF2	(+103287)
chr10	65026375	65026689	21JM11_109_peak_1503	NRBF2	(+133482)
chr10	65460069	65460410	21JM11_109_peak_1508	REEP3	(+179117)
chr10	65467051	65467569	21JM11_109_peak_1509	REEP3	(+186187)
chr10	65558841	65559517	21JM11_109_peak_1513	REEP3	(+278056)
chr10	68587088	68587459	21JM11_109_peak_1516	LRRTM3	(-98490)
chr10	69532669	69533195	21JM11_109_peak_1521	DNAJC12	(+64990)
chr10	69895575	69896165	21JM11_109_peak_1523	MYPN	(+26876)
chr10	69913423	69913766	21JM11_109_peak_1524	MYPN	(+44601)
chr10	71097021	71097569	21JM11_109_peak_1527	HK1	(+48795)
chr10	71164992	71165360	21JM11_109_peak_1528	TACR2	(+11447)
chr10	71624161	71624589	21JM11_109_peak_1529	COL13A1	(+62687)
chr10	72338150	72338525	21JM11_109_peak_1530	PRF1	(+24193)
chr10	72415967	72416370	21JM11_109_peak_1531	ADAMTS14	(-16390)
chr10	72424441	72424964	21JM11_109_peak_1532	ADAMTS14	(-7856)
chr10	73620247	73620977	21JM11_109_peak_1534	PSAP	(-9486)
chr10	73741068	73741526	21JM11_109_peak_1536	CHST3	(+17174)
chr10	73746665	73747250	21JM11_109_peak_1537	CHST3	(+22835)
chr10	73755673	73756475	21JM11_109_peak_1538	CHST3	(+31951)
chr10	73758489	73758780	21JM11_109_peak_1539	CHST3	(+34512)
chr10	73893286	73893650	21JM11_109_peak_1540	SPOCK2	(-44937)
chr10	73922709	73922997	21JM11_109_peak_1541	ANAPC16	(-52953)
chr10	73935047	73935479	21JM11_109_peak_1543	ANAPC16	(-40543)
chr10	75277245	75277692	21JM11_109_peak_1546	PPP3CB	(-21687)
chr10	75771639	75772169	21JM11_109_peak_1550	VCL	(+14032)
chr10	75983900	75984188	21JM11_109_peak_1555	ADK	(+73057)
chr10	76348914	76349393	21JM11_109_peak_1557	KAT6B	(-237229)
chr10	76559500	76559918	21JM11_109_peak_1558	KAT6B	(-26674)
chr10	76822012	76822460	21JM11_109_peak_1561	DUPD1	(-3964)
chr10	76904113	76904507	21JM11_109_peak_1562	SAMD8	(+32917)
chr10	77862925	77863535	21JM11_109_peak_1566	C10orf11	(+320711)
chr10	78203840	78204510	21JM11_109_peak_1571	C10orf11	(+661656)
chr10	78303403	78303743	21JM11_109_peak_1572	C10orf11	(+761054)
chr10	78409503	78409892	21JM11_109_peak_1573	C10orf11	(+867179)
chr10	78538728	78539178	21JM11_109_peak_1575	KCNMA1	(+858447)
chr10	78546299	78546853	21JM11_109_peak_1576	KCNMA1	(+850824)
chr10	78919451	78919851	21JM11_109_peak_1579	KCNMA1	(+477749)
chr10	78920454	78920889	21JM11_109_peak_1580	KCNMA1	(+476728)
chr10	79002580	79003005	21JM11_109_peak_1583	KCNMA1	(+394607)
chr10	79110554	79111328	21JM11_109_peak_1585	KCNMA1	(+286459)
chr10	79238046	79238428	21JM11_109_peak_1586	KCNMA1	(+159163)
chr10	79256769	79257018	21JM11_109_peak_1587	KCNMA1	(+140506)
chr10	79632199	79632539	21JM11_109_peak_1592	DLG5	(+53915)
chr10	79651019	79651526	21JM11_109_peak_1593	DLG5	(+35011)
chr10	80015799	80016192	21JM11_109_peak_1597	RPS24	(+222478)
chr10	80262048	80262365	21JM11_109_peak_1599	RPS24	(+468689)
chr10	80432688	80433082	21JM11_109_peak_1601	ZMIZ1	(-395907)
chr10	80673491	80673740	21JM11_109_peak_1604	ZMIZ1	(-155176)
chr10	80720030	80720452	21JM11_109_peak_1605	ZMIZ1	(-108551)
chr10	80733841	80734520	21JM11_109_peak_1608	ZMIZ1	(-94611)
chr10	80761096	80761471	21JM11_109_peak_1609	ZMIZ1	(-67508)
chr10	80867677	80867945	21JM11_109_peak_1610	ZMIZ1	(+39019)
chr10	80904292	80904686	21JM11_109_peak_1611	ZMIZ1	(+75697)
chr10	81077387	81077764	21JM11_109_peak_1614	PPIF	(-29658)
chr10	81080607	81081163	21JM11_109_peak_1615	PPIF	(-26349)
chr10	82223045	82223525	21JM11_109_peak_1619	TSPAN14	(+9363)
chr10	82232185	82232557	21JM11_109_peak_1620	TSPAN14	(+18449)
chr10	84741811	84742269	21JM11_109_peak_1622	NRG3	(+1106970)
chr10	86068561	86068908	21JM11_109_peak_1623	CCSER2	(-19684)
chr10	87078924	87079308	21JM11_109_peak_1626	CCSER2	(+990697)
chr10	87406126	87406444	21JM11_109_peak_1627	GRID1	(+719950)
chr10	87611018	87611310	21JM11_109_peak_1628	GRID1	(+515071)
chr10	89395599	89396039	21JM11_109_peak_1631	PAPSS2	(-23657)
chr10	89870155	89870437	21JM11_109_peak_1632	KLLN	(-247102)
chr10	89910195	89910543	21JM11_109_peak_1634	KLLN	(-287175)
chr10	89925516	89926374	21JM11_109_peak_1636	KLLN	(-302751)
chr10	90049288	90049537	21JM11_109_peak_1637	RNLS	(+293557)
chr10	90188192	90188651	21JM11_109_peak_1638	RNLS	(+154548)
chr10	91133939	91134429	21JM11_109_peak_1641	IFIT1B	(-3629)
chr10	91621769	91622166	21JM11_109_peak_1642	KIF20B	(+160601)
chr10	92079331	92079645	21JM11_109_peak_1644	HTR7	(+537967)
chr10	92178658	92178975	21JM11_109_peak_1645	HTR7	(+438638)
chr10	93073532	93074000	21JM11_109_peak_1647	PCGF5	(+93221)
chr10	93141422	93141835	21JM11_109_peak_1649	HECTD2	(-28473)
chr10	93347910	93348302	21JM11_109_peak_1651	PPP1R3C	(+44705)
chr10	93373368	93373948	21JM11_109_peak_1652	PPP1R3C	(+19153)
chr10	93412181	93412526	21JM11_109_peak_1653	PPP1R3C	(-19543)
chr10	93646775	93647293	21JM11_109_peak_1656	FGFBP3	(+22206)
chr10	93661637	93661984	21JM11_109_peak_1657	FGFBP3	(+7429)
chr10	94581775	94582259	21JM11_109_peak_1659	EXOC6	(-26260)
chr10	94652113	94652538	21JM11_109_peak_1660	EXOC6	(+44049)
chr10	94731837	94732186	21JM11_109_peak_1661	CYP26C1	(-89009)
chr10	95196449	95197053	21JM11_109_peak_1666	MYOF	(+45200)
chr10	95230881	95231472	21JM11_109_peak_1667	MYOF	(+10774)
chr10	95965127	95965563	21JM11_109_peak_1674	NOC3L	(+157351)
chr10	97020378	97020627	21JM11_109_peak_1677	PDLIM1	(+30278)
chr10	97068453	97068933	21JM11_109_peak_1678	PDLIM1	(-17912)
chr10	97168865	97169189	21JM11_109_peak_1679	PDLIM1	(-118246)
chr10	97273710	97274136	21JM11_109_peak_1680	SORBS1	(+47212)
chr10	97288772	97289095	21JM11_109_peak_1681	SORBS1	(+32201)
chr10	97573780	97574196	21JM11_109_peak_1682	ENTPD1	(+58579)
chr10	97578502	97578867	21JM11_109_peak_1683	ENTPD1	(+63276)
chr10	97803174	97803564	21JM11_109_peak_1684	CCNJ	(+29)
chr10	99279077	99279463	21JM11_109_peak_1688	UBTD1	(+20645)
chr10	99407188	99407681	21JM11_109_peak_1690	PI4K2A	(+6992)
chr10	100076413	100076759	21JM11_109_peak_1693	LOXL4	(-48579)
chr10	100083023	100083330	21JM11_109_peak_1694	LOXL4	(-55170)
chr10	100104364	100104766	21JM11_109_peak_1695	PYROXD2	(+70376)
chr10	100220630	100220985	21JM11_109_peak_1696	HPS1	(-14125)
chr10	101155396	101156013	21JM11_109_peak_1697	GOT1	(+34645)
chr10	101426760	101427243	21JM11_109_peak_1699	ENTPD7	(+7739)
chr10	101736733	101737166	21JM11_109_peak_1701	DNMBP	(+32726)
chr10	101765555	101766516	21JM11_109_peak_1703	DNMBP	(+3640)
chr10	102607245	102607685	21JM11_109_peak_1705	FAM178A	(-65271)
chr10	102650308	102650824	21JM11_109_peak_1706	FAM178A	(-22170)
chr10	103127333	103127729	21JM11_109_peak_1709	BTRC	(+13711)
chr10	103272496	103272893	21JM11_109_peak_1710	POLL	(+75332)
chr10	103639467	103639973	21JM11_109_peak_1711	KCNIP2	(-36395)
chr10	104027453	104027718	21JM11_109_peak_1714	GBF1	(+22297)
chr10	104990937	104991332	21JM11_109_peak_1718	RPEL1	(-14509)
chr10	105655191	105655536	21JM11_109_peak_1723	OBFC1	(+22599)
chr10	105667965	105668509	21JM11_109_peak_1724	OBFC1	(+9726)
chr10	106020351	106020747	21JM11_109_peak_1727	GSTO1	(+6056)
chr10	106088114	106088565	21JM11_109_peak_1728	ITPRIP	(+5323)
chr10	106088733	106089370	21JM11_109_peak_1729	ITPRIP	(+4611)
chr10	106111005	106111292	21JM11_109_peak_1730	CCDC147	(-2373)
chr10	109201789	109202086	21JM11_109_peak_1732	SORCS1	(-277654)
chr10	111652571	111653009	21JM11_109_peak_1733	XPNPEP1	(+30521)
chr10	111747182	111747503	21JM11_109_peak_1734	ADD3	(-20377)
chr10	111842612	111842977	21JM11_109_peak_1736	ADD3	(+75075)
chr10	112086309	112086697	21JM11_109_peak_1738	SMNDC1	(-21794)
chr10	112095874	112096356	21JM11_109_peak_1739	SMNDC1	(-31406)
chr10	112247970	112248297	21JM11_109_peak_1741	DUSP5	(-9462)
chr10	112268875	112269221	21JM11_109_peak_1743	DUSP5	(+11452)
chr10	112272537	112272918	21JM11_109_peak_1744	DUSP5	(+15132)
chr10	112295726	112296259	21JM11_109_peak_1745	SMC3	(-31456)
chr10	112464694	112465017	21JM11_109_peak_1747	RBM20	(+60701)
chr10	112518613	112519105	21JM11_109_peak_1748	PDCD4	(-112706)
chr10	112533749	112534532	21JM11_109_peak_1749	PDCD4	(-97424)
chr10	114220634	114221019	21JM11_109_peak_1751	VTI1A	(+13811)
chr10	114471030	114471372	21JM11_109_peak_1753	TCF7L2	(-238808)
chr10	114476793	114477230	21JM11_109_peak_1754	TCF7L2	(-232997)
chr10	114491961	114492634	21JM11_109_peak_1755	TCF7L2	(-217711)
chr10	114571681	114572042	21JM11_109_peak_1756	TCF7L2	(-138147)
chr10	114726860	114727360	21JM11_109_peak_1757	TCF7L2	(+17101)
chr10	114846911	114847404	21JM11_109_peak_1760	TCF7L2	(+137149)
chr10	114943497	114943923	21JM11_109_peak_1762	TCF7L2	(+233701)
chr10	115027306	115027660	21JM11_109_peak_1764	HABP2	(-285302)
chr10	115085838	115086275	21JM11_109_peak_1765	HABP2	(-226728)
chr10	115088966	115089269	21JM11_109_peak_1766	HABP2	(-223667)
chr10	115158635	115158972	21JM11_109_peak_1768	HABP2	(-153981)
chr10	115548426	115549089	21JM11_109_peak_1771	PLEKHS1	(+24180)
chr10	115911183	115911602	21JM11_109_peak_1773	TDRD1	(-27636)
chr10	116031423	116031864	21JM11_109_peak_1774	VWA2	(+32626)
chr10	116265038	116265447	21JM11_109_peak_1776	AFAP1L2	(-100999)
chr10	116383683	116383992	21JM11_109_peak_1779	ABLIM1	(+34219)
chr10	116394341	116394718	21JM11_109_peak_1780	ABLIM1	(+23527)
chr10	117416908	117417272	21JM11_109_peak_1783	ATRNL1	(+563706)
chr10	117873507	117874019	21JM11_109_peak_1784	GFRA1	(+159216)
chr10	118650774	118651598	21JM11_109_peak_1786	ENO4	(+42163)
chr10	118734032	118734558	21JM11_109_peak_1789	KIAA1598	(+30793)
chr10	118946456	118946812	21JM11_109_peak_1790	KCNK18	(-10366)
chr10	119198802	119199178	21JM11_109_peak_1791	PDZD8	(-64012)
chr10	120452364	120452811	21JM11_109_peak_1792	CACUL1	(+62170)
chr10	121030763	121031136	21JM11_109_peak_1795	GRK5	(+63849)
chr10	121065618	121065956	21JM11_109_peak_1796	GRK5	(+98686)
chr10	121254034	121254446	21JM11_109_peak_1797	RGS10	(+47980)
chr10	121427160	121427532	21JM11_109_peak_1799	BAG3	(+16464)
chr10	121446180	121446536	21JM11_109_peak_1800	BAG3	(+35476)
chr10	121509992	121510241	21JM11_109_peak_1803	INPP5F	(+24508)
chr10	122914298	122914790	21JM11_109_peak_1804	WDR11	(+303857)
chr10	123004300	123004634	21JM11_109_peak_1805	FGFR2	(+353450)
chr10	123295935	123296296	21JM11_109_peak_1806	FGFR2	(+61801)
chr10	123513681	123514228	21JM11_109_peak_1807	FGFR2	(-156038)
chr10	123940564	123940876	21JM11_109_peak_1812	BTBD16	(-90101)
chr10	124104247	124104505	21JM11_109_peak_1814	PLEKHA1	(-29836)
chr10	124228409	124229036	21JM11_109_peak_1815	HTRA1	(+7682)
chr10	124354864	124355202	21JM11_109_peak_1817	DMBT1	(+34852)
chr10	124745690	124746114	21JM11_109_peak_1819	PSTK	(+6346)
chr10	124888944	124889513	21JM11_109_peak_1820	HMX3	(-6249)
chr10	125029759	125030198	21JM11_109_peak_1821	BUB3	(+116186)
chr10	126745735	126746269	21JM11_109_peak_1824	CTBP2	(-29543)
chr10	126843696	126844040	21JM11_109_peak_1825	CTBP2	(-127409)
chr10	127567952	127568289	21JM11_109_peak_1826	DHX32	(+1763)
chr10	127669074	127669390	21JM11_109_peak_1827	FANK1	(+84124)
chr10	127751929	127752351	21JM11_109_peak_1828	FANK1	(+167032)
chr10	127769321	127769724	21JM11_109_peak_1829	FANK1	(+184415)
chr10	127770582	127770985	21JM11_109_peak_1830	FANK1	(+185676)
chr10	127779387	127780154	21JM11_109_peak_1831	FANK1	(+194663)
chr10	127860258	127860571	21JM11_109_peak_1833	ADAM12	(+216609)
chr10	127866210	127866545	21JM11_109_peak_1834	ADAM12	(+210646)
chr10	127931409	127931728	21JM11_109_peak_1836	ADAM12	(+145455)
chr10	127936070	127936368	21JM11_109_peak_1837	ADAM12	(+140805)
chr10	127941839	127942132	21JM11_109_peak_1838	ADAM12	(+135038)
chr10	128086603	128086968	21JM11_109_peak_1840	ADAM12	(-9762)
chr10	128096337	128096676	21JM11_109_peak_1841	ADAM12	(-19483)
chr10	128110377	128110877	21JM11_109_peak_1842	ADAM12	(-33603)
chr10	128258249	128258800	21JM11_109_peak_1843	C10orf90	(-48515)
chr10	128351955	128352330	21JM11_109_peak_1848	C10orf90	(-142133)
chr10	128385303	128385663	21JM11_109_peak_1849	C10orf90	(-175473)
chr10	128556147	128556635	21JM11_109_peak_1851	DOCK1	(-37587)
chr10	128839659	128840284	21JM11_109_peak_1852	DOCK1	(+245994)
chr10	128946635	128947081	21JM11_109_peak_1853	DOCK1	(+352880)
chr10	129167194	129167535	21JM11_109_peak_1855	NPS	(-180248)
chr10	129196823	129197345	21JM11_109_peak_1856	NPS	(-150529)
chr10	129323183	129323584	21JM11_109_peak_1857	NPS	(-24229)
chr10	129323976	129324254	21JM11_109_peak_1858	NPS	(-23498)
chr10	129374293	129374768	21JM11_109_peak_1860	NPS	(+26918)
chr10	129707068	129707411	21JM11_109_peak_1862	PTPRE	(+1915)
chr10	129743560	129743933	21JM11_109_peak_1863	PTPRE	(+38422)
chr10	129788647	129788898	21JM11_109_peak_1864	PTPRE	(+83448)
chr10	129789466	129789898	21JM11_109_peak_1865	PTPRE	(+84357)
chr10	131923543	131923925	21JM11_109_peak_1866	GLRX3	(-10929)
chr10	134527629	134528039	21JM11_109_peak_1868	NKX6-2	(+71722)
chr11	3145838	3146161	21JM11_109_peak_1872	OSBPL5	(+40584)
chr11	3723521	3723812	21JM11_109_peak_1873	CHRNA10	(-31053)
chr11	4066205	4066611	21JM11_109_peak_1876	RRM1	(-49631)
chr11	4913149	4913465	21JM11_109_peak_1877	OR51T1	(+10258)
chr11	6240533	6240896	21JM11_109_peak_1880	FAM160A2	(+15226)
chr11	6378338	6378817	21JM11_109_peak_1881	SMPD1	(-33083)
chr11	7603651	7604018	21JM11_109_peak_1883	PPFIBP2	(+68834)
chr11	7621609	7621941	21JM11_109_peak_1884	CYB5R2	(+73664)
chr11	7690081	7690485	21JM11_109_peak_1885	CYB5R2	(+5156)
chr11	8033659	8034010	21JM11_109_peak_1886	TUB	(-26345)
chr11	8090555	8090889	21JM11_109_peak_1887	TUB	(+30542)
chr11	8766021	8766355	21JM11_109_peak_1890	RPL27A	(+62230)
chr11	8788041	8788535	21JM11_109_peak_1891	RPL27A	(+84330)
chr11	9548844	9549316	21JM11_109_peak_1894	WEE1	(-46148)
chr11	9587566	9588078	21JM11_109_peak_1895	WEE1	(-7406)
chr11	10512082	10512745	21JM11_109_peak_1899	MTRNR2L8	(+18309)
chr11	10921320	10921639	21JM11_109_peak_1902	ZBED5	(-41860)
chr11	11532611	11532860	21JM11_109_peak_1908	GALNT18	(+110816)
chr11	12051524	12051919	21JM11_109_peak_1909	DKK3	(-21093)
chr11	12087742	12088024	21JM11_109_peak_1911	MICAL2	(-44255)
chr11	12185641	12186048	21JM11_109_peak_1912	MICAL2	(+53707)
chr11	12204683	12204973	21JM11_109_peak_1913	MICAL2	(+72690)
chr11	12433387	12433797	21JM11_109_peak_1914	PARVA	(+34860)
chr11	12715114	12715736	21JM11_109_peak_1917	TEAD1	(-51163)
chr11	12839169	12839631	21JM11_109_peak_1919	TEAD1	(+72812)
chr11	12864512	12864814	21JM11_109_peak_1920	TEAD1	(+98075)
chr11	13119510	13119915	21JM11_109_peak_1923	ARNTL	(-179632)
chr11	13147950	13148435	21JM11_109_peak_1925	ARNTL	(-151152)
chr11	13156759	13157300	21JM11_109_peak_1927	ARNTL	(-142315)
chr11	13237496	13238013	21JM11_109_peak_1929	ARNTL	(-61590)
chr11	13283212	13283724	21JM11_109_peak_1930	ARNTL	(-15877)
chr11	14358720	14359150	21JM11_109_peak_1931	RRAS2	(+21795)
chr11	14417872	14418133	21JM11_109_peak_1932	RRAS2	(-37273)
chr11	16378029	16378890	21JM11_109_peak_1936	SOX6	(+119475)
chr11	16772008	16772395	21JM11_109_peak_1937	C11orf58	(+12254)
chr11	18770552	18770801	21JM11_109_peak_1940	IGSF22	(-22950)
chr11	18785478	18785980	21JM11_109_peak_1941	PTPN5	(+27660)
chr11	19101115	19101697	21JM11_109_peak_1943	MRGPRX2	(-19178)
chr11	19395708	19396281	21JM11_109_peak_1947	E2F8	(-132828)
chr11	19403711	19404044	21JM11_109_peak_1948	E2F8	(-140711)
chr11	19690046	19690363	21JM11_109_peak_1949	NAV2	(-44938)
chr11	19697963	19698354	21JM11_109_peak_1950	NAV2	(-36984)
chr11	22806739	22807064	21JM11_109_peak_1956	SVIP	(+44509)
chr11	22814053	22814459	21JM11_109_peak_1957	SVIP	(+37155)
chr11	26967760	26968132	21JM11_109_peak_1959	FIBIN	(-47682)
chr11	26968770	26969204	21JM11_109_peak_1960	FIBIN	(-46641)
chr11	27033790	27034060	21JM11_109_peak_1961	FIBIN	(+18297)
chr11	27076570	27076941	21JM11_109_peak_1962	BBOX1	(+14247)
chr11	27231152	27231548	21JM11_109_peak_1963	BBOX1	(+168841)
chr11	27240187	27240538	21JM11_109_peak_1965	BBOX1	(+177854)
chr11	27255302	27255948	21JM11_109_peak_1966	BBOX1	(+193116)
chr11	27263270	27263607	21JM11_109_peak_1967	BBOX1	(+200930)
chr11	27451618	27451938	21JM11_109_peak_1969	LGR4	(+42515)
chr11	27535963	27536302	21JM11_109_peak_1972	LIN7C	(-7813)
chr11	28751887	28752192	21JM11_109_peak_1975	METTL15	(+622139)
chr11	28764393	28764851	21JM11_109_peak_1976	METTL15	(+634721)
chr11	28855034	28855504	21JM11_109_peak_1977	METTL15	(+725368)
chr11	28857831	28858306	21JM11_109_peak_1978	METTL15	(+728168)
chr11	29040140	29040596	21JM11_109_peak_1979	METTL15	(+910467)
chr11	29182810	29183093	21JM11_109_peak_1980	KCNA4	(+855618)
chr11	29195209	29195700	21JM11_109_peak_1981	KCNA4	(+843115)
chr11	29207155	29207528	21JM11_109_peak_1983	KCNA4	(+831228)
chr11	29302011	29302344	21JM11_109_peak_1984	KCNA4	(+736392)
chr11	29303711	29304038	21JM11_109_peak_1985	KCNA4	(+734695)
chr11	29328025	29328410	21JM11_109_peak_1986	KCNA4	(+710352)
chr11	31990653	31990971	21JM11_109_peak_1989	RCN1	(-121638)
chr11	32102550	32102981	21JM11_109_peak_1991	RCN1	(-9684)
chr11	33711787	33712097	21JM11_109_peak_1999	C11orf91	(+10405)
chr11	33713537	33714102	21JM11_109_peak_2000	C11orf91	(+8527)
chr11	33912855	33913286	21JM11_109_peak_2001	LMO2	(+765)
chr11	34089649	34090029	21JM11_109_peak_2002	CAPRIN1	(+16609)
chr11	34208009	34208361	21JM11_109_peak_2004	NAT10	(+81036)
chr11	34226479	34226893	21JM11_109_peak_2005	NAT10	(+99537)
chr11	34392996	34393365	21JM11_109_peak_2007	ABTB2	(-13626)
chr11	34417689	34418189	21JM11_109_peak_2009	ABTB2	(-38384)
chr11	34676305	34676694	21JM11_109_peak_2010	EHF	(+22489)
chr11	34929699	34930051	21JM11_109_peak_2012	APIP	(+8171)
chr11	35165824	35166107	21JM11_109_peak_2015	CD44	(+5238)
chr11	35188258	35188777	21JM11_109_peak_2018	CD44	(+27790)
chr11	35236382	35236710	21JM11_109_peak_2019	CD44	(+75818)
chr11	35358731	35359044	21JM11_109_peak_2020	SLC1A2	(+81908)
chr11	35359270	35359779	21JM11_109_peak_2021	SLC1A2	(+81271)
chr11	35385559	35386082	21JM11_109_peak_2022	SLC1A2	(+54975)
chr11	35551809	35552123	21JM11_109_peak_2023	PAMR1	(-4795)
chr11	36207898	36208170	21JM11_109_peak_2027	COMMD9	(+102945)
chr11	36270913	36271273	21JM11_109_peak_2028	COMMD9	(+39886)
chr11	36442285	36442680	21JM11_109_peak_2029	PRR5L	(+44928)
chr11	36521825	36522286	21JM11_109_peak_2030	TRAF6	(+9766)
chr11	37525660	37526126	21JM11_109_peak_2032	RAG2	(-906107)
chr11	40155414	40155744	21JM11_109_peak_2033	LRRC4C	(+160085)
chr11	40624419	40624810	21JM11_109_peak_2037	LRRC4C	(-308951)
chr11	40898703	40899254	21JM11_109_peak_2038	LRRC4C	(-583315)
chr11	41302687	41303176	21JM11_109_peak_2039	LRRC4C	(-987268)
chr11	41543897	41544370	21JM11_109_peak_2041	LRRC4C	(-1228470)
chr11	42653033	42653570	21JM11_109_peak_2045	API5	(-680237)
chr11	43852179	43852985	21JM11_109_peak_2046	ALKBH3	(-49807)
chr11	43942306	43942655	21JM11_109_peak_2047	ALKBH3	(+40092)
chr11	46004460	46004850	21JM11_109_peak_2050	GYLTL1B	(+61459)
chr11	46670697	46671112	21JM11_109_peak_2054	ATG13	(+31755)
chr11	46942166	46942736	21JM11_109_peak_2056	LRP4	(-2278)
chr11	46969862	46970291	21JM11_109_peak_2057	C11orf49	(+11748)
chr11	47125901	47126324	21JM11_109_peak_2058	ARFGAP2	(+72520)
chr11	47242061	47242426	21JM11_109_peak_2059	DDB2	(+5751)
chr11	47456036	47456372	21JM11_109_peak_2061	PSMC3	(-8216)
chr11	47498967	47499631	21JM11_109_peak_2062	RAPSN	(-28569)
chr11	47561777	47562213	21JM11_109_peak_2063	CELF1	(-16455)
chr11	47995786	47996254	21JM11_109_peak_2065	PTPRJ	(-6093)
chr11	51582677	51582967	21JM11_109_peak_2066	OR4C46	(+67540)
chr11	61065126	61065586	21JM11_109_peak_2072	VWCE	(-2460)
chr11	65047227	65047690	21JM11_109_peak_2077	POLA2	(+18226)
chr11	65249011	65249337	21JM11_109_peak_2078	SCYL1	(-43374)
chr11	65259201	65259450	21JM11_109_peak_2079	SCYL1	(-33222)
chr11	65266305	65266578	21JM11_109_peak_2080	SCYL1	(-26106)
chr11	65891981	65892315	21JM11_109_peak_2081	PACS1	(+54223)
chr11	66738327	66738687	21JM11_109_peak_2082	PC	(-12660)
chr11	67141559	67142065	21JM11_109_peak_2086	CLCF1	(-604)
chr11	68440586	68441138	21JM11_109_peak_2088	GAL	(-11081)
chr11	69064684	69065061	21JM11_109_peak_2089	TPCN2	(+248508)
chr11	69089313	69089761	21JM11_109_peak_2091	TPCN2	(+273172)
chr11	69286072	69286479	21JM11_109_peak_2092	CCND1	(-169579)
chr11	69311982	69312351	21JM11_109_peak_2093	CCND1	(-143688)
chr11	70056306	70056661	21JM11_109_peak_2094	FADD	(+7215)
chr11	71751683	71751947	21JM11_109_peak_2096	LRTOMT	(-39567)
chr11	73205291	73205644	21JM11_109_peak_2098	FAM168A	(+103760)
chr11	73232503	73232996	21JM11_109_peak_2099	FAM168A	(+76478)
chr11	73577727	73578006	21JM11_109_peak_2101	PAAF1	(-10147)
chr11	74129577	74130002	21JM11_109_peak_2106	PGM2L1	(-20272)
chr11	74560740	74561218	21JM11_109_peak_2109	XRRA1	(+99253)
chr11	74654008	74654612	21JM11_109_peak_2111	XRRA1	(+5922)
chr11	76271350	76271599	21JM11_109_peak_2113	LRRC32	(+109569)
chr11	76731347	76731709	21JM11_109_peak_2114	B3GNT6	(-13857)
chr11	77313369	77313867	21JM11_109_peak_2115	AQP11	(+12938)
chr11	77625246	77625805	21JM11_109_peak_2116	INTS4	(+80198)
chr11	77943037	77943584	21JM11_109_peak_2118	USP35	(+43358)
chr11	78964249	78964648	21JM11_109_peak_2120	TENM4	(+187246)
chr11	80304942	80305463	21JM11_109_peak_2122	TENM4	(-1153508)
chr11	82553060	82553397	21JM11_109_peak_2123	PRCP	(+58243)
chr11	82700285	82700608	21JM11_109_peak_2124	RAB30	(+82461)
chr11	83004167	83004506	21JM11_109_peak_2128	CCDC90B	(-6887)
chr11	84384914	84385258	21JM11_109_peak_2130	DLG2	(+953228)
chr11	85666616	85666947	21JM11_109_peak_2131	PICALM	(+113189)
chr11	85885104	85885540	21JM11_109_peak_2132	EED	(-70264)
chr11	86194919	86195431	21JM11_109_peak_2133	CCDC81	(+109241)
chr11	86226726	86227044	21JM11_109_peak_2134	CCDC81	(+140951)
chr11	86286562	86287002	21JM11_109_peak_2135	ME3	(+96896)
chr11	86289031	86289524	21JM11_109_peak_2136	ME3	(+94400)
chr11	86299570	86300102	21JM11_109_peak_2137	ME3	(+83842)
chr11	86344035	86344507	21JM11_109_peak_2138	ME3	(+39407)
chr11	86642972	86643221	21JM11_109_peak_2143	FZD4	(+23336)
chr11	87489249	87489645	21JM11_109_peak_2145	RAB38	(+419188)
chr11	88027198	88027447	21JM11_109_peak_2147	CTSC	(+43632)
chr11	88269071	88269594	21JM11_109_peak_2149	CTSC	(-198378)
chr11	88288053	88288726	21JM11_109_peak_2150	CTSC	(-217435)
chr11	92711931	92712365	21JM11_109_peak_2151	MTNR1B	(+9262)
chr11	94527501	94528244	21JM11_109_peak_2158	AMOTL1	(+26336)
chr11	94841462	94841908	21JM11_109_peak_2160	ENDOD1	(+18711)
chr11	94867597	94867975	21JM11_109_peak_2161	ENDOD1	(+44812)
chr11	94882826	94883125	21JM11_109_peak_2162	ENDOD1	(+60002)
chr11	95186913	95187434	21JM11_109_peak_2165	SESN3	(-222813)
chr11	95448847	95449311	21JM11_109_peak_2167	FAM76B	(+73876)
chr11	95564295	95564684	21JM11_109_peak_2169	CEP57	(+40865)
chr11	95617499	95617896	21JM11_109_peak_2170	MTMR2	(+39761)
chr11	95747341	95747739	21JM11_109_peak_2171	MTMR2	(-90081)
chr11	95928184	95928470	21JM11_109_peak_2175	MAML2	(+148017)
chr11	96036307	96036595	21JM11_109_peak_2179	MAML2	(+39893)
chr11	96042130	96042599	21JM11_109_peak_2181	MAML2	(+33979)
chr11	96047559	96047893	21JM11_109_peak_2183	MAML2	(+28618)
chr11	96072648	96073017	21JM11_109_peak_2185	MAML2	(+3511)
chr11	100432813	100433243	21JM11_109_peak_2186	ARHGAP42	(-125379)
chr11	101982748	101983252	21JM11_109_peak_2187	YAP1	(+1808)
chr11	103495946	103496488	21JM11_109_peak_2192	DDI1	(-411091)
chr11	104405124	104405414	21JM11_109_peak_2194	CASP12	(+363891)
chr11	105806580	105806938	21JM11_109_peak_2198	MSANTD4	(+86195)
chr11	105883532	105883922	21JM11_109_peak_2200	MSANTD4	(+9227)
chr11	106239526	106239916	21JM11_109_peak_2202	AASDHPPT	(+291505)
chr11	107575845	107576240	21JM11_109_peak_2203	SLN	(+14376)
chr11	107639889	107640288	21JM11_109_peak_2204	SLN	(-49670)
chr11	107711138	107711698	21JM11_109_peak_2205	SLC35F2	(+18496)
chr11	108766543	108766821	21JM11_109_peak_2207	DDX10	(+230930)
chr11	108799912	108800350	21JM11_109_peak_2208	DDX10	(+264379)
chr11	108904247	108904725	21JM11_109_peak_2209	DDX10	(+368734)
chr11	110001309	110001758	21JM11_109_peak_2213	ZC3H12C	(+37447)
chr11	110055743	110056291	21JM11_109_peak_2214	ZC3H12C	(+91930)
chr11	110220327	110220691	21JM11_109_peak_2216	RDX	(-53072)
chr11	110396614	110397094	21JM11_109_peak_2218	FDX1	(+96247)
chr11	111502154	111502848	21JM11_109_peak_2219	SIK2	(+29386)
chr11	111565597	111566040	21JM11_109_peak_2220	PPP2R1B	(+71287)
chr11	111717427	111717913	21JM11_109_peak_2222	ALG9	(+23918)
chr11	111784938	111785187	21JM11_109_peak_2223	CRYAB	(-490)
chr11	112028047	112028619	21JM11_109_peak_2228	IL18	(+6507)
chr11	112126148	112126569	21JM11_109_peak_2229	PLET1	(+5224)
chr11	112394285	112394557	21JM11_109_peak_2232	PLET1	(-262838)
chr11	112722803	112723311	21JM11_109_peak_2235	NCAM1	(-109101)
chr11	112894110	112894379	21JM11_109_peak_2239	NCAM1	(+62087)
chr11	113376813	113377264	21JM11_109_peak_2244	DRD2	(-30928)
chr11	113489100	113489519	21JM11_109_peak_2246	TMPRSS5	(+87785)
chr11	114010360	114010774	21JM11_109_peak_2248	ZBTB16	(+80252)
chr11	115093089	115093398	21JM11_109_peak_2252	CADM1	(+281889)
chr11	115155500	115155876	21JM11_109_peak_2254	CADM1	(+219445)
chr11	115171778	115172069	21JM11_109_peak_2255	CADM1	(+203209)
chr11	115487601	115487906	21JM11_109_peak_2256	CADM1	(-112621)
chr11	115570550	115570836	21JM11_109_peak_2257	CADM1	(-195560)
chr11	115577446	115577714	21JM11_109_peak_2258	CADM1	(-202447)
chr11	115812365	115812722	21JM11_109_peak_2259	CADM1	(-437411)
chr11	116724043	116724688	21JM11_109_peak_2261	APOA1	(-15700)
chr11	116753096	116753460	21JM11_109_peak_2263	APOA1	(-44612)
chr11	116916694	116917058	21JM11_109_peak_2267	SIK3	(+52117)
chr11	116929435	116929949	21JM11_109_peak_2268	SIK3	(+39301)
chr11	116943355	116943609	21JM11_109_peak_2270	SIK3	(+25511)
chr11	117109976	117110321	21JM11_109_peak_2271	RNF214	(+6697)
chr11	117151919	117152284	21JM11_109_peak_2272	BACE1	(+34870)
chr11	118065955	118066349	21JM11_109_peak_2274	SCN2B	(-18764)
chr11	119089287	119089643	21JM11_109_peak_2275	CBL	(+12713)
chr11	119438922	119439234	21JM11_109_peak_2276	THY1	(-144240)
chr11	119488920	119489205	21JM11_109_peak_2279	PVRL1	(+110731)
chr11	121335181	121335442	21JM11_109_peak_2282	SORL1	(+12400)
chr11	121343662	121344030	21JM11_109_peak_2283	SORL1	(+20934)
chr11	121964512	121964788	21JM11_109_peak_2288	BLID	(+22273)
chr11	122007890	122008156	21JM11_109_peak_2289	BLID	(-21100)
chr11	122017016	122017519	21JM11_109_peak_2290	BLID	(-30345)
chr11	122027039	122028607	21JM11_109_peak_2291	BLID	(-40900)
chr11	122037861	122038148	21JM11_109_peak_2292	BLID	(-51082)
chr11	122051024	122051523	21JM11_109_peak_2293	BLID	(-64351)
chr11	122057128	122057419	21JM11_109_peak_2294	BLID	(-70351)
chr11	122059781	122060356	21JM11_109_peak_2295	BLID	(-73146)
chr11	122067507	122068078	21JM11_109_peak_2296	BLID	(-80870)
chr11	122513306	122513598	21JM11_109_peak_2297	UBASH3B	(-12931)
chr11	122539457	122539857	21JM11_109_peak_2299	UBASH3B	(+13274)
chr11	122582388	122582800	21JM11_109_peak_2300	UBASH3B	(+56211)
chr11	122592510	122592759	21JM11_109_peak_2301	UBASH3B	(+66252)
chr11	122629876	122630125	21JM11_109_peak_2302	CRTAM	(-79207)
chr11	124471946	124472435	21JM11_109_peak_2306	PANX3	(-9195)
chr11	124513539	124513935	21JM11_109_peak_2307	TBRG1	(+20961)
chr11	124584895	124585151	21JM11_109_peak_2308	NRGN	(-24719)
chr11	124586484	124586830	21JM11_109_peak_2309	NRGN	(-23085)
chr11	125952309	125952649	21JM11_109_peak_2314	CDON	(-19292)
chr11	126531889	126532301	21JM11_109_peak_2319	ST3GAL4	(+256418)
chr11	126570693	126571018	21JM11_109_peak_2320	ST3GAL4	(+295179)
chr11	127521145	127521426	21JM11_109_peak_2322	KIRREL3	(-650631)
chr11	128366617	128367265	21JM11_109_peak_2324	ETS1	(+90512)
chr11	128422852	128423213	21JM11_109_peak_2327	ETS1	(+34420)
chr11	129013178	129013799	21JM11_109_peak_2328	ARHGAP32	(+48604)
chr11	129509148	129509574	21JM11_109_peak_2330	TMEM45B	(-176353)
chr11	130450259	130450666	21JM11_109_peak_2333	C11orf44	(-92388)
chr11	131630056	131630610	21JM11_109_peak_2340	NTM	(-151023)
chr11	131632715	131633008	21JM11_109_peak_2341	NTM	(-148494)
chr11	131637324	131637643	21JM11_109_peak_2342	NTM	(-143872)
chr11	131941972	131942556	21JM11_109_peak_2346	NTM	(+160908)
chr11	131981766	131982263	21JM11_109_peak_2348	NTM	(+200659)
chr11	133067340	133067791	21JM11_109_peak_2351	OPCML	(-254000)
chr12	291904	292216	21JM11_109_peak_2355	SLC6A12	(+31629)
chr12	639542	640014	21JM11_109_peak_2357	B4GALNT3	(+70248)
chr12	1583306	1583960	21JM11_109_peak_2359	FBXL14	(+119698)
chr12	1753628	1753978	21JM11_109_peak_2362	WNT5B	(+15440)
chr12	3034760	3035043	21JM11_109_peak_2364	TEAD4	(-33678)
chr12	4402983	4403437	21JM11_109_peak_2368	CCND2	(+20272)
chr12	4681065	4681503	21JM11_109_peak_2369	DYRK4	(-17960)
chr12	6178926	6179175	21JM11_109_peak_2370	VWF	(+54790)
chr12	6206462	6206856	21JM11_109_peak_2371	VWF	(+27182)
chr12	6292878	6293171	21JM11_109_peak_2372	CD9	(-15856)
chr12	6338977	6339355	21JM11_109_peak_2373	CD9	(+30285)
chr12	6339628	6340085	21JM11_109_peak_2374	CD9	(+30976)
chr12	6407061	6407310	21JM11_109_peak_2377	PLEKHG6	(-12913)
chr12	6539632	6540435	21JM11_109_peak_2378	CD27	(-13999)
chr12	6658260	6658541	21JM11_109_peak_2380	IFFO1	(+6838)
chr12	7104014	7104301	21JM11_109_peak_2382	C1S	(+7807)
chr12	10022233	10022629	21JM11_109_peak_2386	CLEC2B	(+304)
chr12	10770937	10771301	21JM11_109_peak_2387	MAGOHB	(-4897)
chr12	11811707	11812041	21JM11_109_peak_2389	ETV6	(+9086)
chr12	12094668	12095127	21JM11_109_peak_2397	BCL2L14	(-128975)
chr12	12162076	12162539	21JM11_109_peak_2398	BCL2L14	(-61565)
chr12	12397256	12397669	21JM11_109_peak_2402	LRP6	(+22283)
chr12	12550886	12551634	21JM11_109_peak_2404	LOH12CR1	(+41205)
chr12	12673944	12674493	21JM11_109_peak_2405	DUSP16	(+41098)
chr12	12875015	12875386	21JM11_109_peak_2406	APOLD1	(-3664)
chr12	12911361	12912289	21JM11_109_peak_2407	APOLD1	(+32960)
chr12	12972591	12973009	21JM11_109_peak_2408	DDX47	(+6520)
chr12	13052457	13053008	21JM11_109_peak_2409	GPRC5A	(+9017)
chr12	13129268	13129650	21JM11_109_peak_2410	HEBP1	(+23748)
chr12	13255846	13256184	21JM11_109_peak_2412	GSG1	(+564)
chr12	13326379	13326944	21JM11_109_peak_2413	EMP1	(-22988)
chr12	13349238	13349755	21JM11_109_peak_2415	EMP1	(-153)
chr12	13359105	13359788	21JM11_109_peak_2416	EMP1	(+9797)
chr12	13578588	13579123	21JM11_109_peak_2417	EMP1	(+229206)
chr12	13880684	13881198	21JM11_109_peak_2420	GRIN2B	(+252112)
chr12	13887488	13887881	21JM11_109_peak_2421	GRIN2B	(+245368)
chr12	14410643	14410951	21JM11_109_peak_2422	ATF7IP	(-107819)
chr12	15576640	15576963	21JM11_109_peak_2423	PTPRO	(+101471)
chr12	15782086	15782351	21JM11_109_peak_2424	EPS8	(+160291)
chr12	15880968	15881585	21JM11_109_peak_2427	EPS8	(+61233)
chr12	15933603	15934007	21JM11_109_peak_2428	EPS8	(+8705)
chr12	19426739	19427310	21JM11_109_peak_2430	PLEKHA5	(+144323)
chr12	20365550	20366147	21JM11_109_peak_2433	PDE3A	(-156330)
chr12	22415306	22415657	21JM11_109_peak_2434	ST8SIA1	(+72166)
chr12	22465206	22465632	21JM11_109_peak_2436	ST8SIA1	(+22229)
chr12	23131973	23132281	21JM11_109_peak_2438	ETNK1	(+354118)
chr12	23237606	23237913	21JM11_109_peak_2440	ETNK1	(+459751)
chr12	24048819	24049305	21JM11_109_peak_2443	SOX5	(+53575)
chr12	24219852	24220268	21JM11_109_peak_2444	SOX5	(-117423)
chr12	24376013	24376341	21JM11_109_peak_2445	SOX5	(-273540)
chr12	25006520	25006854	21JM11_109_peak_2448	BCAT1	(+49322)
chr12	25610917	25611175	21JM11_109_peak_2450	IFLTD1	(+95171)
chr12	25834521	25834870	21JM11_109_peak_2452	IFLTD1	(-128479)
chr12	25964570	25964985	21JM11_109_peak_2454	RASSF8	(-147213)
chr12	26110716	26111070	21JM11_109_peak_2455	RASSF8	(-1098)
chr12	26163353	26163690	21JM11_109_peak_2457	RASSF8	(+51531)
chr12	26306305	26306660	21JM11_109_peak_2458	BHLHE41	(-28423)
chr12	26392389	26392915	21JM11_109_peak_2459	SSPN	(+44223)
chr12	26491873	26492518	21JM11_109_peak_2463	SSPN	(+143767)
chr12	27484138	27484558	21JM11_109_peak_2466	ARNTL2	(-1640)
chr12	27702251	27702555	21JM11_109_peak_2468	PPFIBP1	(+25264)
chr12	27724319	27724790	21JM11_109_peak_2472	PPFIBP1	(+47416)
chr12	27726883	27727183	21JM11_109_peak_2473	PPFIBP1	(+49894)
chr12	27772209	27772524	21JM11_109_peak_2474	REP15	(-77061)
chr12	28703942	28704313	21JM11_109_peak_2478	CCDC91	(+360749)
chr12	28933119	28933439	21JM11_109_peak_2479	FAR2	(-368854)
chr12	29473212	29473461	21JM11_109_peak_2481	ERGIC2	(+60749)
chr12	29669405	29669700	21JM11_109_peak_2482	OVCH1	(-18934)
chr12	30947869	30948363	21JM11_109_peak_2484	CAPRIN2	(-40668)
chr12	31635832	31636130	21JM11_109_peak_2485	DENND5B	(+108050)
chr12	31671698	31672125	21JM11_109_peak_2487	DENND5B	(+72119)
chr12	31885760	31886016	21JM11_109_peak_2488	H3F3C	(+59287)
chr12	31902197	31902554	21JM11_109_peak_2489	H3F3C	(+42799)
chr12	32204517	32204990	21JM11_109_peak_2490	BICD1	(-55409)
chr12	32242408	32242972	21JM11_109_peak_2491	BICD1	(-17473)
chr12	32287395	32287775	21JM11_109_peak_2494	BICD1	(+27422)
chr12	32370857	32371244	21JM11_109_peak_2496	BICD1	(+110888)
chr12	40457195	40457600	21JM11_109_peak_2499	SLC2A13	(+42263)
chr12	41374263	41374605	21JM11_109_peak_2500	PDZRN4	(-207816)
chr12	42524893	42525169	21JM11_109_peak_2501	GXYLT1	(+13650)
chr12	43099671	43099951	21JM11_109_peak_2503	PRICKLE1	(-222014)
chr12	43632203	43632557	21JM11_109_peak_2506	ADAMTS20	(+313344)
chr12	46122514	46122843	21JM11_109_peak_2507	ARID2	(-769)
chr12	46613698	46614128	21JM11_109_peak_2509	SLC38A1	(+48882)
chr12	46825694	46825943	21JM11_109_peak_2511	SLC38A2	(-59169)
chr12	46867445	46867857	21JM11_109_peak_2512	SLC38A2	(-101001)
chr12	46956581	46957094	21JM11_109_peak_2514	SLC38A2	(-190188)
chr12	47058609	47059002	21JM11_109_peak_2515	SLC38A4	(+160974)
chr12	47945394	47945712	21JM11_109_peak_2516	RPAP3	(+154291)
chr12	48123009	48123412	21JM11_109_peak_2519	ENDOU	(-3892)
chr12	49592467	49592950	21JM11_109_peak_2523	TUBA1A	(-9602)
chr12	49662365	49662762	21JM11_109_peak_2524	TUBA1C	(+3874)
chr12	49883511	49883928	21JM11_109_peak_2526	KCNH3	(-49220)
chr12	50021671	50022010	21JM11_109_peak_2527	PRPF40B	(+4622)
chr12	50356521	50357042	21JM11_109_peak_2529	AQP5	(+1129)
chr12	50437727	50438038	21JM11_109_peak_2530	ASIC1	(-13448)
chr12	50614269	50614518	21JM11_109_peak_2534	CERS5	(-53189)
chr12	50696561	50696893	21JM11_109_peak_2536	LIMA1	(-19438)
chr12	50931333	50931635	21JM11_109_peak_2537	DIP2B	(+32594)
chr12	51027784	51028147	21JM11_109_peak_2539	DIP2B	(+129076)
chr12	51058081	51058541	21JM11_109_peak_2541	ATF1	(-99764)
chr12	51084727	51085088	21JM11_109_peak_2542	ATF1	(-73167)
chr12	51765110	51765657	21JM11_109_peak_2544	GALNT6	(+11963)
chr12	52556834	52557176	21JM11_109_peak_2546	KRT80	(+28779)
chr12	52596957	52597311	21JM11_109_peak_2547	KRT80	(-11350)
chr12	52674050	52674327	21JM11_109_peak_2549	KRT81	(+11129)
chr12	53474542	53474825	21JM11_109_peak_2550	IGFBP6	(-16545)
chr12	53742434	53742789	21JM11_109_peak_2551	SP7	(-12446)
chr12	53955413	53955677	21JM11_109_peak_2552	NPFF	(-54123)
chr12	54052606	54053069	21JM11_109_peak_2554	ATP5G2	(+17271)
chr12	54623424	54623767	21JM11_109_peak_2556	SMUG1	(-40818)
chr12	54776861	54777133	21JM11_109_peak_2559	ZNF385A	(+8085)
chr12	54805217	54805499	21JM11_109_peak_2560	ITGA5	(+7886)
chr12	56098146	56098415	21JM11_109_peak_2561	ITGA7	(+3204)
chr12	56975502	56975904	21JM11_109_peak_2564	BAZ2A	(+54460)
chr12	58819196	58819611	21JM11_109_peak_2566	XRCC6BP1	(+484044)
chr12	58896107	58896454	21JM11_109_peak_2567	LRIG3	(+418022)
chr12	59144143	59144630	21JM11_109_peak_2568	LRIG3	(+169916)
chr12	59435330	59435579	21JM11_109_peak_2569	LRIG3	(-121152)
chr12	63108825	63109493	21JM11_109_peak_2571	PPM1H	(+219658)
chr12	63114401	63114856	21JM11_109_peak_2572	PPM1H	(+214188)
chr12	63179699	63180185	21JM11_109_peak_2573	PPM1H	(+148875)
chr12	64372397	64372661	21JM11_109_peak_2575	SRGAP1	(+134456)
chr12	64493195	64493615	21JM11_109_peak_2576	C12orf66	(+122666)
chr12	64855414	64855879	21JM11_109_peak_2579	TBK1	(+9987)
chr12	64954810	64955144	21JM11_109_peak_2580	RASSF3	(-49316)
chr12	65073574	65073878	21JM11_109_peak_2581	RASSF3	(+69433)
chr12	66042755	66043182	21JM11_109_peak_2586	HMGA2	(-174942)
chr12	66050536	66051134	21JM11_109_peak_2587	HMGA2	(-167076)
chr12	66285641	66286294	21JM11_109_peak_2589	HMGA2	(+68057)
chr12	66289960	66290307	21JM11_109_peak_2590	HMGA2	(+72223)
chr12	66342335	66342776	21JM11_109_peak_2591	HMGA2	(+124645)
chr12	66723782	66724172	21JM11_109_peak_2592	HELB	(+27652)
chr12	68745772	68746326	21JM11_109_peak_2596	MDM1	(-19937)
chr12	69456589	69457021	21JM11_109_peak_2598	CPM	(-129826)
chr12	69462218	69462640	21JM11_109_peak_2599	CPM	(-135450)
chr12	69490484	69490885	21JM11_109_peak_2600	CPSF6	(-142632)
chr12	69799184	69799442	21JM11_109_peak_2601	YEATS4	(+45830)
chr12	71039719	71039995	21JM11_109_peak_2603	PTPRB	(-8637)
chr12	75874213	75874922	21JM11_109_peak_2608	GLIPR1	(+108)
chr12	75981449	75981703	21JM11_109_peak_2609	KRR1	(-76175)
chr12	76052522	76053481	21JM11_109_peak_2611	KRR1	(-147601)
chr12	76054595	76054895	21JM11_109_peak_2612	KRR1	(-149344)
chr12	76116368	76116929	21JM11_109_peak_2613	KRR1	(-211248)
chr12	76118474	76119053	21JM11_109_peak_2614	KRR1	(-213363)
chr12	76153628	76154111	21JM11_109_peak_2616	KRR1	(-248469)
chr12	76184131	76184500	21JM11_109_peak_2618	PHLDA1	(+243396)
chr12	76245837	76246204	21JM11_109_peak_2620	PHLDA1	(+181691)
chr12	76256513	76257148	21JM11_109_peak_2621	PHLDA1	(+170881)
chr12	76337896	76338520	21JM11_109_peak_2622	PHLDA1	(+89504)
chr12	76371489	76372354	21JM11_109_peak_2623	PHLDA1	(+55790)
chr12	76414491	76415037	21JM11_109_peak_2624	PHLDA1	(+12948)
chr12	76418690	76419333	21JM11_109_peak_2625	PHLDA1	(+8700)
chr12	76668605	76668974	21JM11_109_peak_2628	BBS10	(+73432)
chr12	77260022	77260393	21JM11_109_peak_2629	CSRP2	(+12632)
chr12	77516046	77516375	21JM11_109_peak_2632	E2F7	(-56851)
chr12	78333783	78334081	21JM11_109_peak_2633	NAV3	(+108863)
chr12	78389231	78389526	21JM11_109_peak_2634	NAV3	(+164310)
chr12	78456566	78456977	21JM11_109_peak_2635	NAV3	(+231703)
chr12	79280909	79281197	21JM11_109_peak_2637	SYT1	(+22604)
chr12	79817981	79818327	21JM11_109_peak_2638	PAWR	(+266723)
chr12	79845733	79846138	21JM11_109_peak_2639	PAWR	(+238941)
chr12	79915972	79916340	21JM11_109_peak_2640	PAWR	(+168721)
chr12	80238506	80238835	21JM11_109_peak_2641	PPP1R12A	(+90307)
chr12	80291384	80291850	21JM11_109_peak_2642	PPP1R12A	(+37361)
chr12	80377328	80377703	21JM11_109_peak_2644	PPP1R12A	(-48538)
chr12	81603514	81604007	21JM11_109_peak_2645	ACSS3	(+132771)
chr12	82062315	82062811	21JM11_109_peak_2646	PPFIA2	(+90546)
chr12	83409958	83410296	21JM11_109_peak_2648	TMTC2	(+329468)
chr12	85410238	85410522	21JM11_109_peak_2649	TSPAN19	(+19655)
chr12	88636033	88636317	21JM11_109_peak_2650	TMTC3	(+100102)
chr12	88814126	88814558	21JM11_109_peak_2653	KITLG	(+159896)
chr12	88865516	88865842	21JM11_109_peak_2654	KITLG	(+108559)
chr12	88957243	88957492	21JM11_109_peak_2655	KITLG	(+16870)
chr12	89458509	89458946	21JM11_109_peak_2656	DUSP6	(+288320)
chr12	89554434	89554834	21JM11_109_peak_2658	DUSP6	(+192414)
chr12	89556505	89556858	21JM11_109_peak_2659	DUSP6	(+190366)
chr12	89619615	89620073	21JM11_109_peak_2660	DUSP6	(+127204)
chr12	89743548	89744011	21JM11_109_peak_2662	DUSP6	(+3268)
chr12	89746254	89746810	21JM11_109_peak_2663	DUSP6	(+516)
chr12	89827299	89827764	21JM11_109_peak_2665	DUSP6	(-80484)
chr12	89866284	89866608	21JM11_109_peak_2666	GALNT4	(+52137)
chr12	89965673	89966000	21JM11_109_peak_2669	POC1B-GALNT4	(-45862)
chr12	90215572	90215928	21JM11_109_peak_2670	ATP2B1	(-113142)
chr12	90250212	90250576	21JM11_109_peak_2671	ATP2B1	(-147786)
chr12	90277698	90278157	21JM11_109_peak_2672	ATP2B1	(-175320)
chr12	90459208	90459491	21JM11_109_peak_2673	ATP2B1	(-356742)
chr12	90495422	90495707	21JM11_109_peak_2675	ATP2B1	(-392957)
chr12	91210525	91210788	21JM11_109_peak_2676	CCER1	(+138296)
chr12	92471828	92472438	21JM11_109_peak_2681	BTG1	(+67540)
chr12	92618491	92618907	21JM11_109_peak_2684	BTG1	(-79026)
chr12	92790809	92791063	21JM11_109_peak_2688	CLLU1	(-26799)
chr12	92932899	92933304	21JM11_109_peak_2691	CLLU1	(+115367)
chr12	92952724	92953006	21JM11_109_peak_2692	CLLU1	(+135130)
chr12	92955173	92955690	21JM11_109_peak_2693	CLLU1	(+137697)
chr12	92964035	92964329	21JM11_109_peak_2694	CLLU1	(+146447)
chr12	92976669	92977070	21JM11_109_peak_2695	PLEKHG7	(-153441)
chr12	93321556	93321830	21JM11_109_peak_2698	EEA1	(+1414)
chr12	93396396	93396792	21JM11_109_peak_2699	EEA1	(-73487)
chr12	93585681	93586278	21JM11_109_peak_2700	NUDT4	(-185679)
chr12	93591800	93592189	21JM11_109_peak_2701	NUDT4	(-179664)
chr12	93719459	93719969	21JM11_109_peak_2702	NUDT4	(-51945)
chr12	93781537	93782001	21JM11_109_peak_2704	NUDT4	(+10110)
chr12	94010357	94010869	21JM11_109_peak_2705	SOCS2	(+47023)
chr12	94018924	94019176	21JM11_109_peak_2706	CRADD	(-52443)
chr12	94198547	94198905	21JM11_109_peak_2708	CRADD	(+127233)
chr12	94212708	94213129	21JM11_109_peak_2709	CRADD	(+141426)
chr12	95155366	95155695	21JM11_109_peak_2710	TMCC3	(-111193)
chr12	95496890	95497216	21JM11_109_peak_2711	NR2C1	(-29574)
chr12	96591757	96592111	21JM11_109_peak_2714	ELK3	(+3774)
chr12	96592612	96593082	21JM11_109_peak_2715	ELK3	(+4687)
chr12	96821076	96821581	21JM11_109_peak_2718	CDK17	(-26991)
chr12	96865115	96865463	21JM11_109_peak_2719	C12orf55	(-18076)
chr12	96878908	96879315	21JM11_109_peak_2720	C12orf55	(-4253)
chr12	97204176	97204628	21JM11_109_peak_2722	NEDD1	(-96842)
chr12	98293907	98294199	21JM11_109_peak_2725	TMPO	(-615355)
chr12	98315735	98316489	21JM11_109_peak_2726	TMPO	(-593296)
chr12	98746284	98746796	21JM11_109_peak_2727	TMPO	(-162868)
chr12	98884883	98885237	21JM11_109_peak_2728	TMPO	(-24348)
chr12	99119300	99119631	21JM11_109_peak_2729	APAF1	(+80547)
chr12	99147994	99148362	21JM11_109_peak_2730	APAF1	(+109259)
chr12	99208017	99208477	21JM11_109_peak_2731	APAF1	(+169328)
chr12	99309826	99310240	21JM11_109_peak_2733	APAF1	(+271114)
chr12	99672743	99673051	21JM11_109_peak_2734	FAM71C	(-368634)
chr12	101389000	101389277	21JM11_109_peak_2737	ANO4	(+200554)
chr12	101415825	101416340	21JM11_109_peak_2740	SLC5A8	(+188102)
chr12	102799776	102800182	21JM11_109_peak_2742	IGF1	(+74362)
chr12	103954326	103954805	21JM11_109_peak_2745	STAB2	(-26485)
chr12	104607695	104608149	21JM11_109_peak_2752	TXNRD1	(-1635)
chr12	104613158	104613510	21JM11_109_peak_2753	TXNRD1	(+3777)
chr12	104671185	104671493	21JM11_109_peak_2755	EID3	(-26178)
chr12	104997568	104998234	21JM11_109_peak_2757	CHST11	(+147150)
chr12	105065484	105065922	21JM11_109_peak_2758	CHST11	(+214952)
chr12	105089045	105089808	21JM11_109_peak_2759	SLC41A2	(+233006)
chr12	106118379	106118718	21JM11_109_peak_2764	NUAK1	(+415262)
chr12	106135614	106135964	21JM11_109_peak_2765	NUAK1	(+398022)
chr12	106275954	106276436	21JM11_109_peak_2768	NUAK1	(+257616)
chr12	106306950	106307346	21JM11_109_peak_2770	NUAK1	(+226663)
chr12	106329907	106330190	21JM11_109_peak_2773	NUAK1	(+203762)
chr12	106472417	106472703	21JM11_109_peak_2775	NUAK1	(+61251)
chr12	106682154	106682718	21JM11_109_peak_2780	CKAP4	(-40670)
chr12	106809012	106809293	21JM11_109_peak_2781	POLR3B	(+57717)
chr12	107038901	107039183	21JM11_109_peak_2782	RFX4	(+44127)
chr12	107369911	107370296	21JM11_109_peak_2783	MTERFD3	(+10800)
chr12	108919435	108919832	21JM11_109_peak_2784	FICD	(+10672)
chr12	109085403	109086461	21JM11_109_peak_2786	CORO1C	(+39440)
chr12	109090210	109090589	21JM11_109_peak_2787	CORO1C	(+34972)
chr12	109116871	109117308	21JM11_109_peak_2789	CORO1C	(+8282)
chr12	109901029	109901369	21JM11_109_peak_2791	KCTD10	(+14150)
chr12	110275924	110276224	21JM11_109_peak_2792	TRPV4	(-23378)
chr12	110462178	110462803	21JM11_109_peak_2794	ANKRD13A	(+25163)
chr12	111015556	111015807	21JM11_109_peak_2797	PPTC7	(+5443)
chr12	111016207	111016505	21JM11_109_peak_2798	PPTC7	(+4769)
chr12	112456633	112456979	21JM11_109_peak_2801	ERP29	(+5686)
chr12	113679523	113679886	21JM11_109_peak_2805	TPCN1	(+20440)
chr12	113737689	113738148	21JM11_109_peak_2806	SLC8B1	(+34916)
chr12	114300780	114301174	21JM11_109_peak_2808	RBM19	(+103134)
chr12	114312869	114313275	21JM11_109_peak_2809	RBM19	(+91039)
chr12	115779049	115779616	21JM11_109_peak_2811	TBX3	(-657938)
chr12	115874994	115875485	21JM11_109_peak_2812	TBX3	(-753845)
chr12	115878325	115878583	21JM11_109_peak_2813	TBX3	(-757059)
chr12	116827794	116828271	21JM11_109_peak_2815	MED13L	(-112890)
chr12	118490248	118490676	21JM11_109_peak_2820	WSB2	(+8533)
chr12	120130228	120130553	21JM11_109_peak_2821	PRKAB1	(+24833)
chr12	120186394	120186728	21JM11_109_peak_2822	PRKAB1	(+81003)
chr12	120320270	120320535	21JM11_109_peak_2824	CIT	(-5308)
chr12	122180962	122181211	21JM11_109_peak_2829	TMEM120B	(+30386)
chr12	122205469	122205803	21JM11_109_peak_2830	RHOF	(+26532)
chr12	122222460	122222799	21JM11_109_peak_2831	RHOF	(+9538)
chr12	122466163	122466577	21JM11_109_peak_2833	BCL7A	(+9042)
chr12	122835225	122835564	21JM11_109_peak_2835	CLIP1	(+29646)
chr12	123318934	123319529	21JM11_109_peak_2837	HIP1R	(-741)
chr12	123376301	123376649	21JM11_109_peak_2840	VPS37B	(+4516)
chr12	123383362	123383709	21JM11_109_peak_2841	VPS37B	(-2545)
chr12	123611152	123611583	21JM11_109_peak_2845	PITPNM2	(-16393)
chr12	123626265	123626869	21JM11_109_peak_2846	PITPNM2	(-31592)
chr12	123753886	123754358	21JM11_109_peak_2848	CDK2AP1	(+2565)
chr12	124003551	124003838	21JM11_109_peak_2849	RILPL1	(+14570)
chr12	124479586	124479990	21JM11_109_peak_2850	ZNF664	(+22118)
chr12	124959933	124960258	21JM11_109_peak_2851	NCOR2	(+19702)
chr12	124997516	124997982	21JM11_109_peak_2852	NCOR2	(-17951)
chr12	125003425	125003852	21JM11_109_peak_2853	NCOR2	(-23841)
chr12	125205300	125205674	21JM11_109_peak_2856	SCARB1	(+142906)
chr12	125230476	125230810	21JM11_109_peak_2858	SCARB1	(+117750)
chr12	126881627	126882212	21JM11_109_peak_2865	TMEM132B	(+1070758)
chr12	126887320	126888144	21JM11_109_peak_2866	TMEM132B	(+1076570)
chr12	127769649	127769985	21JM11_109_peak_2868	TMEM132C	(-982131)
chr12	128032650	128033076	21JM11_109_peak_2870	TMEM132C	(-719085)
chr12	128294564	128295017	21JM11_109_peak_2872	TMEM132C	(-457157)
chr12	132483194	132483444	21JM11_109_peak_2875	EP400	(+48811)
chr13	20993915	20994445	21JM11_109_peak_2880	CRYL1	(+105816)
chr13	21001084	21001811	21JM11_109_peak_2881	CRYL1	(+98548)
chr13	21015992	21016516	21JM11_109_peak_2882	CRYL1	(+83742)
chr13	21100473	21100835	21JM11_109_peak_2884	CRYL1	(-658)
chr13	21363237	21363592	21JM11_109_peak_2887	N6AMT2	(-15327)
chr13	21388026	21388365	21JM11_109_peak_2889	N6AMT2	(-40108)
chr13	21591216	21591675	21JM11_109_peak_2890	LATS2	(+44240)
chr13	23895572	23895826	21JM11_109_peak_2892	SACS	(+112142)
chr13	23939727	23940060	21JM11_109_peak_2893	SACS	(+67947)
chr13	23952008	23952605	21JM11_109_peak_2894	SACS	(+55534)
chr13	24133148	24133575	21JM11_109_peak_2899	TNFRSF19	(-20137)
chr13	24247530	24247883	21JM11_109_peak_2901	TNFRSF19	(+94208)
chr13	24722749	24723441	21JM11_109_peak_2903	C1QTNF9	(-158209)
chr13	24742528	24742918	21JM11_109_peak_2904	C1QTNF9	(-138581)
chr13	24753077	24753477	21JM11_109_peak_2905	C1QTNF9	(-128027)
chr13	25076838	25077185	21JM11_109_peak_2907	PARP4	(+9936)
chr13	27769267	27769787	21JM11_109_peak_2908	USP12	(-23494)
chr13	30576864	30577127	21JM11_109_peak_2918	UBL3	(-152175)
chr13	30699881	30700277	21JM11_109_peak_2919	KATNAL1	(+181542)
chr13	30760784	30761345	21JM11_109_peak_2921	KATNAL1	(+120556)
chr13	30765688	30766125	21JM11_109_peak_2922	KATNAL1	(+115714)
chr13	30893854	30894280	21JM11_109_peak_2923	KATNAL1	(-12446)
chr13	30905495	30905942	21JM11_109_peak_2924	KATNAL1	(-24098)
chr13	31039959	31040312	21JM11_109_peak_2926	HMGB1	(+151598)
chr13	31317691	31318000	21JM11_109_peak_2928	ALOX5AP	(+8201)
chr13	31438780	31439147	21JM11_109_peak_2931	MEDAG	(-41364)
chr13	33580704	33581143	21JM11_109_peak_2935	KL	(-9647)
chr13	33700392	33700706	21JM11_109_peak_2936	KL	(+109978)
chr13	33825455	33825854	21JM11_109_peak_2940	STARD13	(+34237)
chr13	33854097	33854354	21JM11_109_peak_2942	STARD13	(+5666)
chr13	34083818	34084300	21JM11_109_peak_2943	STARD13	(-224167)
chr13	34253449	34253838	21JM11_109_peak_2945	RFC3	(-138542)
chr13	34492558	34492931	21JM11_109_peak_2946	RFC3	(+100559)
chr13	34618881	34619216	21JM11_109_peak_2948	RFC3	(+226863)
chr13	34644180	34644500	21JM11_109_peak_2949	RFC3	(+252154)
chr13	34788889	34789176	21JM11_109_peak_2952	RFC3	(+396847)
chr13	34933203	34933893	21JM11_109_peak_2953	RFC3	(+541362)
chr13	35166294	35166789	21JM11_109_peak_2955	NBEA	(-349882)
chr13	36196061	36196429	21JM11_109_peak_2958	MAB21L1	(-145413)
chr13	36497505	36497864	21JM11_109_peak_2959	DCLK1	(+207758)
chr13	36553627	36554070	21JM11_109_peak_2960	DCLK1	(+151594)
chr13	36568682	36569114	21JM11_109_peak_2961	DCLK1	(+136545)
chr13	37701764	37702316	21JM11_109_peak_2964	CSNK1A1L	(-22237)
chr13	38050996	38051415	21JM11_109_peak_2967	POSTN	(+121775)
chr13	38169366	38169705	21JM11_109_peak_2969	POSTN	(+3445)
chr13	39231389	39231662	21JM11_109_peak_2970	FREM2	(-29740)
chr13	39378634	39379036	21JM11_109_peak_2971	FREM2	(+117569)
chr13	39393152	39393588	21JM11_109_peak_2972	FREM2	(+132104)
chr13	39395910	39396418	21JM11_109_peak_2973	FREM2	(+134898)
chr13	39722657	39723000	21JM11_109_peak_2974	NHLRC3	(+110374)
chr13	39923517	39923814	21JM11_109_peak_2975	LHFP	(+253642)
chr13	39991705	39992249	21JM11_109_peak_2976	LHFP	(+185331)
chr13	40058991	40059556	21JM11_109_peak_2978	LHFP	(+118034)
chr13	40113001	40113250	21JM11_109_peak_2979	LHFP	(+64182)
chr13	40139604	40140077	21JM11_109_peak_2980	LHFP	(+37467)
chr13	40634279	40634835	21JM11_109_peak_2981	COG6	(+404743)
chr13	40764552	40765104	21JM11_109_peak_2983	FOXO1	(+475906)
chr13	40780418	40780776	21JM11_109_peak_2985	FOXO1	(+460137)
chr13	41114602	41114851	21JM11_109_peak_2988	FOXO1	(+126007)
chr13	41163767	41164117	21JM11_109_peak_2989	FOXO1	(+76792)
chr13	42120621	42120960	21JM11_109_peak_2992	RGCC	(+89096)
chr13	42139291	42139814	21JM11_109_peak_2993	RGCC	(+107858)
chr13	42275109	42275433	21JM11_109_peak_2994	RGCC	(+243576)
chr13	44578984	44579513	21JM11_109_peak_2998	LACC1	(+125829)
chr13	44587845	44588207	21JM11_109_peak_2999	LACC1	(+134606)
chr13	44806134	44806389	21JM11_109_peak_3003	SMIM2	(-70869)
chr13	44817264	44817726	21JM11_109_peak_3004	SMIM2	(-82102)
chr13	44818342	44818939	21JM11_109_peak_3005	SMIM2	(-83248)
chr13	44879746	44880958	21JM11_109_peak_3007	SERP2	(-67626)
chr13	44887032	44887813	21JM11_109_peak_3008	SERP2	(-60555)
chr13	44891860	44892774	21JM11_109_peak_3009	SERP2	(-55661)
chr13	45272322	45272677	21JM11_109_peak_3011	TSC22D1	(-121799)
chr13	45326392	45326761	21JM11_109_peak_3013	TSC22D1	(-175876)
chr13	45330050	45330481	21JM11_109_peak_3014	TSC22D1	(-179565)
chr13	45337850	45338311	21JM11_109_peak_3016	TSC22D1	(-187380)
chr13	45478873	45479466	21JM11_109_peak_3017	NUFIP1	(+84448)
chr13	45496261	45496663	21JM11_109_peak_3018	NUFIP1	(+67156)
chr13	45737090	45737342	21JM11_109_peak_3021	KCTD4	(+37959)
chr13	45780400	45781070	21JM11_109_peak_3022	KCTD4	(-5560)
chr13	45864102	45864361	21JM11_109_peak_3023	TPT1	(+51273)
chr13	45906331	45906793	21JM11_109_peak_3024	TPT1	(+8943)
chr13	45969991	45970332	21JM11_109_peak_3025	SLC25A30	(+22353)
chr13	46074826	46075192	21JM11_109_peak_3026	COG3	(+35949)
chr13	46086255	46086551	21JM11_109_peak_3027	COG3	(+47343)
chr13	46447724	46448050	21JM11_109_peak_3030	SIAH3	(-22016)
chr13	46913222	46913560	21JM11_109_peak_3032	LCP1	(-127908)
chr13	46915385	46915683	21JM11_109_peak_3033	LCP1	(-130051)
chr13	46928884	46929488	21JM11_109_peak_3034	LCP1	(-143703)
chr13	46964009	46964513	21JM11_109_peak_3035	LRCH1	(-163134)
chr13	46974467	46974754	21JM11_109_peak_3036	LRCH1	(-152784)
chr13	47049782	47050211	21JM11_109_peak_3039	LRCH1	(-77398)
chr13	47149923	47150369	21JM11_109_peak_3040	LRCH1	(+22751)
chr13	47830915	47831263	21JM11_109_peak_3045	HTR2A	(-360916)
chr13	52217282	52217691	21JM11_109_peak_3050	WDFY2	(+58843)
chr13	52304077	52304598	21JM11_109_peak_3051	DHRS12	(+73921)
chr13	52435921	52436377	21JM11_109_peak_3053	CCDC70	(+32)
chr13	53197625	53198028	21JM11_109_peak_3055	HNRNPA1L2	(+6222)
chr13	58204818	58205117	21JM11_109_peak_3056	PCDH17	(-1687)
chr13	59686595	59687051	21JM11_109_peak_3058	DIAPH3	(+1051298)
chr13	63758773	63759092	21JM11_109_peak_3059	PCDH20	(-1756951)
chr13	65297735	65298248	21JM11_109_peak_3060	PCDH9	(+2506476)
chr13	66114297	66114764	21JM11_109_peak_3063	PCDH9	(+1689937)
chr13	67231208	67231862	21JM11_109_peak_3064	PCDH9	(+572933)
chr13	67693705	67694019	21JM11_109_peak_3065	PCDH9	(+110606)
chr13	67873322	67873878	21JM11_109_peak_3068	PCDH9	(-69132)
chr13	68310925	68311331	21JM11_109_peak_3069	PCDH9	(-506660)
chr13	72716170	72716613	21JM11_109_peak_3071	DACH1	(-275062)
chr13	72865625	72865874	21JM11_109_peak_3072	DACH1	(-424420)
chr13	76372374	76372734	21JM11_109_peak_3077	LMO7	(+37757)
chr13	77365431	77365834	21JM11_109_peak_3080	KCTD12	(+94892)
chr13	77949757	77950081	21JM11_109_peak_3082	MYCBP2	(-49105)
chr13	78081914	78082364	21JM11_109_peak_3084	SCEL	(-27756)
chr13	78118285	78118691	21JM11_109_peak_3085	SCEL	(+8593)
chr13	78158252	78158598	21JM11_109_peak_3086	SCEL	(+48530)
chr13	78314931	78315519	21JM11_109_peak_3088	SLAIN1	(+42209)
chr13	78323467	78323779	21JM11_109_peak_3089	SLAIN1	(+50607)
chr13	80356735	80357231	21JM11_109_peak_3094	NDFIP2	(+301696)
chr13	80510211	80511135	21JM11_109_peak_3095	SPRY2	(+403121)
chr13	80511894	80512586	21JM11_109_peak_3096	SPRY2	(+401554)
chr13	80563420	80563853	21JM11_109_peak_3098	SPRY2	(+350157)
chr13	80564300	80564589	21JM11_109_peak_3099	SPRY2	(+349349)
chr13	80569355	80570096	21JM11_109_peak_3100	SPRY2	(+344068)
chr13	80575634	80575957	21JM11_109_peak_3101	SPRY2	(+337998)
chr13	80611784	80612086	21JM11_109_peak_3103	SPRY2	(+301859)
chr13	80612269	80612786	21JM11_109_peak_3104	SPRY2	(+301266)
chr13	80614326	80615192	21JM11_109_peak_3105	SPRY2	(+299035)
chr13	80623092	80623480	21JM11_109_peak_3106	SPRY2	(+290508)
chr13	80656825	80657240	21JM11_109_peak_3107	SPRY2	(+256761)
chr13	80657812	80658403	21JM11_109_peak_3108	SPRY2	(+255686)
chr13	80690212	80690582	21JM11_109_peak_3109	SPRY2	(+223397)
chr13	80762998	80763308	21JM11_109_peak_3111	SPRY2	(+150641)
chr13	80792067	80792325	21JM11_109_peak_3112	SPRY2	(+121598)
chr13	80809241	80809613	21JM11_109_peak_3114	SPRY2	(+104367)
chr13	80810061	80810310	21JM11_109_peak_3115	SPRY2	(+103608)
chr13	80850463	80850965	21JM11_109_peak_3116	SPRY2	(+63080)
chr13	80910316	80910774	21JM11_109_peak_3117	SPRY2	(+3249)
chr13	81044013	81044274	21JM11_109_peak_3119	SPRY2	(-130350)
chr13	86102660	86103466	21JM11_109_peak_3122	SLITRK6	(+270560)
chr13	91369590	91370096	21JM11_109_peak_3126	GPC5	(-681086)
chr13	93882637	93883133	21JM11_109_peak_3130	GPC6	(+3790)
chr13	94211997	94212292	21JM11_109_peak_3132	GPC6	(+333050)
chr13	94404874	94405237	21JM11_109_peak_3133	GPC6	(+525961)
chr13	94725255	94725793	21JM11_109_peak_3136	DCT	(+406412)
chr13	94869693	94869953	21JM11_109_peak_3137	DCT	(+262113)
chr13	94885667	94885937	21JM11_109_peak_3138	DCT	(+246134)
chr13	94962618	94963088	21JM11_109_peak_3139	DCT	(+169083)
chr13	94987995	94988346	21JM11_109_peak_3141	DCT	(+143765)
chr13	95309013	95309271	21JM11_109_peak_3142	GPR180	(+54985)
chr13	95358741	95359545	21JM11_109_peak_3143	SOX21	(+5246)
chr13	95600219	95600685	21JM11_109_peak_3145	SOX21	(-236063)
chr13	95752761	95753405	21JM11_109_peak_3146	ABCC4	(+200600)
chr13	95908494	95908757	21JM11_109_peak_3147	ABCC4	(+45057)
chr13	96012695	96012968	21JM11_109_peak_3149	ABCC4	(-59149)
chr13	96149532	96149898	21JM11_109_peak_3150	CLDN10	(-55264)
chr13	97846753	97847100	21JM11_109_peak_3153	MBNL2	(-27682)
chr13	97927319	97927839	21JM11_109_peak_3156	MBNL2	(+52970)
chr13	97934930	97935331	21JM11_109_peak_3157	MBNL2	(+60522)
chr13	98019651	98020046	21JM11_109_peak_3160	RAP2A	(-66627)
chr13	98918351	98918731	21JM11_109_peak_3162	RNF113B	(-89022)
chr13	99037077	99037360	21JM11_109_peak_3163	STK24	(+137033)
chr13	99140358	99140796	21JM11_109_peak_3164	STK24	(+33675)
chr13	99234279	99234591	21JM11_109_peak_3165	STK24	(-60183)
chr13	99542541	99542899	21JM11_109_peak_3166	DOCK9	(+87524)
chr13	99960099	99960409	21JM11_109_peak_3172	GPR183	(-595)
chr13	100784468	100784815	21JM11_109_peak_3176	PCCA	(+43305)
chr13	101045097	101045376	21JM11_109_peak_3177	GGACT	(+191014)
chr13	101320684	101321014	21JM11_109_peak_3180	TMTC4	(+6200)
chr13	102358932	102359323	21JM11_109_peak_3182	ITGBL1	(+254162)
chr13	103359899	103360249	21JM11_109_peak_3183	METTL21C	(-13220)
chr13	103478602	103478993	21JM11_109_peak_3184	ERCC5	(-18396)
chr13	104535607	104535971	21JM11_109_peak_3185	SLC10A2	(-816593)
chr13	104600948	104601197	21JM11_109_peak_3186	SLC10A2	(-881877)
chr13	106047385	106047728	21JM11_109_peak_3187	DAOA	(-71035)
chr13	106095328	106095725	21JM11_109_peak_3188	DAOA	(-23065)
chr13	106456804	106457117	21JM11_109_peak_3191	DAOA	(+338369)
chr13	106756523	106756978	21JM11_109_peak_3194	EFNB2	(+430711)
chr13	106803533	106804080	21JM11_109_peak_3195	EFNB2	(+383655)
chr13	106834764	106835034	21JM11_109_peak_3196	EFNB2	(+352563)
chr13	106943490	106943841	21JM11_109_peak_3197	EFNB2	(+243796)
chr13	107160003	107160674	21JM11_109_peak_3199	EFNB2	(+27123)
chr13	107269805	107270301	21JM11_109_peak_3200	ARGLU1	(-49541)
chr13	108866299	108866623	21JM11_109_peak_3204	LIG4	(+669)
chr13	109115695	109116083	21JM11_109_peak_3205	MYO16	(-132611)
chr13	109754157	109754503	21JM11_109_peak_3207	MYO16	(+505830)
chr13	109799565	109799835	21JM11_109_peak_3208	MYO16	(+551200)
chr13	109863936	109864389	21JM11_109_peak_3209	IRS2	(+574752)
chr13	109909366	109909796	21JM11_109_peak_3210	IRS2	(+529334)
chr13	110492584	110493143	21JM11_109_peak_3214	IRS2	(-53949)
chr13	110658612	110658920	21JM11_109_peak_3215	IRS2	(-219851)
chr13	110664556	110665087	21JM11_109_peak_3216	IRS2	(-225907)
chr13	110700009	110700322	21JM11_109_peak_3217	COL4A1	(+259330)
chr13	110722878	110723347	21JM11_109_peak_3218	COL4A1	(+236383)
chr13	110745044	110745467	21JM11_109_peak_3219	COL4A1	(+214240)
chr13	110746973	110747402	21JM11_109_peak_3220	COL4A1	(+212308)
chr13	110778587	110779341	21JM11_109_peak_3221	COL4A1	(+180532)
chr13	110839957	110840355	21JM11_109_peak_3222	COL4A1	(+119340)
chr13	110994004	110994448	21JM11_109_peak_3223	COL4A2	(+34612)
chr13	111829408	111829869	21JM11_109_peak_3226	ARHGEF7	(+62015)
chr13	113401657	113401964	21JM11_109_peak_3231	ATP11A	(+57168)
chr13	114832907	114833236	21JM11_109_peak_3233	RASA3	(+65014)
chr14	20730991	20731321	21JM11_109_peak_3238	OR11H4	(+20258)
chr14	21504990	21505307	21JM11_109_peak_3239	RNASE13	(-2205)
chr14	21732130	21732959	21JM11_109_peak_3240	HNRNPC	(+5093)
chr14	22802423	22802808	21JM11_109_peak_3242	DAD1	(+255559)
chr14	22869193	22869668	21JM11_109_peak_3244	DAD1	(+188744)
chr14	22917412	22917807	21JM11_109_peak_3245	DAD1	(+140565)
chr14	23293935	23294305	21JM11_109_peak_3246	MRPL52	(-4972)
chr14	23767721	23768096	21JM11_109_peak_3247	PPP1R3E	(+4148)
chr14	23830526	23830867	21JM11_109_peak_3248	EFS	(+4145)
chr14	25476253	25476704	21JM11_109_peak_3252	STXBP6	(+43024)
chr14	27064030	27064569	21JM11_109_peak_3254	NOVA1	(+2660)
chr14	27178412	27178676	21JM11_109_peak_3255	NOVA1	(-111584)
chr14	27234839	27235323	21JM11_109_peak_3257	NOVA1	(-168121)
chr14	27243651	27244209	21JM11_109_peak_3258	NOVA1	(-176970)
chr14	27244974	27245832	21JM11_109_peak_3259	NOVA1	(-178443)
chr14	27436009	27436589	21JM11_109_peak_3261	NOVA1	(-369339)
chr14	27861423	27861672	21JM11_109_peak_3263	NOVA1	(-794588)
chr14	30607748	30608137	21JM11_109_peak_3271	PRKD1	(-210995)
chr14	30858671	30859118	21JM11_109_peak_3272	G2E3	(-169434)
chr14	31732754	31733133	21JM11_109_peak_3278	HECTD1	(-56255)
chr14	31830376	31830715	21JM11_109_peak_3279	ENSG00000203546	(+96067)
chr14	32479691	32480251	21JM11_109_peak_3280	ARHGAP5	(-66524)
chr14	32839916	32840266	21JM11_109_peak_3282	AKAP6	(+41612)
chr14	32843304	32843746	21JM11_109_peak_3283	AKAP6	(+45046)
chr14	32887124	32887617	21JM11_109_peak_3284	AKAP6	(+88892)
chr14	32979081	32979469	21JM11_109_peak_3286	AKAP6	(+180796)
chr14	33080907	33081289	21JM11_109_peak_3288	AKAP6	(+282619)
chr14	33162313	33162789	21JM11_109_peak_3291	NPAS3	(-245972)
chr14	33166867	33167250	21JM11_109_peak_3292	NPAS3	(-241464)
chr14	33171688	33172310	21JM11_109_peak_3293	NPAS3	(-236524)
chr14	33230710	33231112	21JM11_109_peak_3294	NPAS3	(-177612)
chr14	33456086	33456443	21JM11_109_peak_3295	NPAS3	(+47742)
chr14	33532042	33532442	21JM11_109_peak_3297	NPAS3	(+123719)
chr14	33589502	33589885	21JM11_109_peak_3298	NPAS3	(+181171)
chr14	33752080	33752391	21JM11_109_peak_3300	NPAS3	(+343713)
chr14	33801810	33802268	21JM11_109_peak_3302	NPAS3	(+393516)
chr14	33905153	33905417	21JM11_109_peak_3303	NPAS3	(+496762)
chr14	33992298	33992664	21JM11_109_peak_3306	EGLN3	(+427806)
chr14	34025620	34026086	21JM11_109_peak_3307	EGLN3	(+394434)
chr14	34116482	34116970	21JM11_109_peak_3310	EGLN3	(+303561)
chr14	34148738	34149210	21JM11_109_peak_3311	EGLN3	(+271313)
chr14	34178343	34178886	21JM11_109_peak_3313	EGLN3	(+241672)
chr14	34184160	34184591	21JM11_109_peak_3314	EGLN3	(+235911)
chr14	34206717	34207161	21JM11_109_peak_3315	EGLN3	(+213348)
chr14	34824731	34825118	21JM11_109_peak_3320	SPTSSA	(+106637)
chr14	34966265	34966656	21JM11_109_peak_3322	SPTSSA	(-34899)
chr14	35146939	35147639	21JM11_109_peak_3324	CFL2	(+35745)
chr14	35169200	35169592	21JM11_109_peak_3325	CFL2	(+13638)
chr14	35182642	35183232	21JM11_109_peak_3326	CFL2	(+97)
chr14	35834737	35835140	21JM11_109_peak_3328	NFKBIA	(+39013)
chr14	36409371	36409648	21JM11_109_peak_3329	BRMS1L	(+113986)
chr14	39417386	39417820	21JM11_109_peak_3332	SEC23A	(+155129)
chr14	39771347	39771710	21JM11_109_peak_3333	CTAGE5	(+35201)
chr14	44786083	44786563	21JM11_109_peak_3334	FSCB	(+190159)
chr14	45667755	45668170	21JM11_109_peak_3336	MIS18BP1	(+54642)
chr14	46168541	46168791	21JM11_109_peak_3337	MIS18BP1	(-446061)
chr14	47043453	47043809	21JM11_109_peak_3338	RPL10L	(+77397)
chr14	49053181	49053564	21JM11_109_peak_3339	ENSG00000272781	(-909374)
chr14	49406943	49407260	21JM11_109_peak_3341	RPS29	(+645992)
chr14	49979080	49979337	21JM11_109_peak_3343	RPS29	(+73885)
chr14	50378297	50378647	21JM11_109_peak_3344	ARF6	(+18662)
chr14	50442044	50442403	21JM11_109_peak_3345	ARF6	(+82414)
chr14	50490943	50491192	21JM11_109_peak_3346	VCPKMT	(+92207)
chr14	50534473	50534869	21JM11_109_peak_3347	VCPKMT	(+48604)
chr14	50799701	50800153	21JM11_109_peak_3350	ATP5S	(+20568)
chr14	50919991	50920410	21JM11_109_peak_3352	CDKL1	(-57584)
chr14	51073828	51074323	21JM11_109_peak_3354	ATL1	(+47333)
chr14	51229259	51229575	21JM11_109_peak_3355	NIN	(+68422)
chr14	51270926	51271274	21JM11_109_peak_3356	NIN	(+26739)
chr14	51428551	51428892	21JM11_109_peak_3357	PYGL	(-17268)
chr14	51471967	51472248	21JM11_109_peak_3358	PYGL	(-60654)
chr14	51473218	51474029	21JM11_109_peak_3359	PYGL	(-62170)
chr14	51648680	51649163	21JM11_109_peak_3360	TMX1	(-57964)
chr14	51794838	51795358	21JM11_109_peak_3361	TMX1	(+88212)
chr14	52322089	52322508	21JM11_109_peak_3368	GNG2	(-4833)
chr14	52498445	52498707	21JM11_109_peak_3371	NID2	(+37136)
chr14	52591404	52592194	21JM11_109_peak_3372	NID2	(-56087)
chr14	53258616	53258966	21JM11_109_peak_3374	GNPNAT1	(-472)
chr14	53268131	53268490	21JM11_109_peak_3375	GNPNAT1	(-9992)
chr14	53385290	53385614	21JM11_109_peak_3377	FERMT2	(+32363)
chr14	53498879	53499232	21JM11_109_peak_3379	FERMT2	(-81241)
chr14	53773676	53774146	21JM11_109_peak_3380	DDHD1	(-154095)
chr14	54614047	54614580	21JM11_109_peak_3381	BMP4	(-190785)
chr14	54649378	54649974	21JM11_109_peak_3383	CDKN3	(-213997)
chr14	54678439	54678946	21JM11_109_peak_3384	CDKN3	(-184980)
chr14	55058210	55058651	21JM11_109_peak_3386	SAMD4A	(+23796)
chr14	55118841	55119434	21JM11_109_peak_3388	SAMD4A	(+84503)
chr14	55144024	55144485	21JM11_109_peak_3389	SAMD4A	(+109620)
chr14	55152963	55153303	21JM11_109_peak_3390	SAMD4A	(+118498)
chr14	55333328	55333586	21JM11_109_peak_3391	GCH1	(+36113)
chr14	55538736	55539090	21JM11_109_peak_3392	MAPK1IP1L	(+20564)
chr14	55561590	55562049	21JM11_109_peak_3394	LGALS3	(-33942)
chr14	55568699	55569470	21JM11_109_peak_3395	LGALS3	(-26677)
chr14	55574420	55574683	21JM11_109_peak_3396	LGALS3	(-21210)
chr14	55865379	55865787	21JM11_109_peak_3397	ATG14	(+12993)
chr14	55914894	55915409	21JM11_109_peak_3398	TBPL2	(-7818)
chr14	55921224	55921672	21JM11_109_peak_3399	TBPL2	(-14114)
chr14	55981517	55981843	21JM11_109_peak_3400	KTN1	(-65355)
chr14	56273865	56274202	21JM11_109_peak_3403	KTN1	(+226999)
chr14	56639296	56639664	21JM11_109_peak_3404	PELI2	(+54387)
chr14	57815998	57816344	21JM11_109_peak_3406	NAA30	(-41100)
chr14	58299784	58300169	21JM11_109_peak_3407	SLC35F4	(-236362)
chr14	58683344	58683595	21JM11_109_peak_3409	ACTR10	(+16614)
chr14	58747935	58748353	21JM11_109_peak_3411	ARID4A	(-16959)
chr14	58896906	58897247	21JM11_109_peak_3412	TIMM9	(-2745)
chr14	59197992	59198601	21JM11_109_peak_3413	DACT1	(+93400)
chr14	59688341	59688658	21JM11_109_peak_3414	DAAM1	(-41673)
chr14	59742422	59742841	21JM11_109_peak_3415	DAAM1	(+12459)
chr14	59744940	59745268	21JM11_109_peak_3416	DAAM1	(+14931)
chr14	59773603	59773995	21JM11_109_peak_3417	DAAM1	(+43626)
chr14	62004316	62004756	21JM11_109_peak_3427	HIF1A	(-159804)
chr14	62029491	62029955	21JM11_109_peak_3429	HIF1A	(-134617)
chr14	62061065	62061648	21JM11_109_peak_3430	HIF1A	(-102983)
chr14	62076164	62076486	21JM11_109_peak_3431	HIF1A	(-88015)
chr14	62357958	62358322	21JM11_109_peak_3432	SYT16	(-104401)
chr14	62550697	62550946	21JM11_109_peak_3433	SYT16	(+88281)
chr14	63904769	63905109	21JM11_109_peak_3436	PPP2R5E	(+105153)
chr14	63921545	63921872	21JM11_109_peak_3437	PPP2R5E	(+88383)
chr14	64324304	64324691	21JM11_109_peak_3439	SYNE2	(+4815)
chr14	64416448	64416872	21JM11_109_peak_3440	SYNE2	(+96977)
chr14	64699201	64699728	21JM11_109_peak_3441	ESR2	(+61613)
chr14	64763352	64763687	21JM11_109_peak_3442	ESR2	(-2442)
chr14	64830153	64830556	21JM11_109_peak_3444	MTHFD1	(-24713)
chr14	64890695	64891178	21JM11_109_peak_3446	MTHFD1	(+35869)
chr14	65473084	65473600	21JM11_109_peak_3448	FNTB	(+19904)
chr14	67977488	67978024	21JM11_109_peak_3458	TMEM229B	(+4265)
chr14	68555848	68556149	21JM11_109_peak_3459	RAD51B	(+269474)
chr14	68606932	68607214	21JM11_109_peak_3462	RAD51B	(+320548)
chr14	68609933	68610272	21JM11_109_peak_3463	RAD51B	(+323578)
chr14	68677530	68677847	21JM11_109_peak_3464	RAD51B	(+391164)
chr14	68745196	68745528	21JM11_109_peak_3465	RAD51B	(+458837)
chr14	68828117	68828529	21JM11_109_peak_3466	ZFP36L1	(+431634)
chr14	68831211	68831483	21JM11_109_peak_3467	ZFP36L1	(+428610)
chr14	68942834	68943193	21JM11_109_peak_3468	ZFP36L1	(+316943)
chr14	68993178	68993475	21JM11_109_peak_3469	ZFP36L1	(+266630)
chr14	69065435	69065740	21JM11_109_peak_3471	ZFP36L1	(+194369)
chr14	69149503	69149897	21JM11_109_peak_3472	ZFP36L1	(+110257)
chr14	69162110	69162418	21JM11_109_peak_3473	ZFP36L1	(+97693)
chr14	69251482	69251992	21JM11_109_peak_3474	ZFP36L1	(+8220)
chr14	69417802	69418215	21JM11_109_peak_3476	ACTN1	(+27947)
chr14	69472475	69472760	21JM11_109_peak_3477	ACTN1	(-26662)
chr14	69526707	69526956	21JM11_109_peak_3478	ACTN1	(-80876)
chr14	69568001	69568323	21JM11_109_peak_3479	DCAF5	(+51681)
chr14	69572030	69572511	21JM11_109_peak_3480	DCAF5	(+47572)
chr14	69604792	69605293	21JM11_109_peak_3481	DCAF5	(+14800)
chr14	69671513	69671807	21JM11_109_peak_3482	EXD2	(+13432)
chr14	71349637	71350058	21JM11_109_peak_3484	PCNX	(-24274)
chr14	71597149	71598010	21JM11_109_peak_3487	PCNX	(+223458)
chr14	71610116	71610585	21JM11_109_peak_3488	PCNX	(+236229)
chr14	71757651	71758098	21JM11_109_peak_3489	SIPA1L1	(-238167)
chr14	71821648	71822147	21JM11_109_peak_3490	SIPA1L1	(-174144)
chr14	71999039	71999320	21JM11_109_peak_3492	SIPA1L1	(+3138)
chr14	72159179	72159531	21JM11_109_peak_3496	SIPA1L1	(+163313)
chr14	72178310	72178755	21JM11_109_peak_3497	SIPA1L1	(+182491)
chr14	72318887	72319270	21JM11_109_peak_3499	RGS6	(-80077)
chr14	72419461	72419816	21JM11_109_peak_3500	RGS6	(+20483)
chr14	72516013	72516547	21JM11_109_peak_3502	RGS6	(+117124)
chr14	72917923	72918581	21JM11_109_peak_3504	DPF3	(+442557)
chr14	72943143	72944235	21JM11_109_peak_3506	DPF3	(+417120)
chr14	73025271	73025795	21JM11_109_peak_3508	DPF3	(+335276)
chr14	73110011	73110654	21JM11_109_peak_3509	DPF3	(+250476)
chr14	73113596	73114399	21JM11_109_peak_3510	DPF3	(+246811)
chr14	73131995	73132288	21JM11_109_peak_3511	DPF3	(+228667)
chr14	73168295	73168608	21JM11_109_peak_3512	DPF3	(+192357)
chr14	73268088	73268483	21JM11_109_peak_3513	DPF3	(+92523)
chr14	73480906	73481277	21JM11_109_peak_3514	ZFYVE1	(+12828)
chr14	74190830	74191316	21JM11_109_peak_3517	PNMA1	(-9945)
chr14	75038483	75039361	21JM11_109_peak_3521	LTBP2	(+40112)
chr14	75087258	75087723	21JM11_109_peak_3522	LTBP2	(-8457)
chr14	75229557	75229963	21JM11_109_peak_3523	YLPM1	(-309)
chr14	75478245	75478716	21JM11_109_peak_3524	EIF2B2	(+8867)
chr14	75632776	75633071	21JM11_109_peak_3525	TMED10	(+10410)
chr14	75677697	75678199	21JM11_109_peak_3526	TMED10	(-34614)
chr14	75724175	75724479	21JM11_109_peak_3527	FOS	(-21150)
chr14	75777326	75777622	21JM11_109_peak_3528	FOS	(+31997)
chr14	76178177	76178685	21JM11_109_peak_3532	TTLL5	(+50810)
chr14	76334129	76334622	21JM11_109_peak_3534	TGFB3	(+113158)
chr14	76455640	76456072	21JM11_109_peak_3535	IFT43	(+3731)
chr14	76815205	76815549	21JM11_109_peak_3536	ESRRB	(-58504)
chr14	77050600	77050964	21JM11_109_peak_3537	ESRRB	(+176901)
chr14	77367676	77368454	21JM11_109_peak_3538	ANGEL1	(-88782)
chr14	77370468	77370852	21JM11_109_peak_3539	ANGEL1	(-91377)
chr14	77413906	77414235	21JM11_109_peak_3541	IRF2BPL	(+80963)
chr14	77653142	77653650	21JM11_109_peak_3546	TMEM63C	(+5226)
chr14	77769997	77770450	21JM11_109_peak_3547	GSTZ1	(-17003)
chr14	78204862	78205134	21JM11_109_peak_3549	SNW1	(+22535)
[truncated: 4,709 more rows]

## Sheet: SOX21 in JM13
SOX21-bound regions in JM13 cells
chr1	10015	10415	Sox21_110_peak_1	OR4F5	(-58876)
chr1	1791409	1791729	Sox21_110_peak_24	GNB1	(+30926)
chr1	2222128	2222529	Sox21_110_peak_27	SKI	(+62195)
chr1	6144027	6144314	Sox21_110_peak_41	KCNAB2	(+38190)
chr1	6300365	6300735	Sox21_110_peak_43	HES3	(-3702)
chr1	7051328	7051788	Sox21_110_peak_66	CAMTA1	(+206174)
chr1	7177735	7178299	Sox21_110_peak_69	CAMTA1	(+332633)
chr1	7360837	7361534	Sox21_110_peak_78	VAMP3	(-470143)
chr1	7449905	7450157	Sox21_110_peak_87	VAMP3	(-381298)
chr1	7609409	7609992	Sox21_110_peak_96	VAMP3	(-221628)
chr1	7870439	7870813	Sox21_110_peak_99	PER3	(+25863)
chr1	7980662	7980946	Sox21_110_peak_103	TNFRSF9	(+20122)
chr1	8054147	8054503	Sox21_110_peak_107	ERRFI1	(+32043)
chr1	8100698	8101069	Sox21_110_peak_120	ERRFI1	(-14516)
chr1	8106144	8106429	Sox21_110_peak_121	ERRFI1	(-19919)
chr1	8137137	8137619	Sox21_110_peak_125	ERRFI1	(-51010)
chr1	8138146	8138672	Sox21_110_peak_126	ERRFI1	(-52041)
chr1	8319671	8319924	Sox21_110_peak_145	SLC45A1	(-58088)
chr1	8471882	8472993	Sox21_110_peak_152	SLC45A1	(+94552)
chr1	8800226	8800576	Sox21_110_peak_183	RERE	(+77123)
chr1	8875365	8876245	Sox21_110_peak_186	RERE	(+1719)
chr1	8933507	8934127	Sox21_110_peak_191	ENO1	(+4932)
chr1	9001880	9002322	Sox21_110_peak_196	CA6	(-3845)
chr1	9046188	9046523	Sox21_110_peak_199	SLC2A7	(+40048)
chr1	9354005	9354539	Sox21_110_peak_207	SPSB1	(+1333)
chr1	9363149	9363507	Sox21_110_peak_208	SPSB1	(+10389)
chr1	9765503	9765841	Sox21_110_peak_219	PIK3CD	(+53869)
chr1	9950262	9950905	Sox21_110_peak_227	CTNNBIP1	(+19737)
chr1	10115867	10116116	Sox21_110_peak_234	UBE4B	(+22338)
chr1	10343460	10343858	Sox21_110_peak_256	KIF1B	(+72796)
chr1	10961479	10961794	Sox21_110_peak_287	CASZ1	(-104932)
chr1	11039547	11039969	Sox21_110_peak_290	TARDBP	(-32941)
chr1	11040926	11041223	Sox21_110_peak_291	TARDBP	(-31624)
chr1	11753063	11753529	Sox21_110_peak_303	DRAXIN	(+1510)
chr1	11881649	11881916	Sox21_110_peak_306	CLCN6	(+15515)
chr1	11968136	11968670	Sox21_110_peak_307	KIAA2013	(+18077)
chr1	12100674	12100982	Sox21_110_peak_310	MIIP	(+21305)
chr1	12238143	12238506	Sox21_110_peak_314	TNFRSF1B	(+11265)
chr1	12496976	12497488	Sox21_110_peak_320	DHRS3	(+180505)
chr1	12538136	12538714	Sox21_110_peak_322	DHRS3	(+139312)
chr1	12540713	12541204	Sox21_110_peak_323	DHRS3	(+136778)
chr1	12609783	12610227	Sox21_110_peak_324	DHRS3	(+67732)
chr1	12664300	12664683	Sox21_110_peak_327	DHRS3	(+13245)
chr1	14464236	14464546	Sox21_110_peak_349	PRDM2	(+433041)
chr1	15354261	15354664	Sox21_110_peak_392	TMEM51	(-124565)
chr1	15586977	15587633	Sox21_110_peak_401	TMEM51	(+108277)
chr1	16160373	16161059	Sox21_110_peak_420	SPEN	(-13643)
chr1	16575193	16575734	Sox21_110_peak_442	RSG1	(-11807)
chr1	16885058	16885466	Sox21_110_peak_450	NBPF1	(+54720)
chr1	16900486	16900841	Sox21_110_peak_451	NBPF1	(+39318)
chr1	17096854	17097206	Sox21_110_peak_464	CROCC	(-151415)
chr1	17308037	17308297	Sox21_110_peak_475	MFAP2	(-837)
chr1	17454710	17455251	Sox21_110_peak_481	PADI2	(-9051)
chr1	17674970	17675317	Sox21_110_peak_487	PADI4	(+40452)
chr1	17769980	17770291	Sox21_110_peak_490	RCC2	(-3916)
chr1	18059024	18059340	Sox21_110_peak_493	ACTL8	(-22626)
chr1	18945168	18945353	Sox21_110_peak_499	PAX7	(-12239)
chr1	19337561	19337918	Sox21_110_peak_510	IFFO2	(-54560)
chr1	19371824	19372212	Sox21_110_peak_511	IFFO2	(-88838)
chr1	19535563	19535907	Sox21_110_peak_517	UBR4	(+1035)
chr1	19777218	19777660	Sox21_110_peak_528	CAPZB	(+34540)
chr1	19980888	19981187	Sox21_110_peak_532	HTR6	(-10742)
chr1	20008714	20009033	Sox21_110_peak_533	HTR6	(+17094)
chr1	20086175	20086560	Sox21_110_peak_538	TMCO4	(+40042)
chr1	20187631	20187929	Sox21_110_peak_544	OTUD3	(-21226)
chr1	20193204	20193611	Sox21_110_peak_545	OTUD3	(-15598)
chr1	20275642	20275956	Sox21_110_peak_549	PLA2G2E	(-25689)
chr1	20324443	20324944	Sox21_110_peak_550	PLA2G2A	(-17785)
chr1	20706968	20707525	Sox21_110_peak_569	VWA5B1	(+89835)
chr1	20773470	20773879	Sox21_110_peak_575	CAMK2N1	(+39038)
chr1	21114522	21114876	Sox21_110_peak_587	HP1BP3	(-1518)
chr1	21348665	21349403	Sox21_110_peak_603	EIF4G3	(+154309)
chr1	21637493	21637855	Sox21_110_peak_628	ECE1	(-20692)
chr1	21676556	21676911	Sox21_110_peak_634	ECE1	(-59752)
chr1	22091257	22091768	Sox21_110_peak_643	USP48	(+18586)
chr1	22556055	22556385	Sox21_110_peak_666	WNT4	(-86761)
chr1	23158565	23159021	Sox21_110_peak_677	EPHB2	(+121330)
chr1	23426519	23427134	Sox21_110_peak_686	LUZP1	(+77474)
chr1	23428630	23429104	Sox21_110_peak_689	LUZP1	(+75434)
chr1	23524809	23525234	Sox21_110_peak_699	HTR1D	(-3800)
chr1	23528785	23529155	Sox21_110_peak_700	HTR1D	(-7748)
chr1	23882384	23882808	Sox21_110_peak_724	ID3	(+3689)
chr1	23903846	23904222	Sox21_110_peak_726	ID3	(-17749)
chr1	24191975	24192385	Sox21_110_peak_735	FUCA1	(+2604)
chr1	24278034	24278545	Sox21_110_peak_736	CNR2	(+7259)
chr1	24285317	24285688	Sox21_110_peak_737	CNR2	(+46)
chr1	24290494	24290725	Sox21_110_peak_740	PNRC2	(+4308)
chr1	24291248	24292676	Sox21_110_peak_741	PNRC2	(+5660)
chr1	24304390	24305003	Sox21_110_peak_746	SRSF10	(+2112)
chr1	24335836	24336276	Sox21_110_peak_749	SRSF10	(-29247)
chr1	24560670	24561013	Sox21_110_peak_758	IFNLR1	(-47091)
chr1	24610183	24610682	Sox21_110_peak_761	GRHL3	(-35482)
chr1	24620801	24621238	Sox21_110_peak_764	GRHL3	(-24895)
chr1	24736031	24736467	Sox21_110_peak_777	STPG1	(+5338)
chr1	24745511	24745925	Sox21_110_peak_779	NIPAL3	(+3434)
chr1	24867509	24868044	Sox21_110_peak_781	NCMAP	(-14825)
chr1	25031164	25031518	Sox21_110_peak_789	CLIC4	(-40507)
chr1	25131952	25132432	Sox21_110_peak_805	CLIC4	(+60344)
chr1	25156941	25157569	Sox21_110_peak_810	CLIC4	(+85407)
chr1	25417589	25417955	Sox21_110_peak_822	RUNX3	(-126271)
chr1	25432772	25433236	Sox21_110_peak_823	SYF2	(+125980)
chr1	26449699	26450256	Sox21_110_peak_869	PDIK1L	(+11650)
chr1	26563652	26564583	Sox21_110_peak_873	CEP85	(+3425)
chr1	26882051	26882535	Sox21_110_peak_882	RPS6KA1	(+9950)
chr1	27018686	27018922	Sox21_110_peak_888	ARID1A	(-3720)
chr1	27653087	27653427	Sox21_110_peak_915	TMEM222	(+4606)
chr1	28575376	28575852	Sox21_110_peak_954	SESN2	(-10424)
chr1	28827580	28828092	Sox21_110_peak_966	RCC1	(-16933)
chr1	28921056	28921593	Sox21_110_peak_968	RAB42	(+2613)
chr1	29082396	29082832	Sox21_110_peak_974	YTHDF2	(+19343)
chr1	29161971	29162238	Sox21_110_peak_976	OPRD1	(+23451)
chr1	30182532	30183092	Sox21_110_peak_1003	PTPRU	(+619784)
chr1	31088064	31088303	Sox21_110_peak_1015	MATN1	(+108250)
chr1	31091153	31091437	Sox21_110_peak_1016	MATN1	(+105139)
chr1	31205567	31206136	Sox21_110_peak_1020	MATN1	(-9418)
chr1	31206268	31206593	Sox21_110_peak_1021	MATN1	(-9997)
chr1	31485542	31486128	Sox21_110_peak_1040	PUM1	(+52707)
chr1	31584146	31584565	Sox21_110_peak_1051	PUM1	(-45814)
chr1	32015301	32015828	Sox21_110_peak_1058	TINAGL1	(-26571)
chr1	32045659	32045943	Sox21_110_peak_1062	TINAGL1	(+3665)
chr1	32494428	32494748	Sox21_110_peak_1091	KHDRBS1	(+15158)
chr1	33195674	33195865	Sox21_110_peak_1114	KIAA1522	(-11716)
chr1	33407211	33407462	Sox21_110_peak_1122	RNF19B	(+22949)
chr1	33515727	33516154	Sox21_110_peak_1131	AK2	(-13348)
chr1	33642141	33642602	Sox21_110_peak_1136	TRIM62	(+4895)
chr1	33709702	33710124	Sox21_110_peak_1139	ZNF362	(-12261)
chr1	33899087	33899875	Sox21_110_peak_1158	ZSCAN20	(-38765)
chr1	34391228	34391438	Sox21_110_peak_1165	HMGB4	(+65232)
chr1	35309893	35310091	Sox21_110_peak_1171	SMIM12	(+15425)
chr1	35513078	35513506	Sox21_110_peak_1174	ZMYM6	(-15723)
chr1	35551117	35551423	Sox21_110_peak_1175	ZMYM1	(+6278)
chr1	35913913	35914664	Sox21_110_peak_1190	KIAA0319L	(+108725)
chr1	36474128	36474554	Sox21_110_peak_1208	TEKT2	(-75335)
chr1	39555575	39555902	Sox21_110_peak_1263	MACF1	(+6705)
chr1	39620290	39621157	Sox21_110_peak_1287	MACF1	(+71690)
chr1	39643276	39644024	Sox21_110_peak_1297	MACF1	(+94616)
chr1	39657784	39658560	Sox21_110_peak_1305	MACF1	(+109138)
chr1	39698170	39698435	Sox21_110_peak_1315	MACF1	(+149269)
chr1	39853109	39853456	Sox21_110_peak_1327	BMP8A	(-104035)
chr1	39857380	39858163	Sox21_110_peak_1328	BMP8A	(-99546)
chr1	40056214	40056533	Sox21_110_peak_1337	PABPC4	(-14301)
chr1	40167123	40167454	Sox21_110_peak_1341	HPCAL4	(-9928)
chr1	40364571	40365014	Sox21_110_peak_1348	MYCL	(+2892)
chr1	40810161	40810595	Sox21_110_peak_1362	COL9A2	(-27412)
chr1	41237915	41238166	Sox21_110_peak_1378	KCNQ4	(-11643)
chr1	41341420	41341881	Sox21_110_peak_1380	CITED4	(-13633)
chr1	41511380	41511705	Sox21_110_peak_1393	SLFNL1	(-22634)
chr1	41921829	41922106	Sox21_110_peak_1404	EDN2	(+28374)
chr1	42097747	42098017	Sox21_110_peak_1413	EDN2	(-147540)
chr1	42136203	42136696	Sox21_110_peak_1417	EDN2	(-186108)
chr1	42248869	42249238	Sox21_110_peak_1423	HIVEP3	(+135115)
chr1	42312296	42312717	Sox21_110_peak_1427	HIVEP3	(+71662)
chr1	42335894	42336311	Sox21_110_peak_1433	HIVEP3	(+48066)
chr1	42386328	42386785	Sox21_110_peak_1437	HIVEP3	(-2388)
chr1	42401793	42402185	Sox21_110_peak_1439	HIVEP3	(-17820)
chr1	42420276	42420770	Sox21_110_peak_1441	HIVEP3	(-36354)
chr1	42420885	42421706	Sox21_110_peak_1442	HIVEP3	(-37127)
chr1	42805784	42806209	Sox21_110_peak_1455	FOXJ3	(-5361)
chr1	42892952	42893266	Sox21_110_peak_1456	ZMYND12	(+28829)
chr1	43111723	43112032	Sox21_110_peak_1461	PPIH	(-12218)
chr1	43155986	43156436	Sox21_110_peak_1464	YBX1	(+8113)
chr1	43406513	43407125	Sox21_110_peak_1471	SLC2A1	(+17682)
chr1	43432805	43433362	Sox21_110_peak_1475	SLC2A1	(-8583)
chr1	43938200	43938925	Sox21_110_peak_1487	HYI	(-18903)
chr1	43941614	43941996	Sox21_110_peak_1488	HYI	(-22145)
chr1	44134578	44134924	Sox21_110_peak_1490	KDM4A	(+18922)
chr1	44154150	44154605	Sox21_110_peak_1492	ST3GAL3	(-18840)
chr1	44177199	44177497	Sox21_110_peak_1495	ST3GAL3	(+4130)
chr1	44195387	44196132	Sox21_110_peak_1496	ST3GAL3	(+22542)
chr1	44249427	44249788	Sox21_110_peak_1502	ST3GAL3	(+76390)
chr1	44287596	44287977	Sox21_110_peak_1503	ARTN	(-111205)
chr1	44793324	44794080	Sox21_110_peak_1520	ERI3	(+27178)
chr1	44997613	44998232	Sox21_110_peak_1534	RNF220	(+127057)
chr1	45137988	45138421	Sox21_110_peak_1537	TMEM53	(+2022)
chr1	46378776	46379268	Sox21_110_peak_1587	MAST2	(+109737)
chr1	46689122	46689543	Sox21_110_peak_1607	POMGNT1	(-3356)
chr1	48998688	48999053	Sox21_110_peak_1646	SPATA6	(-61026)
chr1	49397073	49397734	Sox21_110_peak_1658	BEND5	(-154814)
chr1	50888996	50889287	Sox21_110_peak_1664	DMRTA2	(+30)
chr1	51069286	51069676	Sox21_110_peak_1666	DMRTA2	(-180309)
chr1	51169622	51170032	Sox21_110_peak_1668	FAF1	(+256108)
chr1	51436444	51437920	Sox21_110_peak_1679	CDKN2C	(+10765)
chr1	52006853	52007273	Sox21_110_peak_1722	EPS15	(-22063)
chr1	52090490	52090851	Sox21_110_peak_1732	OSBPL9	(+7907)
chr1	52704192	52704554	Sox21_110_peak_1758	ZFYVE9	(+96327)
chr1	52816664	52817059	Sox21_110_peak_1761	CC2D1B	(+15003)
chr1	52852099	52852474	Sox21_110_peak_1762	ORC1	(+17844)
chr1	53040251	53040755	Sox21_110_peak_1772	ZCCHC11	(-21849)
chr1	53128307	53128688	Sox21_110_peak_1775	FAM159A	(+29482)
chr1	53513346	53513833	Sox21_110_peak_1786	PODN	(-14295)
chr1	55421055	55421476	Sox21_110_peak_1825	TMEM61	(-25199)
chr1	55558214	55558472	Sox21_110_peak_1832	PCSK9	(+53122)
chr1	55606120	55606539	Sox21_110_peak_1834	USP24	(+74456)
chr1	55909335	55909848	Sox21_110_peak_1855	USP24	(-228806)
chr1	56038803	56039248	Sox21_110_peak_1858	USP24	(-358240)
chr1	56046395	56046980	Sox21_110_peak_1859	USP24	(-365902)
chr1	56464134	56464481	Sox21_110_peak_1867	PPAP2B	(+580933)
chr1	56522254	56522596	Sox21_110_peak_1870	PPAP2B	(+522816)
chr1	56992607	56992960	Sox21_110_peak_1904	PPAP2B	(+52457)
chr1	57154088	57154601	Sox21_110_peak_1918	PRKAA2	(+43350)
chr1	57297993	57298449	Sox21_110_peak_1924	C1orf168	(-13177)
chr1	57577831	57578357	Sox21_110_peak_1928	C8B	(-146406)
chr1	57590454	57590819	Sox21_110_peak_1930	C8B	(-158949)
chr1	57719656	57719996	Sox21_110_peak_1936	DAB1	(+169903)
chr1	57876937	57877490	Sox21_110_peak_1939	DAB1	(+12515)
chr1	57955153	57955805	Sox21_110_peak_1943	DAB1	(-65750)
chr1	58262362	58262838	Sox21_110_peak_1946	DAB1	(-372871)
chr1	58323573	58323872	Sox21_110_peak_1949	DAB1	(-433994)
chr1	58860924	58861452	Sox21_110_peak_1958	OMA1	(+151284)
chr1	58877677	58878420	Sox21_110_peak_1959	OMA1	(+134423)
chr1	58943131	58943385	Sox21_110_peak_1961	OMA1	(+69214)
chr1	59049892	59050531	Sox21_110_peak_1964	TACSTD2	(-7046)
chr1	59192990	59193517	Sox21_110_peak_1973	MYSM1	(-27490)
chr1	59220757	59221806	Sox21_110_peak_1976	JUN	(+28503)
chr1	59549809	59550334	Sox21_110_peak_2019	FGGY	(-212581)
chr1	59582559	59583060	Sox21_110_peak_2021	FGGY	(-179843)
chr1	59594450	59594924	Sox21_110_peak_2023	FGGY	(-167966)
chr1	59608750	59609539	Sox21_110_peak_2025	FGGY	(-153508)
chr1	59635346	59635628	Sox21_110_peak_2032	FGGY	(-127166)
chr1	59696402	59696752	Sox21_110_peak_2035	FGGY	(-66076)
chr1	59831972	59832360	Sox21_110_peak_2045	FGGY	(+69513)
chr1	59920657	59921327	Sox21_110_peak_2054	FGGY	(+158339)
chr1	59949770	59950350	Sox21_110_peak_2056	FGGY	(+187407)
chr1	60061520	60061830	Sox21_110_peak_2062	HOOK1	(-218858)
chr1	60144308	60144906	Sox21_110_peak_2065	HOOK1	(-135926)
chr1	60196611	60197102	Sox21_110_peak_2070	HOOK1	(-83676)
chr1	60216181	60216742	Sox21_110_peak_2072	HOOK1	(-64071)
chr1	61333465	61333806	Sox21_110_peak_2078	NFIA	(-213898)
chr1	61340882	61341305	Sox21_110_peak_2081	NFIA	(-206440)
chr1	61543641	61544076	Sox21_110_peak_2087	NFIA	(-3675)
chr1	62541994	62542460	Sox21_110_peak_2106	L1TD1	(-118276)
chr1	62696436	62696798	Sox21_110_peak_2111	L1TD1	(+36114)
chr1	62850279	62850700	Sox21_110_peak_2120	USP1	(-51836)
chr1	63087517	63087905	Sox21_110_peak_2130	ANGPTL3	(+24553)
chr1	63476724	63477009	Sox21_110_peak_2146	ATG4C	(+227061)
chr1	63577875	63578132	Sox21_110_peak_2147	FOXD3	(-210726)
chr1	64197147	64197813	Sox21_110_peak_2160	ROR1	(-42234)
chr1	64211944	64212398	Sox21_110_peak_2161	ROR1	(-27543)
chr1	64359632	64360071	Sox21_110_peak_2170	ROR1	(+120138)
chr1	64465498	64466151	Sox21_110_peak_2178	UBE2U	(-203665)
chr1	64472284	64472723	Sox21_110_peak_2179	UBE2U	(-196986)
chr1	64505008	64505692	Sox21_110_peak_2181	UBE2U	(-164140)
chr1	64508436	64508717	Sox21_110_peak_2182	UBE2U	(-160913)
chr1	64729038	64729443	Sox21_110_peak_2190	UBE2U	(+59751)
chr1	65289884	65290200	Sox21_110_peak_2217	RAVER2	(+79264)
chr1	65363781	65364305	Sox21_110_peak_2218	JAK1	(+68144)
chr1	65640167	65640662	Sox21_110_peak_2227	AK4	(+26902)
chr1	65889578	65890164	Sox21_110_peak_2234	LEPR	(+3536)
chr1	65891434	65891785	Sox21_110_peak_2235	LEPR	(+5275)
chr1	66673283	66673563	Sox21_110_peak_2246	SGIP1	(-326542)
chr1	66727961	66728504	Sox21_110_peak_2253	SGIP1	(-271732)
chr1	66736982	66737437	Sox21_110_peak_2260	SGIP1	(-262755)
chr1	66749443	66749866	Sox21_110_peak_2264	SGIP1	(-250310)
chr1	66760426	66760791	Sox21_110_peak_2265	SGIP1	(-239356)
chr1	66799619	66800521	Sox21_110_peak_2270	SGIP1	(-199895)
chr1	66801571	66802306	Sox21_110_peak_2271	SGIP1	(-198026)
chr1	66911097	66911375	Sox21_110_peak_2285	SGIP1	(-88729)
chr1	67526470	67526799	Sox21_110_peak_2304	SLC35D1	(-6853)
chr1	67628594	67628952	Sox21_110_peak_2307	IL23R	(-3310)
chr1	68179160	68179575	Sox21_110_peak_2340	GADD45A	(+28624)
chr1	68190610	68190976	Sox21_110_peak_2345	GADD45A	(+40049)
chr1	68236722	68237100	Sox21_110_peak_2352	GNG12	(+62239)
chr1	68348666	68349195	Sox21_110_peak_2363	GNG12	(-49781)
chr1	68435700	68436215	Sox21_110_peak_2371	DIRAS3	(+81356)
chr1	68444904	68445260	Sox21_110_peak_2372	DIRAS3	(+72232)
chr1	68453000	68453467	Sox21_110_peak_2373	DIRAS3	(+64080)
chr1	68569887	68570293	Sox21_110_peak_2382	DIRAS3	(-52776)
chr1	68577528	68577865	Sox21_110_peak_2384	DIRAS3	(-60383)
chr1	68582331	68582716	Sox21_110_peak_2386	DIRAS3	(-65210)
chr1	68665250	68665721	Sox21_110_peak_2394	WLS	(+32742)
chr1	68682851	68683215	Sox21_110_peak_2399	WLS	(+15195)
chr1	68796742	68797188	Sox21_110_peak_2410	WLS	(-98737)
chr1	69382069	69382484	Sox21_110_peak_2431	DEPDC1	(-419480)
chr1	69439580	69440112	Sox21_110_peak_2434	DEPDC1	(-477049)
chr1	70503590	70504029	Sox21_110_peak_2441	LRRC40	(+167493)
chr1	70904311	70904495	Sox21_110_peak_2459	CTH	(+27448)
chr1	70975626	70975975	Sox21_110_peak_2461	CTH	(+98846)
chr1	72750524	72751023	Sox21_110_peak_2477	NEGR1	(-2357)
chr1	75116071	75116751	Sox21_110_peak_2493	TYW3	(-82429)
chr1	75155583	75155881	Sox21_110_peak_2495	TYW3	(-43108)
chr1	76231491	76231857	Sox21_110_peak_2500	RABGGTB	(-20212)
chr1	77787805	77788220	Sox21_110_peak_2525	AK5	(+40277)
chr1	77878163	77878470	Sox21_110_peak_2526	AK5	(+130581)
chr1	78002394	78002922	Sox21_110_peak_2530	ZZZ3	(+145685)
chr1	78227698	78228168	Sox21_110_peak_2540	USP33	(-2396)
chr1	78412961	78413652	Sox21_110_peak_2552	FUBP1	(+31463)
chr1	78469655	78470139	Sox21_110_peak_2563	DNAJB4	(-641)
chr1	78470230	78470804	Sox21_110_peak_2564	DNAJB4	(-21)
chr1	78470883	78472364	Sox21_110_peak_2565	DNAJB4	(+1086)
chr1	78536386	78536895	Sox21_110_peak_2570	GIPC2	(+25055)
chr1	78567117	78567630	Sox21_110_peak_2572	GIPC2	(+55788)
chr1	78642076	78642405	Sox21_110_peak_2574	GIPC2	(+130655)
chr1	79184414	79184746	Sox21_110_peak_2585	IFI44	(+69064)
chr1	79297482	79297841	Sox21_110_peak_2586	ELTD1	(+174741)
chr1	79299086	79299519	Sox21_110_peak_2587	ELTD1	(+173100)
chr1	79566198	79566572	Sox21_110_peak_2592	ELTD1	(-93982)
chr1	79788858	79789321	Sox21_110_peak_2601	ELTD1	(-316687)
chr1	82164859	82165211	Sox21_110_peak_2612	LPHN2	(-101047)
chr1	82168566	82169013	Sox21_110_peak_2614	LPHN2	(-97292)
chr1	82385742	82386887	Sox21_110_peak_2624	LPHN2	(+120233)
chr1	84555070	84555547	Sox21_110_peak_2642	PRKACB	(-54645)
chr1	84568913	84569455	Sox21_110_peak_2643	PRKACB	(-40770)
chr1	84621898	84622341	Sox21_110_peak_2648	PRKACB	(+12166)
chr1	84831155	84831686	Sox21_110_peak_2666	DNASE2B	(-32794)
chr1	85069386	85069798	Sox21_110_peak_2678	CTBS	(-29445)
chr1	85740589	85741191	Sox21_110_peak_2712	BCL10	(+1883)
chr1	85763443	85764129	Sox21_110_peak_2717	BCL10	(-21013)
chr1	85796528	85797037	Sox21_110_peak_2723	BCL10	(-54010)
chr1	85804769	85805250	Sox21_110_peak_2724	BCL10	(-62237)
chr1	85986968	85987930	Sox21_110_peak_2743	DDAH1	(-56626)
chr1	85992793	85993463	Sox21_110_peak_2747	CYR61	(-53316)
chr1	86020636	86021007	Sox21_110_peak_2751	CYR61	(-25622)
chr1	86158544	86158852	Sox21_110_peak_2766	ZNHIT6	(+15403)
chr1	86315839	86316445	Sox21_110_peak_2767	ZNHIT6	(-142041)
chr1	86673155	86673553	Sox21_110_peak_2778	COL24A1	(-50908)
chr1	86887658	86887888	Sox21_110_peak_2786	CLCA2	(-1996)
chr1	87113902	87114371	Sox21_110_peak_2790	SH3GLB1	(-56441)
chr1	87258662	87259235	Sox21_110_peak_2802	SH3GLB1	(+88371)
chr1	87558895	87559384	Sox21_110_peak_2816	HS2ST1	(+178783)
chr1	87858493	87858860	Sox21_110_peak_2839	LMO4	(+64526)
chr1	87889520	87889942	Sox21_110_peak_2844	LMO4	(+95580)
chr1	88110184	88111033	Sox21_110_peak_2849	LMO4	(+316458)
chr1	88793169	88793820	Sox21_110_peak_2867	PKN2	(-356410)
chr1	89151592	89152088	Sox21_110_peak_2874	PKN2	(+1935)
chr1	89450672	89451230	Sox21_110_peak_2888	CCBL2	(+7653)
chr1	89488437	89488860	Sox21_110_peak_2892	GBP3	(-84)
chr1	90010985	90011469	Sox21_110_peak_2910	LRRC8B	(+20765)
chr1	90185168	90185468	Sox21_110_peak_2920	LRRC8C	(+86687)
chr1	90350713	90351081	Sox21_110_peak_2939	LRRC8D	(+64306)
chr1	90355711	90356120	Sox21_110_peak_2941	LRRC8D	(+69325)
chr1	90372008	90372749	Sox21_110_peak_2942	LRRC8D	(+85788)
chr1	90404616	90404974	Sox21_110_peak_2949	ZNF326	(-55879)
chr1	90411412	90411734	Sox21_110_peak_2950	ZNF326	(-49101)
chr1	91286880	91287313	Sox21_110_peak_2969	BARHL2	(-104303)
chr1	91439957	91440533	Sox21_110_peak_2976	ZNF644	(+46785)
chr1	92496275	92496699	Sox21_110_peak_2995	EPHX4	(+948)
chr1	93544530	93544940	Sox21_110_peak_3025	MTF2	(-60)
chr1	94033002	94033287	Sox21_110_peak_3053	FNBP1L	(+119457)
chr1	94101686	94102219	Sox21_110_peak_3066	FNBP1L	(+188265)
chr1	94142639	94142892	Sox21_110_peak_3077	BCAR3	(+169940)
chr1	94219711	94220315	Sox21_110_peak_3089	BCAR3	(+92693)
chr1	94220742	94221108	Sox21_110_peak_3090	BCAR3	(+91781)
chr1	94224496	94224919	Sox21_110_peak_3091	BCAR3	(+87998)
chr1	94244773	94246240	Sox21_110_peak_3093	BCAR3	(+67199)
chr1	94293468	94293797	Sox21_110_peak_3100	BCAR3	(+19073)
chr1	94607417	94608058	Sox21_110_peak_3117	ABCA4	(-21050)
chr1	94724412	94724896	Sox21_110_peak_3129	ARHGAP29	(-21533)
chr1	94736239	94736537	Sox21_110_peak_3131	ARHGAP29	(-33267)
chr1	94750498	94751216	Sox21_110_peak_3132	ARHGAP29	(-47736)
chr1	94761625	94761924	Sox21_110_peak_3133	ARHGAP29	(-58654)
chr1	94765657	94766179	Sox21_110_peak_3134	ARHGAP29	(-62797)
chr1	94841276	94841599	Sox21_110_peak_3141	ABCD3	(-42573)
chr1	95004864	95005661	Sox21_110_peak_3151	F3	(+2093)
chr1	95119636	95120171	Sox21_110_peak_3162	F3	(-112548)
chr1	95320398	95320884	Sox21_110_peak_3177	SLC44A3	(+34735)
chr1	95330865	95331380	Sox21_110_peak_3184	SLC44A3	(+45217)
chr1	95341904	95342277	Sox21_110_peak_3189	CNN3	(+50743)
chr1	95402417	95402881	Sox21_110_peak_3201	CNN3	(-9815)
chr1	95484167	95484557	Sox21_110_peak_3208	ALG14	(+54139)
chr1	95663402	95663771	Sox21_110_peak_3215	RWDD3	(-36124)
chr1	95788691	95789041	Sox21_110_peak_3217	RWDD3	(+89155)
chr1	96828113	96828586	Sox21_110_peak_3222	PTBP2	(-359028)
chr1	96939179	96939697	Sox21_110_peak_3225	PTBP2	(-247940)
chr1	97743373	97743793	Sox21_110_peak_3253	PTBP2	(+556205)
chr1	98315292	98316007	Sox21_110_peak_3266	DPYD	(+70929)
chr1	98403457	98403875	Sox21_110_peak_3273	DPYD	(-17087)
chr1	98518400	98518894	Sox21_110_peak_3282	DPYD	(-132068)
chr1	98552259	98552875	Sox21_110_peak_3287	DPYD	(-165988)
chr1	99142751	99143227	Sox21_110_peak_3314	SNX7	(+15710)
chr1	100145864	100146092	Sox21_110_peak_3336	PALMD	(+34479)
chr1	100148050	100148310	Sox21_110_peak_3337	PALMD	(+36681)
chr1	100819431	100819969	Sox21_110_peak_3356	CDC14A	(+1653)
chr1	100820330	100820884	Sox21_110_peak_3357	CDC14A	(+2560)
chr1	101179412	101179765	Sox21_110_peak_3366	VCAM1	(-5727)
chr1	101349537	101349930	Sox21_110_peak_3376	EXTL2	(+11820)
chr1	101640264	101640730	Sox21_110_peak_3392	S1PR1	(-61947)
chr1	101753884	101754372	Sox21_110_peak_3401	S1PR1	(+51684)
chr1	101779854	101780270	Sox21_110_peak_3404	S1PR1	(+77618)
chr1	101836657	101837071	Sox21_110_peak_3407	S1PR1	(+134420)
chr1	103577491	103577811	Sox21_110_peak_3438	COL11A1	(-3604)
chr1	103731126	103731547	Sox21_110_peak_3441	COL11A1	(-157290)
chr1	104738189	104738442	Sox21_110_peak_3449	AMY1C	(+445288)
chr1	106764954	106765315	Sox21_110_peak_3451	PRMT6	(-834166)
chr1	107469351	107469828	Sox21_110_peak_3454	PRMT6	(-129711)
chr1	108419666	108420153	Sox21_110_peak_3468	VAV3	(+87856)
chr1	108533235	108533914	Sox21_110_peak_3476	VAV3	(-25809)
chr1	108558939	108559755	Sox21_110_peak_3482	VAV3	(-51581)
chr1	108650145	108650516	Sox21_110_peak_3489	SLC25A24	(+92649)
chr1	108757278	108757624	Sox21_110_peak_3494	SLC25A24	(-14471)
chr1	109236482	109236954	Sox21_110_peak_3497	PRPF38B	(+1773)
chr1	109685769	109686075	Sox21_110_peak_3525	KIAA1324	(+29299)
chr1	109704937	109705318	Sox21_110_peak_3527	KIAA1324	(+48505)
chr1	109743902	109744383	Sox21_110_peak_3529	SARS	(-12397)
chr1	110336436	110336926	Sox21_110_peak_3567	EPS8L3	(-30032)
chr1	110394800	110395360	Sox21_110_peak_3573	CSF1	(-58175)
chr1	110546346	110547121	Sox21_110_peak_3590	AHCYL1	(+19426)
chr1	110778876	110779270	Sox21_110_peak_3595	KCNC4	(+24978)
chr1	110802407	110802909	Sox21_110_peak_3597	KCNC4	(+48563)
chr1	110936339	110936939	Sox21_110_peak_3611	SLC16A4	(-2935)
chr1	112107644	112108094	Sox21_110_peak_3630	RAP1A	(-54536)
chr1	112394192	112394618	Sox21_110_peak_3648	DDX20	(+96478)
chr1	112503827	112504118	Sox21_110_peak_3654	KCND3	(+27804)
chr1	112553782	112554220	Sox21_110_peak_3655	KCND3	(-22224)
chr1	112936687	112937458	Sox21_110_peak_3662	CTTNBP2NL	(-1730)
chr1	113058286	113058678	Sox21_110_peak_3670	WNT2B	(+7082)
chr1	113248981	113249239	Sox21_110_peak_3683	RHOC	(+639)
chr1	113278305	113278711	Sox21_110_peak_3684	FAM19A3	(+15467)
chr1	113652802	113653132	Sox21_110_peak_3703	LRIG2	(+37136)
chr1	113768754	113769087	Sox21_110_peak_3705	LRIG2	(+153090)
chr1	113999504	114000075	Sox21_110_peak_3718	MAGI3	(+66209)
chr1	114688292	114688487	Sox21_110_peak_3755	SYT6	(+7149)
chr1	115732648	115733086	Sox21_110_peak_3785	TSPAN2	(-100782)
chr1	115973343	115973784	Sox21_110_peak_3788	NGF	(-92707)
chr1	116270499	116270744	Sox21_110_peak_3795	CASQ2	(+40780)
chr1	116832830	116833140	Sox21_110_peak_3805	ATP1A1	(-83504)
chr1	116899291	116899643	Sox21_110_peak_3807	ATP1A1	(-17022)
chr1	116918074	116918473	Sox21_110_peak_3811	ATP1A1	(+1785)
chr1	117029149	117029474	Sox21_110_peak_3819	CD58	(+84349)
chr1	117030657	117031015	Sox21_110_peak_3820	CD58	(+82825)
chr1	117031767	117032405	Sox21_110_peak_3821	CD58	(+81575)
chr1	117080016	117080555	Sox21_110_peak_3828	CD58	(+33375)
chr1	117099152	117099470	Sox21_110_peak_3832	CD58	(+14350)
chr1	117185811	117186241	Sox21_110_peak_3834	IGSF3	(+24288)
chr1	117363010	117363423	Sox21_110_peak_3841	CD2	(+66210)
chr1	117531064	117531290	Sox21_110_peak_3851	CD101	(-13205)
chr1	117604497	117604885	Sox21_110_peak_3856	TTF2	(+1766)
chr1	117635657	117636192	Sox21_110_peak_3861	TRIM45	(+28425)
chr1	117714577	117715064	Sox21_110_peak_3866	VTCN1	(+38735)
chr1	118364343	118364667	Sox21_110_peak_3886	GDAP2	(+107748)
chr1	118655966	118656337	Sox21_110_peak_3892	SPAG17	(+71694)
chr1	118679129	118679546	Sox21_110_peak_3894	SPAG17	(+48508)
chr1	119490621	119490851	Sox21_110_peak_3896	TBX15	(+41443)
chr1	119822022	119822412	Sox21_110_peak_3905	HAO2	(-89244)
chr1	119915994	119916450	Sox21_110_peak_3907	HAO2	(+4761)
chr1	120188550	120188981	Sox21_110_peak_3916	ZNF697	(+1630)
chr1	120595026	120595344	Sox21_110_peak_3948	NOTCH2	(+17055)
chr1	120623701	120624022	Sox21_110_peak_3961	NOTCH2	(-11622)
chr1	120689883	120690211	Sox21_110_peak_3974	NOTCH2	(-77807)
chr1	120753065	120753397	Sox21_110_peak_3977	FAM72B	(-85774)
chr1	120780815	120781139	Sox21_110_peak_3985	FAM72B	(-58028)
chr1	120930369	120930734	Sox21_110_peak_4009	FCGR1B	(+5385)
chr1	121103615	121104192	Sox21_110_peak_4011	FCGR1B	(-167967)
chr1	121116613	121117357	Sox21_110_peak_4015	FCGR1B	(-181048)
chr1	121484189	121485426	Sox21_110_peak_4021	FCGR1B	(-548871)
chr1	143708761	143709137	Sox21_110_peak_4026	PPIAL4G	(+58932)
chr1	144030867	144031239	Sox21_110_peak_4061	NBPF8	(-115759)
chr1	144067066	144067513	Sox21_110_peak_4068	NBPF8	(-79522)
chr1	144280735	144281122	Sox21_110_peak_4077	PPIAL4B	(+83317)
chr1	144461012	144461369	Sox21_110_peak_4084	PPIAL4B	(-96945)
chr1	144546040	144546375	Sox21_110_peak_4092	PPIAL4B	(-181962)
chr1	144891404	144892272	Sox21_110_peak_4104	NBPF9	(+80090)
chr1	145032316	145032781	Sox21_110_peak_4130	PDE4DIP	(-37527)
chr1	145042564	145043312	Sox21_110_peak_4133	PDE4DIP	(-47916)
chr1	145125027	145125729	Sox21_110_peak_4153	NOTCH2NL	(-99221)
chr1	145177468	145177843	Sox21_110_peak_4160	NOTCH2NL	(-46943)
chr1	145195749	145196391	Sox21_110_peak_4162	NOTCH2NL	(-28529)
chr1	145219074	145219458	Sox21_110_peak_4172	NOTCH2NL	(-5333)
chr1	145421455	145421865	Sox21_110_peak_4202	HFE2	(+8382)
chr1	145448586	145449154	Sox21_110_peak_4205	TXNIP	(+10401)
chr1	145542603	145542982	Sox21_110_peak_4215	ITGA10	(+17902)
chr1	145648322	145648633	Sox21_110_peak_4225	RNF115	(+37442)
chr1	145652157	145652600	Sox21_110_peak_4229	RNF115	(+41343)
chr1	145682931	145683341	Sox21_110_peak_4230	CD160	(+23725)
chr1	145998764	145998980	Sox21_110_peak_4240	NBPF11	(+83761)
chr1	146152830	146153177	Sox21_110_peak_4243	NBPF11	(-70371)
chr1	146987218	146987568	Sox21_110_peak_4257	BCL9	(-25789)
chr1	147010651	147011208	Sox21_110_peak_4258	BCL9	(-2252)
chr1	147016775	147017216	Sox21_110_peak_4263	BCL9	(+3814)
chr1	147253151	147253528	Sox21_110_peak_4267	GJA5	(-7856)
chr1	147694704	147695006	Sox21_110_peak_4276	NBPF24	(-95306)
chr1	147721128	147721606	Sox21_110_peak_4277	NBPF24	(-121818)
chr1	147752039	147752295	Sox21_110_peak_4280	NBPF24	(-152618)
chr1	147844942	147845175	Sox21_110_peak_4286	PPIAL4A	(+110360)
chr1	147985042	147985374	Sox21_110_peak_4293	PPIAL4A	(-29789)
chr1	148241491	148242142	Sox21_110_peak_4300	PPIAL4D	(-39281)
chr1	148522064	148522427	Sox21_110_peak_4302	NBPF15	(-38597)
chr1	148537220	148537569	Sox21_110_peak_4304	NBPF15	(-23448)
chr1	148917326	148917666	Sox21_110_peak_4314	NBPF16	(+178053)
chr1	149250587	149250991	Sox21_110_peak_4317	HIST2H3PS2	(+149753)
chr1	149374557	149374976	Sox21_110_peak_4320	HIST2H3PS2	(+25775)
chr1	149636181	149636515	Sox21_110_peak_4327	PPIAL4C	(+83345)
chr1	149759449	149759860	Sox21_110_peak_4328	FCGR1A	(+5409)
chr1	149911038	149911565	Sox21_110_peak_4344	MTMR11	(-2511)
chr1	149935763	149936304	Sox21_110_peak_4347	MTMR11	(-27243)
chr1	150022436	150022865	Sox21_110_peak_4356	VPS45	(-16718)
chr1	150033612	150034092	Sox21_110_peak_4358	VPS45	(-5517)
chr1	150339208	150339648	Sox21_110_peak_4368	RPRD2	(+2241)
chr1	150577092	150577576	Sox21_110_peak_4378	ENSA	(+24718)
chr1	150584094	150584453	Sox21_110_peak_4379	ENSA	(+17778)
chr1	150586022	150586418	Sox21_110_peak_4380	ENSA	(+15832)
chr1	150592376	150592852	Sox21_110_peak_4381	ENSA	(+9438)
chr1	150868164	150868471	Sox21_110_peak_4390	ARNT	(-19074)
chr1	151210784	151211170	Sox21_110_peak_4397	PSMD4	(-16202)
chr1	151284134	151284817	Sox21_110_peak_4399	PI4KB	(+15657)
chr1	151840925	151841241	Sox21_110_peak_4434	THEM5	(-14910)
chr1	151859312	151859848	Sox21_110_peak_4436	THEM4	(+22704)
chr1	151918168	151918873	Sox21_110_peak_4438	THEM4	(-36237)
chr1	151967369	151967772	Sox21_110_peak_4449	S100A10	(-705)
chr1	152140270	152140726	Sox21_110_peak_4459	RPTN	(-8794)
chr1	153462708	153463432	Sox21_110_peak_4479	S100A7	(-29893)
chr1	153498684	153499110	Sox21_110_peak_4481	S100A6	(+9823)
chr1	153583884	153584395	Sox21_110_peak_4495	S100A16	(-2327)
chr1	153745974	153746379	Sox21_110_peak_4499	SLC27A3	(-1591)
chr1	153853314	153854161	Sox21_110_peak_4501	GATAD2B	(+41713)
chr1	154277377	154277935	Sox21_110_peak_4517	AQP10	(-15936)
chr1	154396086	154396531	Sox21_110_peak_4519	IL6R	(+18640)
chr1	154456908	154457196	Sox21_110_peak_4525	SHE	(+17537)
chr1	154568209	154568506	Sox21_110_peak_4526	ADAR	(+12324)
chr1	154670170	154670642	Sox21_110_peak_4536	ADAR	(-89724)
chr1	155615511	155615857	Sox21_110_peak_4567	MSTO1	(+35668)
chr1	155618207	155618680	Sox21_110_peak_4569	MSTO1	(+38428)
chr1	155733178	155733552	Sox21_110_peak_4575	DAP3	(+74516)
chr1	155804188	155804377	Sox21_110_peak_4577	GON4L	(+24908)
chr1	156099946	156100227	Sox21_110_peak_4599	LMNA	(+15589)
chr1	156115413	156115900	Sox21_110_peak_4601	SEMA4A	(-7661)
chr1	156195127	156195483	Sox21_110_peak_4604	PMF1	(+12507)
chr1	156232767	156233226	Sox21_110_peak_4605	PAQR6	(-15154)
chr1	156643408	156643851	Sox21_110_peak_4613	NES	(+3559)
chr1	158114858	158115507	Sox21_110_peak_4651	CD1D	(-34554)
chr1	159818729	159819191	Sox21_110_peak_4674	C1orf204	(+6177)
chr1	159859725	159860453	Sox21_110_peak_4680	CCDC19	(+9864)
chr1	159886039	159886557	Sox21_110_peak_4681	TAGLN2	(+9224)
chr1	160989663	160990173	Sox21_110_peak_4710	F11R	(+1220)
chr1	161067347	161067729	Sox21_110_peak_4711	KLHDC9	(-646)
chr1	161085058	161085598	Sox21_110_peak_4712	NIT1	(-2563)
chr1	161300192	161300498	Sox21_110_peak_4719	SDHC	(+16298)
chr1	161501996	161502416	Sox21_110_peak_4729	HSPA6	(+8170)
chr1	161959001	161959347	Sox21_110_peak_4760	OLFML2B	(+34470)
chr1	162050471	162051479	Sox21_110_peak_4765	NOS1AP	(+11409)
chr1	162280062	162280629	Sox21_110_peak_4786	C1orf111	(+66314)
chr1	162575147	162575650	Sox21_110_peak_4799	DDR2	(-26856)
chr1	162957506	162957973	Sox21_110_peak_4826	RGS4	(-80825)
chr1	163060242	163060693	Sox21_110_peak_4829	RGS4	(+21903)
chr1	163137837	163138360	Sox21_110_peak_4832	RGS5	(+34594)
chr1	164580973	164581597	Sox21_110_peak_4848	PBX1	(+52413)
chr1	164606801	164607170	Sox21_110_peak_4852	PBX1	(+78114)
chr1	165451263	165451702	Sox21_110_peak_4873	RXRG	(-37050)
chr1	165566995	165567454	Sox21_110_peak_4875	MGST3	(-32873)
chr1	166871486	166871900	Sox21_110_peak_4898	TADA1	(-26129)
chr1	166921468	166922108	Sox21_110_peak_4904	ILDR2	(+22773)
chr1	167105409	167106086	Sox21_110_peak_4910	DUSP27	(+42466)
chr1	167658241	167658483	Sox21_110_peak_4942	MPZL1	(-32825)
chr1	168082242	168082817	Sox21_110_peak_4970	GPR161	(+24006)
chr1	168256288	168256682	Sox21_110_peak_4979	TBX19	(+6207)
chr1	168270872	168271238	Sox21_110_peak_4980	TBX19	(+20777)
chr1	168289973	168290656	Sox21_110_peak_4981	TBX19	(+40037)
chr1	168378057	168378545	Sox21_110_peak_4988	TBX19	(+128023)
chr1	168440143	168440706	Sox21_110_peak_4992	XCL2	(+72810)
chr1	168475729	168476200	Sox21_110_peak_4994	XCL2	(+37270)
chr1	168554482	168554764	Sox21_110_peak_4996	XCL1	(+8912)
chr1	168908728	168909034	Sox21_110_peak_5011	ATP1B1	(-166054)
chr1	169071650	169072130	Sox21_110_peak_5013	ATP1B1	(-3045)
chr1	169278606	169279105	Sox21_110_peak_5019	NME7	(+58349)
chr1	169281325	169281879	Sox21_110_peak_5020	NME7	(+55603)
chr1	169498517	169498777	Sox21_110_peak_5031	SLC19A2	(-43406)
chr1	170032320	170032648	Sox21_110_peak_5039	KIFAP3	(+11352)
chr1	170463588	170464199	Sox21_110_peak_5047	GORAB	(-37376)
chr1	170488139	170488416	Sox21_110_peak_5048	GORAB	(-12992)
chr1	170532071	170532484	Sox21_110_peak_5049	GORAB	(+31008)
chr1	171763160	171763634	Sox21_110_peak_5091	METTL13	(+12555)
chr1	171971965	171972181	Sox21_110_peak_5107	DNM3	(+161452)
chr1	172224061	172224327	Sox21_110_peak_5115	C1orf105	(-165634)
chr1	172320871	172321149	Sox21_110_peak_5125	C1orf105	(-68818)
chr1	172325704	172326126	Sox21_110_peak_5126	C1orf105	(-63913)
chr1	172418228	172418481	Sox21_110_peak_5131	PIGC	(-5129)
chr1	172608005	172608498	Sox21_110_peak_5141	FASLG	(-19906)
chr1	172623761	172624155	Sox21_110_peak_5142	FASLG	(-4200)
chr1	172876540	172876824	Sox21_110_peak_5159	TNFSF18	(+143421)
chr1	172887074	172887537	Sox21_110_peak_5162	TNFSF18	(+132797)
chr1	172902964	172903701	Sox21_110_peak_5163	TNFSF18	(+116770)
chr1	172917477	172918100	Sox21_110_peak_5166	TNFSF18	(+102314)
chr1	173031171	173031675	Sox21_110_peak_5175	TNFSF18	(-11320)
chr1	173064790	173065146	Sox21_110_peak_5176	TNFSF18	(-44865)
chr1	173082336	173082875	Sox21_110_peak_5178	TNFSF18	(-62503)
chr1	173092054	173092683	Sox21_110_peak_5180	TNFSF18	(-72266)
chr1	173130965	173131363	Sox21_110_peak_5182	TNFSF4	(+45288)
chr1	173238278	173239210	Sox21_110_peak_5190	TNFSF4	(-62292)
chr1	173442652	173443054	Sox21_110_peak_5200	PRDX6	(-3552)
chr1	173559751	173560073	Sox21_110_peak_5205	SLC9C2	(+12321)
chr1	174965615	174966033	Sox21_110_peak_5236	CACYBP	(-3045)
chr1	175166649	175167112	Sox21_110_peak_5254	KIAA0040	(-4991)
chr1	175354472	175354727	Sox21_110_peak_5257	KIAA0040	(-192710)
chr1	175642450	175642909	Sox21_110_peak_5267	TNR	(+70226)
chr1	176484385	176484931	Sox21_110_peak_5274	PAPPA2	(+52351)
chr1	176612705	176612982	Sox21_110_peak_5276	PAPPA2	(+180537)
chr1	177178509	177178987	Sox21_110_peak_5279	BRINP2	(+38115)
chr1	177930276	177930514	Sox21_110_peak_5293	SEC16B	(+8655)
chr1	177955512	177955821	Sox21_110_peak_5295	SEC16B	(-16617)
chr1	178095774	178096289	Sox21_110_peak_5308	RASAL2	(+32756)
chr1	178387009	178387432	Sox21_110_peak_5336	TEX35	(-94991)
chr1	178578060	178578427	Sox21_110_peak_5343	TEX35	(+96032)
chr1	180496466	180496833	Sox21_110_peak_5408	ACBD6	(-24561)
chr1	180556049	180556229	Sox21_110_peak_5414	XPR1	(-45001)
chr1	180563991	180564384	Sox21_110_peak_5415	XPR1	(-36952)
chr1	180580282	180580668	Sox21_110_peak_5417	XPR1	(-20665)
chr1	180649743	180650134	Sox21_110_peak_5421	XPR1	(+48799)
chr1	180990768	180991407	Sox21_110_peak_5430	STX6	(+959)
chr1	181061825	181062280	Sox21_110_peak_5436	IER5	(+4415)
chr1	181081473	181081910	Sox21_110_peak_5444	IER5	(+24054)
chr1	181104788	181105556	Sox21_110_peak_5447	IER5	(+47534)
chr1	181220067	181220874	Sox21_110_peak_5452	IER5	(+162833)
chr1	181713065	181713525	Sox21_110_peak_5465	CACNA1E	(+260414)
chr1	182205176	182205596	Sox21_110_peak_5475	GLUL	(+155955)
chr1	182258812	182259497	Sox21_110_peak_5478	GLUL	(+102186)
chr1	182748907	182749241	Sox21_110_peak_5506	NPL	(-12320)
chr1	182803397	182803853	Sox21_110_peak_5509	DHX9	(-4879)
chr1	183029504	183030076	Sox21_110_peak_5535	LAMC1	(+37195)
chr1	183108525	183109075	Sox21_110_peak_5544	LAMC2	(-46623)
chr1	183132460	183132899	Sox21_110_peak_5545	LAMC2	(-22743)
chr1	183178642	183178963	Sox21_110_peak_5551	LAMC2	(+23380)
chr1	183439247	183439550	Sox21_110_peak_5563	SMG7	(-2239)
chr1	183671232	183671495	Sox21_110_peak_5588	APOBEC4	(-48916)
chr1	183912008	183912754	Sox21_110_peak_5608	COLGALT2	(+94482)
chr1	184357377	184358456	Sox21_110_peak_5643	C1orf21	(+1725)
chr1	184562727	184563079	Sox21_110_peak_5656	EDEM3	(+161144)
chr1	184986540	184986735	Sox21_110_peak_5671	RNF2	(-27858)
chr1	185213505	185213895	Sox21_110_peak_5674	IVNS1ABP	(+72761)
chr1	185343022	185343779	Sox21_110_peak_5678	IVNS1ABP	(-56940)
chr1	185468913	185469616	Sox21_110_peak_5684	IVNS1ABP	(-182804)
chr1	186205979	186206430	Sox21_110_peak_5695	PRG4	(-59206)
chr1	186970563	186971022	Sox21_110_peak_5704	PLA2G4A	(+172708)
chr1	187412826	187413488	Sox21_110_peak_5708	PLA2G4A	(+615072)
chr1	192500105	192500500	Sox21_110_peak_5728	RGS1	(-44554)
chr1	192507952	192508356	Sox21_110_peak_5729	RGS1	(-36703)
chr1	192520044	192520509	Sox21_110_peak_5735	RGS1	(-24580)
chr1	192528526	192528946	Sox21_110_peak_5736	RGS1	(-16121)
chr1	192757209	192757816	Sox21_110_peak_5749	RGS2	(-20658)
chr1	193624502	193624897	Sox21_110_peak_5795	B3GALT2	(-468916)
chr1	195561127	195561436	Sox21_110_peak_5807	KCNT2	(+1017073)
chr1	196150324	196150661	Sox21_110_peak_5810	KCNT2	(+427862)
chr1	197838081	197838408	Sox21_110_peak_5846	LHX9	(-48284)
chr1	197987691	197988120	Sox21_110_peak_5848	LHX9	(+101377)
chr1	198138813	198139190	Sox21_110_peak_5856	NEK7	(+12909)
chr1	198412465	198412944	Sox21_110_peak_5867	ATP6V1G3	(+97370)
chr1	198638207	198638629	Sox21_110_peak_5872	PTPRC	(+30248)
chr1	198850216	198850734	Sox21_110_peak_5877	PTPRC	(+242305)
chr1	198871701	198872041	Sox21_110_peak_5878	PTPRC	(+263701)
chr1	198902604	198903274	Sox21_110_peak_5883	PTPRC	(+294769)
chr1	199654443	199654839	Sox21_110_peak_5889	NR5A2	(-342089)
chr1	199660599	199661076	Sox21_110_peak_5891	NR5A2	(-335892)
chr1	200045284	200045821	Sox21_110_peak_5900	NR5A2	(+48823)
chr1	200153247	200153737	Sox21_110_peak_5907	NR5A2	(+156762)
chr1	200211612	200211902	Sox21_110_peak_5911	ZNF281	(+167427)
chr1	200528069	200528355	Sox21_110_peak_5933	KIF14	(+61650)
chr1	200710399	200710825	Sox21_110_peak_5942	CAMSAP2	(+1926)
chr1	201106531	201106965	Sox21_110_peak_5951	ASCL5	(-10436)
chr1	201235760	201236293	Sox21_110_peak_5957	PKP1	(-16553)
chr1	201458211	201458647	Sox21_110_peak_5970	PHLDA3	(-20117)
chr1	201562505	201562913	Sox21_110_peak_5980	NAV1	(-54668)
chr1	201998314	201998653	Sox21_110_peak_5997	ELF3	(+21411)
chr1	202102250	202102548	Sox21_110_peak_6000	GPR37L1	(+10413)
chr1	202921922	202922323	Sox21_110_peak_6026	ADIPOR1	(+5394)
chr1	202933661	202934294	Sox21_110_peak_6028	CYB5R1	(+2430)
chr1	203122373	203122730	Sox21_110_peak_6032	MYBPH	(+22389)
chr1	203147244	203147564	Sox21_110_peak_6033	MYBPH	(-2463)
chr1	203483283	203483588	Sox21_110_peak_6048	OPTC	(+20165)
chr1	203527356	203527866	Sox21_110_peak_6051	OPTC	(+64340)
chr1	203559642	203560028	Sox21_110_peak_6054	ATP2B4	(-35854)
chr1	203614023	203614710	Sox21_110_peak_6062	ATP2B4	(+18678)
chr1	203632170	203632716	Sox21_110_peak_6063	ATP2B4	(+36754)
chr1	203638857	203639308	Sox21_110_peak_6065	ATP2B4	(+43394)
chr1	203643239	203643642	Sox21_110_peak_6066	ATP2B4	(+47752)
chr1	203837007	203837294	Sox21_110_peak_6073	SNRPE	(+6408)
chr1	203876011	203876545	Sox21_110_peak_6078	SNRPE	(+45535)
chr1	204073479	204073775	Sox21_110_peak_6094	SOX13	(+30895)
chr1	204077703	204078102	Sox21_110_peak_6095	SOX13	(+35171)
chr1	204288648	204289012	Sox21_110_peak_6100	PPP1R15B	(+92089)
chr1	204695631	204696047	Sox21_110_peak_6120	NFASC	(-101943)
chr1	205345916	205346287	Sox21_110_peak_6156	KLHDC8A	(-19936)
chr1	205447124	205447452	Sox21_110_peak_6161	CDK18	(-26438)
chr1	205512632	205513091	Sox21_110_peak_6164	MFSD4	(-25243)
chr1	205579270	205579604	Sox21_110_peak_6168	ELK4	(+21653)
chr1	205682222	205683631	Sox21_110_peak_6173	SLC45A3	(-33340)
chr1	206165219	206165598	Sox21_110_peak_6204	FAM72A	(+26952)
chr1	206493569	206493977	Sox21_110_peak_6211	SRGAP2	(-22427)
chr1	206529671	206530141	Sox21_110_peak_6217	SRGAP2	(+13706)
chr1	206535148	206535487	Sox21_110_peak_6220	SRGAP2	(+19118)
chr1	206566756	206567522	Sox21_110_peak_6227	SRGAP2	(+50939)
chr1	206748525	206748902	Sox21_110_peak_6235	EIF2D	(+37190)
chr1	206751598	206751935	Sox21_110_peak_6236	EIF2D	(+34137)
chr1	206762471	206762755	Sox21_110_peak_6237	EIF2D	(+23291)
chr1	207046835	207047229	Sox21_110_peak_6254	IL20	(+8333)
chr1	207208377	207208685	Sox21_110_peak_6260	C1orf116	(-2439)
chr1	208111425	208111762	Sox21_110_peak_6274	CD34	(-26847)
chr1	208117665	208118273	Sox21_110_peak_6277	CD34	(-33222)
chr1	208280989	208281488	Sox21_110_peak_6294	PLXNA2	(+136426)
chr1	208380959	208381301	Sox21_110_peak_6299	PLXNA2	(+36535)
chr1	208502689	208502996	Sox21_110_peak_6307	PLXNA2	(-85178)
chr1	209341630	209341980	Sox21_110_peak_6323	CAMK1G	(-415257)
chr1	209577452	209577808	Sox21_110_peak_6334	CAMK1G	(-179432)
chr1	209630272	209630578	Sox21_110_peak_6342	CAMK1G	(-126637)
chr1	209658439	209658773	Sox21_110_peak_6343	CAMK1G	(-98456)
chr1	209715933	209716451	Sox21_110_peak_6348	CAMK1G	(-40870)
chr1	209822472	209823049	Sox21_110_peak_6356	LAMB3	(+1918)
chr1	209833180	209833578	Sox21_110_peak_6358	LAMB3	(-8700)
chr1	209964204	209964484	Sox21_110_peak_6360	IRF6	(+15045)
chr1	210013254	210013751	Sox21_110_peak_6365	DIEXF	(+12151)
chr1	210058113	210058473	Sox21_110_peak_6371	SYT14	(-53245)
chr1	210432908	210433186	Sox21_110_peak_6373	SERTAD4	(+26903)
chr1	210547074	210547895	Sox21_110_peak_6376	HHAT	(+45235)
chr1	210567017	210567442	Sox21_110_peak_6378	HHAT	(+64980)
chr1	210619725	210620368	Sox21_110_peak_6379	HHAT	(+117797)
chr1	210771141	210771513	Sox21_110_peak_6380	HHAT	(+269077)
chr1	211209982	211210710	Sox21_110_peak_6387	KCNH1	(+96969)
chr1	211430532	211431260	Sox21_110_peak_6390	RCOR3	(-1879)
chr1	211494271	211494811	Sox21_110_peak_6396	TRAF5	(-5638)
chr1	211530546	211530893	Sox21_110_peak_6398	TRAF5	(+30541)
chr1	212118345	212118649	Sox21_110_peak_6424	INTS7	(+90387)
chr1	212125219	212125656	Sox21_110_peak_6425	INTS7	(+83446)
chr1	212210219	212210771	Sox21_110_peak_6430	DTL	(+1576)
chr1	212305310	212305825	Sox21_110_peak_6438	DTL	(+96649)
chr1	212408039	212408402	Sox21_110_peak_6444	PPP2R5A	(-50658)
chr1	212643382	212643720	Sox21_110_peak_6458	NENF	(+37322)
chr1	212740300	212740888	Sox21_110_peak_6465	ATF3	(-41418)
chr1	212769606	212770198	Sox21_110_peak_6468	ATF3	(-12110)
chr1	212829244	212829625	Sox21_110_peak_6472	FAM71A	(+31646)
chr1	212866340	212866674	Sox21_110_peak_6476	BATF3	(+6820)
chr1	212956131	212956599	Sox21_110_peak_6482	NSL1	(+8759)
chr1	213296867	213297222	Sox21_110_peak_6496	RPS6KC1	(+72448)
chr1	214175762	214176270	Sox21_110_peak_6508	PROX1	(+14730)
chr1	214276186	214276729	Sox21_110_peak_6515	PROX1	(+115172)
chr1	214600892	214601688	Sox21_110_peak_6536	PTPN14	(+123276)
chr1	214612843	214613394	Sox21_110_peak_6538	PTPN14	(+111447)
chr1	214755024	214755528	Sox21_110_peak_6553	CENPF	(-21262)
chr1	218550467	218551022	Sox21_110_peak_6598	TGFB2	(+31168)
chr1	218557831	218558444	Sox21_110_peak_6601	TGFB2	(+38561)
chr1	218758262	218758581	Sox21_110_peak_6623	TGFB2	(+238845)
chr1	218838118	218838553	Sox21_110_peak_6633	TGFB2	(+318759)
chr1	219486433	219486724	Sox21_110_peak_6665	LYPLAL1	(+139393)
chr1	219502602	219503351	Sox21_110_peak_6669	LYPLAL1	(+155791)
chr1	219919375	219919879	Sox21_110_peak_6708	SLC30A10	(+182317)
chr1	219944075	219945020	Sox21_110_peak_6712	SLC30A10	(+157396)
chr1	219971566	219972297	Sox21_110_peak_6715	SLC30A10	(+130012)
chr1	220324730	220325282	Sox21_110_peak_6726	IARS2	(+57551)
chr1	220445905	220446493	Sox21_110_peak_6730	RAB3GAP2	(-403)
chr1	220600186	220600965	Sox21_110_peak_6737	MARK1	(-101323)
chr1	220660788	220661223	Sox21_110_peak_6739	MARK1	(-40893)
chr1	221785604	221786198	Sox21_110_peak_6763	DUSP10	(+129617)
chr1	221794158	221794718	Sox21_110_peak_6764	DUSP10	(+121080)
chr1	221840890	221841273	Sox21_110_peak_6765	DUSP10	(+74436)
chr1	221899019	221899417	Sox21_110_peak_6775	DUSP10	(+16300)
chr1	221915229	221915550	Sox21_110_peak_6776	DUSP10	(+128)
chr1	222007320	222007567	Sox21_110_peak_6786	DUSP10	(-91926)
chr1	222032073	222032664	Sox21_110_peak_6788	DUSP10	(-116851)
chr1	222135054	222135420	Sox21_110_peak_6792	DUSP10	(-219719)
chr1	222161125	222161595	Sox21_110_peak_6793	DUSP10	(-245842)
chr1	222278761	222279114	Sox21_110_peak_6797	DUSP10	(-363420)
chr1	222340521	222341095	Sox21_110_peak_6798	HHIPL2	(+380637)
chr1	222990772	222991370	Sox21_110_peak_6814	BROX	(+105176)
chr1	223276569	223276942	Sox21_110_peak_6828	TLR5	(+33873)
chr1	223406955	223407346	Sox21_110_peak_6833	TLR5	(-96522)
chr1	224356464	224357091	Sox21_110_peak_6868	DEGS1	(-14095)
chr1	224488013	224488366	Sox21_110_peak_6876	NVL	(+29899)
chr1	224752739	224753302	Sox21_110_peak_6904	CNIH3	(-50974)
chr1	224776771	224777129	Sox21_110_peak_6907	CNIH3	(-27045)
chr1	224885878	224886269	Sox21_110_peak_6920	CNIH3	(+82079)
chr1	224895832	224896519	Sox21_110_peak_6921	CNIH3	(+92181)
chr1	224914145	224914883	Sox21_110_peak_6922	CNIH3	(+110519)
chr1	225266369	225266649	Sox21_110_peak_6936	DNAH14	(+149140)
chr1	225642324	225643009	Sox21_110_peak_6944	LBR	(-26148)
chr1	225646928	225647267	Sox21_110_peak_6946	LBR	(-30579)
chr1	225839041	225839845	Sox21_110_peak_6966	ENAH	(+1401)
chr1	225887534	225888505	Sox21_110_peak_6969	ENAH	(-47176)
chr1	226631167	226631550	Sox21_110_peak_6999	PARP1	(-35585)
chr1	226905169	226905649	Sox21_110_peak_7013	ITPKB	(+21455)
chr1	226911335	226911706	Sox21_110_peak_7014	ITPKB	(+15343)
chr1	226966150	226966764	Sox21_110_peak_7017	ITPKB	(-39593)
chr1	226971716	226972213	Sox21_110_peak_7018	ITPKB	(-45101)
chr1	227539074	227539515	Sox21_110_peak_7047	CDC42BPA	(-33120)
chr1	227619512	227619921	Sox21_110_peak_7052	CDC42BPA	(-113542)
chr1	227993430	227993920	Sox21_110_peak_7056	PRSS38	(-9719)
chr1	228974127	228974790	Sox21_110_peak_7066	RHOU	(+103635)
chr1	228977839	228978368	Sox21_110_peak_7067	RHOU	(+107280)
chr1	229142236	229142616	Sox21_110_peak_7073	TMEM78	(-242957)
chr1	229799768	229800473	Sox21_110_peak_7089	URB2	(+38140)
chr1	230023119	230023629	Sox21_110_peak_7096	GALNT2	(-179582)
chr1	230209157	230209614	Sox21_110_peak_7102	GALNT2	(+6430)
chr1	230297298	230297596	Sox21_110_peak_7111	GALNT2	(+94491)
chr1	230321848	230322496	Sox21_110_peak_7113	GALNT2	(+119216)
chr1	230818061	230818401	Sox21_110_peak_7129	AGT	(+31812)
chr1	230917420	230917715	Sox21_110_peak_7135	CAPN9	(+34438)
chr1	230992910	230993316	Sox21_110_peak_7141	C1orf198	(+11286)
chr1	231469565	231470374	Sox21_110_peak_7152	EXOC8	(+3608)
chr1	231543690	231543994	Sox21_110_peak_7157	EGLN1	(+16948)
chr1	231719817	231720159	Sox21_110_peak_7166	DISC1	(-42573)
chr1	231963984	231964187	Sox21_110_peak_7172	DISC1	(+201525)
chr1	232062141	232062372	Sox21_110_peak_7176	DISC1	(+299696)
chr1	232263019	232263327	Sox21_110_peak_7182	SIPA1L2	(+434131)
chr1	232361848	232362290	Sox21_110_peak_7188	SIPA1L2	(+335235)
chr1	232814163	232814685	Sox21_110_peak_7227	SIPA1L2	(-117120)
chr1	232840307	232841225	Sox21_110_peak_7229	MAP10	(-99877)
chr1	232989804	232990472	Sox21_110_peak_7237	MAP10	(+49495)
chr1	233336181	233336486	Sox21_110_peak_7253	PCNXL2	(+95125)
chr1	233396929	233397403	Sox21_110_peak_7256	PCNXL2	(+34293)
chr1	234244727	234245057	Sox21_110_peak_7268	SLC35F3	(+204213)
chr1	234668794	234669189	Sox21_110_peak_7280	TARBP1	(-54143)
chr1	234679956	234680198	Sox21_110_peak_7282	IRF2BP2	(+65194)
chr1	234700064	234700881	Sox21_110_peak_7284	IRF2BP2	(+44798)
chr1	234739318	234740148	Sox21_110_peak_7291	IRF2BP2	(+5538)
chr1	234819828	234820445	Sox21_110_peak_7302	IRF2BP2	(-74866)
chr1	234836058	234836387	Sox21_110_peak_7303	IRF2BP2	(-90952)
chr1	234858704	234860654	Sox21_110_peak_7307	IRF2BP2	(-114408)
chr1	234867100	234867486	Sox21_110_peak_7309	IRF2BP2	(-122022)
chr1	234908044	234908488	Sox21_110_peak_7314	IRF2BP2	(-162995)
chr1	234921432	234921779	Sox21_110_peak_7315	IRF2BP2	(-176335)
chr1	234936832	234937252	Sox21_110_peak_7316	IRF2BP2	(-191771)
chr1	234947622	234947931	Sox21_110_peak_7318	IRF2BP2	(-202506)
chr1	235001972	235002653	Sox21_110_peak_7323	IRF2BP2	(-257042)
chr1	235061546	235061922	Sox21_110_peak_7325	TOMM20	(+230517)
chr1	235123093	235123651	Sox21_110_peak_7335	TOMM20	(+168879)
chr1	235162143	235162466	Sox21_110_peak_7340	TOMM20	(+129946)
chr1	235922136	235922488	Sox21_110_peak_7367	LYST	(+107908)
chr1	236066241	236066844	Sox21_110_peak_7375	LYST	(-36323)
chr1	236071998	236072598	Sox21_110_peak_7376	LYST	(-42078)
chr1	236073660	236074380	Sox21_110_peak_7377	LYST	(-43800)
chr1	238036663	238037613	Sox21_110_peak_7401	ZP4	(+16956)
chr1	238341218	238341705	Sox21_110_peak_7410	MTRNR2L11	(-232887)
chr1	238632042	238632974	Sox21_110_peak_7416	MTRNR2L11	(-523933)
chr1	238811126	238811704	Sox21_110_peak_7419	MTRNR2L11	(-702840)
chr1	239290176	239290591	Sox21_110_peak_7427	CHRM3	(-501989)
chr1	239524543	239525244	Sox21_110_peak_7433	CHRM3	(-267479)
chr1	239548819	239549293	Sox21_110_peak_7434	CHRM3	(-243317)
chr1	239552883	239553593	Sox21_110_peak_7437	CHRM3	(-239135)
chr1	239974337	239975051	Sox21_110_peak_7452	CHRM3	(+182321)
chr1	240004169	240004387	Sox21_110_peak_7455	CHRM3	(+211905)
chr1	240021286	240021746	Sox21_110_peak_7458	CHRM3	(+229143)
chr1	240163941	240164257	Sox21_110_peak_7470	FMN2	(-91081)
chr1	240476229	240476458	Sox21_110_peak_7491	FMN2	(+221164)
chr1	241681243	241681578	Sox21_110_peak_7528	FH	(+1650)
chr1	241755418	241755928	Sox21_110_peak_7535	CHML	(+43559)
chr1	241865733	241866199	Sox21_110_peak_7549	OPN3	(-62303)
chr1	241869587	241869923	Sox21_110_peak_7550	OPN3	(-66092)
chr1	242082257	242082640	Sox21_110_peak_7564	EXO1	(+70967)
chr1	242087467	242087823	Sox21_110_peak_7565	MAP1LC3C	(+74730)
chr1	242369044	242369792	Sox21_110_peak_7570	MAP1LC3C	(-207043)
chr1	244006494	244006870	Sox21_110_peak_7614	AKT3	(+6748)
chr1	244175614	244176112	Sox21_110_peak_7620	ZBTB18	(-38722)
chr1	244327187	244327643	Sox21_110_peak_7628	ZBTB18	(+112830)
chr1	244377620	244377953	Sox21_110_peak_7629	ZBTB18	(+163202)
chr1	244400789	244401130	Sox21_110_peak_7632	ZBTB18	(+186375)
chr1	244402749	244403088	Sox21_110_peak_7633	ZBTB18	(+188334)
chr1	244486112	244486666	Sox21_110_peak_7639	ADSS	(+129047)
chr1	244763231	244763601	Sox21_110_peak_7653	DESI2	(-52821)
chr1	245248750	245249487	Sox21_110_peak_7686	KIF26B	(-69168)
chr1	246305638	246306053	Sox21_110_peak_7725	SMYD3	(+364673)
chr1	246378171	246378715	Sox21_110_peak_7728	SMYD3	(+292076)
chr1	249123006	249123387	Sox21_110_peak_7749	SH3BP5L	(-2365)
chr1	249239987	249240593	Sox21_110_peak_7753	ZNF692	(-87231)
chr10	343118	343709	Sox21_110_peak_7759	ZMYND11	(+162990)
chr10	2992162	2992543	Sox21_110_peak_7771	PFKP	(-117359)
chr10	3797647	3798029	Sox21_110_peak_7796	KLF6	(+29629)
chr10	3824993	3825467	Sox21_110_peak_7802	KLF6	(+2237)
chr10	3825759	3826467	Sox21_110_peak_7803	KLF6	(+1354)
chr10	3894443	3894991	Sox21_110_peak_7807	KLF6	(-67250)
chr10	4746221	4746957	Sox21_110_peak_7833	AKR1E2	(-121857)
chr10	5588781	5589271	Sox21_110_peak_7857	CALML3	(+22102)
chr10	5626794	5627268	Sox21_110_peak_7862	CALML3	(+60107)
chr10	5637952	5638238	Sox21_110_peak_7863	ASB13	(+70446)
chr10	5854231	5854552	Sox21_110_peak_7872	GDI2	(+1120)
chr10	6178362	6178618	Sox21_110_peak_7881	RBM17	(+47181)
chr10	6261201	6261507	Sox21_110_peak_7884	PFKFB3	(+16460)
chr10	6280803	6281553	Sox21_110_peak_7885	PFKFB3	(+36284)
chr10	6317354	6317718	Sox21_110_peak_7887	PFKFB3	(+72642)
chr10	6663376	6663986	Sox21_110_peak_7899	PRKCQ	(-41418)
chr10	6790845	6791519	Sox21_110_peak_7908	PRKCQ	(-168919)
chr10	7195743	7196145	Sox21_110_peak_7925	SFMBT2	(+255359)
chr10	7417542	7417957	Sox21_110_peak_7931	SFMBT2	(+33553)
chr10	8180421	8180884	Sox21_110_peak_7947	GATA3	(+83997)
chr10	10824527	10824926	Sox21_110_peak_7988	CELF2	(-235166)
chr10	11594051	11594651	Sox21_110_peak_8001	USP6NL	(-20077)
chr10	13726458	13726871	Sox21_110_peak_8027	PRPF18	(+97738)
chr10	13811971	13812298	Sox21_110_peak_8034	PRPF18	(+183208)
chr10	13850311	13850701	Sox21_110_peak_8038	PRPF18	(+221579)
chr10	14029494	14030021	Sox21_110_peak_8057	FRMD4A	(+343125)
chr10	14262132	14262390	Sox21_110_peak_8067	FRMD4A	(+110622)
chr10	14286785	14287194	Sox21_110_peak_8068	FRMD4A	(+85893)
chr10	15242651	15243072	Sox21_110_peak_8074	NMT2	(-32170)
chr10	15386792	15387207	Sox21_110_peak_8077	FAM171A1	(+26058)
chr10	17105162	17105518	Sox21_110_peak_8110	CUBN	(+66490)
chr10	17273199	17273690	Sox21_110_peak_8129	VIM	(+3187)
chr10	18899347	18899872	Sox21_110_peak_8138	NSUN6	(+40941)
chr10	19591076	19591462	Sox21_110_peak_8144	MALRD1	(+98490)
chr10	21386329	21386727	Sox21_110_peak_8149	NEBL	(-199997)
chr10	21808882	21809319	Sox21_110_peak_8174	MLLT10	(-14171)
chr10	22716772	22717506	Sox21_110_peak_8194	SPAG6	(+82740)
chr10	22894078	22894601	Sox21_110_peak_8202	PIP4K2A	(+109144)
chr10	22909070	22909559	Sox21_110_peak_8204	PIP4K2A	(+94169)
chr10	22970699	22971111	Sox21_110_peak_8210	PIP4K2A	(+32579)
chr10	23111959	23112431	Sox21_110_peak_8216	ARMC3	(-104758)
chr10	23388599	23389107	Sox21_110_peak_8221	MSRB2	(+4418)
chr10	24641019	24641321	Sox21_110_peak_8242	KIAA1217	(+143077)
chr10	24735573	24735966	Sox21_110_peak_8249	KIAA1217	(+237677)
chr10	24931862	24932265	Sox21_110_peak_8260	ARHGAP21	(+80533)
chr10	25100934	25101224	Sox21_110_peak_8273	ARHGAP21	(-88482)
chr10	25110906	25111302	Sox21_110_peak_8276	ARHGAP21	(-98507)
chr10	25155293	25156490	Sox21_110_peak_8281	PRTFDC1	(+85641)
chr10	25198021	25198391	Sox21_110_peak_8288	PRTFDC1	(+43327)
chr10	25246919	25247677	Sox21_110_peak_8291	PRTFDC1	(-5765)
chr10	25781954	25782395	Sox21_110_peak_8302	GPR158	(+318184)
chr10	26046945	26047219	Sox21_110_peak_8308	MYO3A	(-176114)
chr10	28917414	28917760	Sox21_110_peak_8348	BAMBI	(-48684)
chr10	28967263	28967572	Sox21_110_peak_8351	BAMBI	(+1147)
chr10	29264830	29265249	Sox21_110_peak_8364	BAMBI	(+298769)
chr10	29356096	29356369	Sox21_110_peak_8367	LYZL1	(-221757)
chr10	29448531	29449338	Sox21_110_peak_8371	LYZL1	(-129055)
chr10	29543754	29543948	Sox21_110_peak_8372	LYZL1	(-34139)
chr10	29633324	29633795	Sox21_110_peak_8374	LYZL1	(+55570)
chr10	29947708	29948383	Sox21_110_peak_8397	SVIL	(+76684)
chr10	30073203	30073751	Sox21_110_peak_8405	SVIL	(-48747)
chr10	30151922	30152240	Sox21_110_peak_8409	SVIL	(-127351)
chr10	30926955	30927357	Sox21_110_peak_8422	LYZL2	(-8465)
chr10	32229664	32230231	Sox21_110_peak_8465	ARHGAP12	(-12213)
chr10	32236501	32236896	Sox21_110_peak_8467	ARHGAP12	(-18964)
chr10	32292288	32292728	Sox21_110_peak_8472	KIF5B	(+52851)
chr10	32656578	32656865	Sox21_110_peak_8488	EPC1	(-20609)
chr10	32665773	32666031	Sox21_110_peak_8489	EPC1	(-29789)
chr10	32702321	32702813	Sox21_110_peak_8492	EPC1	(-66454)
chr10	33250775	33251304	Sox21_110_peak_8499	ITGB1	(-4218)
chr10	33272185	33272614	Sox21_110_peak_8501	ITGB1	(-25578)
chr10	34763033	34763354	Sox21_110_peak_8573	PARD3	(+341055)
chr10	34817175	34817536	Sox21_110_peak_8577	PARD3	(+286893)
chr10	35020844	35021143	Sox21_110_peak_8588	PARD3	(+83255)
chr10	35093344	35093705	Sox21_110_peak_8593	PARD3	(+10724)
chr10	35294803	35295179	Sox21_110_peak_8601	CUL2	(+68225)
chr10	35368749	35369078	Sox21_110_peak_8604	CUL2	(-5698)
chr10	35620942	35621515	Sox21_110_peak_8611	CCNY	(-4573)
chr10	35835845	35836365	Sox21_110_peak_8623	GJD4	(-58233)
chr10	37668973	37669340	Sox21_110_peak_8647	MTRNR2L7	(+222702)
chr10	37725310	37725601	Sox21_110_peak_8650	MTRNR2L7	(+166403)
chr10	42387013	42387404	Sox21_110_peak_8659	ZNF33B	(+746783)
chr10	42389273	42389588	Sox21_110_peak_8661	ZNF33B	(+744561)
chr10	42392574	42392850	Sox21_110_peak_8663	ZNF33B	(+741280)
chr10	42398487	42398909	Sox21_110_peak_8666	ZNF33B	(+735294)
chr10	42400214	42400632	Sox21_110_peak_8667	ZNF33B	(+733569)
chr10	42596799	42597212	Sox21_110_peak_8670	ZNF33B	(+536986)
chr10	42599580	42600347	Sox21_110_peak_8673	ZNF33B	(+534028)
chr10	43278619	43279015	Sox21_110_peak_8675	BMS1	(+568)
chr10	44175622	44175975	Sox21_110_peak_8690	ZNF32	(-31647)
chr10	44357655	44358049	Sox21_110_peak_8696	ZNF32	(-213700)
chr10	44675661	44676132	Sox21_110_peak_8704	CXCL12	(+204600)
chr10	44790023	44790449	Sox21_110_peak_8710	CXCL12	(+90261)
chr10	44796075	44797173	Sox21_110_peak_8712	CXCL12	(+83873)
chr10	45297340	45297711	Sox21_110_peak_8718	TMEM72	(-109122)
chr10	45497022	45497369	Sox21_110_peak_8724	C10orf25	(-860)
chr10	47074077	47074535	Sox21_110_peak_8733	NPY4R	(-9228)
chr10	48332135	48332554	Sox21_110_peak_8743	ZNF488	(-22679)
chr10	49780511	49780745	Sox21_110_peak_8749	ARHGAP22	(+32369)
chr10	52085133	52085476	Sox21_110_peak_8769	ASAH2	(-76935)
chr10	52271479	52272009	Sox21_110_peak_8773	SGMS1	(+111999)
chr10	52353781	52354119	Sox21_110_peak_8777	SGMS1	(+29793)
chr10	53627744	53628096	Sox21_110_peak_8782	CSTF2T	(-168565)
chr10	59917165	59917554	Sox21_110_peak_8817	IPMK	(+110334)
chr10	59997228	59997634	Sox21_110_peak_8819	IPMK	(+30263)
chr10	60400687	60401328	Sox21_110_peak_8830	BICC1	(+128108)
chr10	61725235	61725413	Sox21_110_peak_8860	CCDC6	(-58910)
chr10	62578294	62578681	Sox21_110_peak_8893	CDK1	(+40276)
chr10	62724251	62724534	Sox21_110_peak_8898	RHOBTB1	(-20388)
chr10	63040136	63040441	Sox21_110_peak_8901	TMEM26	(+172919)
chr10	63388514	63389001	Sox21_110_peak_8907	TMEM26	(-175550)
chr10	63683242	63683589	Sox21_110_peak_8926	ARID5B	(+22357)
chr10	63778434	63779996	Sox21_110_peak_8942	ARID5B	(+118156)
chr10	64010562	64011111	Sox21_110_peak_8966	RTKN2	(+17629)
chr10	64192887	64193348	Sox21_110_peak_8975	ZNF365	(+59167)
chr10	64227424	64227666	Sox21_110_peak_8977	ZNF365	(+93594)
chr10	64323970	64324345	Sox21_110_peak_8980	ZNF365	(+190207)
chr10	64663495	64664009	Sox21_110_peak_8999	EGR2	(-87637)
chr10	64675995	64676419	Sox21_110_peak_9000	EGR2	(-100092)
chr10	64740406	64740796	Sox21_110_peak_9004	NRBF2	(-152449)
chr10	64866115	64866472	Sox21_110_peak_9010	NRBF2	(-26756)
chr10	64875459	64876116	Sox21_110_peak_9011	NRBF2	(-17262)
chr10	65466880	65467846	Sox21_110_peak_9045	REEP3	(+186240)
chr10	69913290	69913816	Sox21_110_peak_9094	MYPN	(+44559)
chr10	69951905	69952108	Sox21_110_peak_9095	ATOH7	(+39864)
chr10	70088059	70088550	Sox21_110_peak_9098	HNRNPH3	(-3527)
chr10	70095227	70095780	Sox21_110_peak_9101	PBLD	(-2820)
chr10	70359889	70360497	Sox21_110_peak_9109	TET1	(+39780)
chr10	71206404	71206876	Sox21_110_peak_9133	TSPAN15	(-4589)
chr10	72415958	72416562	Sox21_110_peak_9156	ADAMTS14	(-16299)
chr10	73527360	73527658	Sox21_110_peak_9170	C10orf54	(+5746)
chr10	73922751	73923099	Sox21_110_peak_9194	ANAPC16	(-52881)
chr10	74436121	74436477	Sox21_110_peak_9205	MCU	(-15590)
chr10	74606050	74606367	Sox21_110_peak_9217	OIT3	(-47130)
chr10	74804200	74804568	Sox21_110_peak_9218	P4HA1	(+52348)
chr10	75021937	75022319	Sox21_110_peak_9228	MRPS16	(-9677)
chr10	75199439	75200059	Sox21_110_peak_9230	MSS51	(-6430)
chr10	75277351	75277765	Sox21_110_peak_9231	PPP3CB	(-21776)
chr10	75289233	75289529	Sox21_110_peak_9232	PPP3CB	(-33599)
chr10	75350966	75351701	Sox21_110_peak_9237	USP54	(+34074)
chr10	75725999	75726328	Sox21_110_peak_9247	VCL	(-31708)
chr10	76349020	76349486	Sox21_110_peak_9285	KAT6B	(-237130)
chr10	76526361	76526710	Sox21_110_peak_9287	KAT6B	(-59847)
chr10	77307167	77307345	Sox21_110_peak_9317	ZNF503	(-145592)
chr10	77848783	77848979	Sox21_110_peak_9324	C10orf11	(+306362)
chr10	77862933	77863508	Sox21_110_peak_9325	C10orf11	(+320702)
chr10	78089724	78090123	Sox21_110_peak_9333	C10orf11	(+547405)
chr10	78112007	78112429	Sox21_110_peak_9334	C10orf11	(+569699)
chr10	79107888	79108315	Sox21_110_peak_9359	KCNMA1	(+289298)
chr10	79237882	79238496	Sox21_110_peak_9367	KCNMA1	(+159211)
chr10	79286653	79287172	Sox21_110_peak_9373	KCNMA1	(+110487)
chr10	79388867	79389198	Sox21_110_peak_9379	KCNMA1	(+8367)
chr10	79429634	79429963	Sox21_110_peak_9382	KCNMA1	(-32399)
chr10	79703045	79703466	Sox21_110_peak_9395	DLG5	(-16972)
chr10	80015764	80016152	Sox21_110_peak_9399	RPS24	(+222440)
chr10	80218760	80219011	Sox21_110_peak_9402	RPS24	(+425368)
chr10	80251660	80252056	Sox21_110_peak_9404	RPS24	(+458340)
chr10	80262029	80262310	Sox21_110_peak_9406	RPS24	(+468652)
chr10	80432716	80433104	Sox21_110_peak_9411	ZMIZ1	(-395882)
chr10	80673454	80673839	Sox21_110_peak_9414	ZMIZ1	(-155145)
chr10	81077378	81077805	Sox21_110_peak_9432	PPIF	(-29642)
chr10	82011502	82011753	Sox21_110_peak_9444	MAT1A	(+37812)
chr10	82223150	82223613	Sox21_110_peak_9448	TSPAN14	(+9460)
chr10	86073585	86073915	Sox21_110_peak_9460	CCSER2	(-14669)
chr10	87611028	87611381	Sox21_110_peak_9471	GRID1	(+515030)
chr10	88407484	88407875	Sox21_110_peak_9476	OPN4	(-6634)
chr10	88555124	88555529	Sox21_110_peak_9483	BMPR1A	(+38920)
chr10	89145722	89146070	Sox21_110_peak_9497	MINPP1	(-118736)
chr10	89910146	89910586	Sox21_110_peak_9516	KLLN	(-287172)
chr10	90976829	90977733	Sox21_110_peak_9544	CH25H	(-10210)
chr10	91403349	91403752	Sox21_110_peak_9567	PANK1	(+1664)
chr10	91621413	91622051	Sox21_110_peak_9573	KIF20B	(+160365)
chr10	92079281	92079646	Sox21_110_peak_9576	HTR7	(+537991)
chr10	93373376	93373969	Sox21_110_peak_9609	PPP1R3C	(+19138)
chr10	93443651	93444113	Sox21_110_peak_9615	PPP1R3C	(-51071)
chr10	93646789	93647271	Sox21_110_peak_9624	FGFBP3	(+22210)
chr10	93661520	93662212	Sox21_110_peak_9626	FGFBP3	(+7374)
chr10	94304160	94304711	Sox21_110_peak_9640	IDE	(+29397)
chr10	94581720	94582465	Sox21_110_peak_9663	EXOC6	(-26184)
chr10	94636487	94636998	Sox21_110_peak_9669	EXOC6	(+28466)
chr10	95106498	95106864	Sox21_110_peak_9681	MYOF	(+135270)
chr10	95136295	95137278	Sox21_110_peak_9682	MYOF	(+105164)
chr10	95143892	95144234	Sox21_110_peak_9685	MYOF	(+97888)
chr10	95230861	95231255	Sox21_110_peak_9695	MYOF	(+10893)
chr10	95506570	95507121	Sox21_110_peak_9701	LGI1	(-10796)
chr10	95875417	95875872	Sox21_110_peak_9718	PLCE1	(+85076)
chr10	95889247	95889667	Sox21_110_peak_9722	PLCE1	(+98888)
chr10	95954057	95954462	Sox21_110_peak_9726	PLCE1	(+163691)
chr10	96307150	96307463	Sox21_110_peak_9734	HELLS	(+1733)
chr10	96989470	96990092	Sox21_110_peak_9735	C10orf129	(+35824)
chr10	97277225	97277820	Sox21_110_peak_9753	SORBS1	(+43612)
chr10	97666746	97667266	Sox21_110_peak_9763	CCNJ	(-136334)
chr10	98261608	98261982	Sox21_110_peak_9769	TLL2	(+11873)
chr10	98374360	98374621	Sox21_110_peak_9774	TM9SF3	(-27682)
chr10	99030207	99030678	Sox21_110_peak_9786	ARHGAP19	(+21970)
chr10	99038998	99039464	Sox21_110_peak_9788	ARHGAP19	(+13182)
chr10	99303034	99303297	Sox21_110_peak_9797	ANKRD2	(-29032)
chr10	99408679	99409241	Sox21_110_peak_9802	PI4K2A	(+8517)
chr10	99438539	99438841	Sox21_110_peak_9803	AVPI1	(+8390)
chr10	99486608	99486985	Sox21_110_peak_9805	ZFYVE27	(-11437)
chr10	99570230	99570624	Sox21_110_peak_9806	SFRP5	(-38718)
chr10	99648569	99648835	Sox21_110_peak_9810	GOLGA7B	(+38706)
chr10	100134348	100134675	Sox21_110_peak_9817	PYROXD2	(+40429)
chr10	101726123	101726465	Sox21_110_peak_9850	DNMBP	(+43382)
chr10	101736761	101737267	Sox21_110_peak_9851	DNMBP	(+32662)
chr10	101765569	101766463	Sox21_110_peak_9857	DNMBP	(+3660)
chr10	101803123	101803365	Sox21_110_peak_9859	DNMBP	(-33568)
chr10	101908474	101908861	Sox21_110_peak_9860	ERLIN1	(+39423)
chr10	102124263	102124915	Sox21_110_peak_9864	SCD	(+17708)
chr10	103272421	103272888	Sox21_110_peak_9883	POLL	(+75372)
chr10	103639530	103640011	Sox21_110_peak_9891	KCNIP2	(-36446)
chr10	104615825	104616102	Sox21_110_peak_9915	C10orf32	(+1984)
chr10	105667975	105669024	Sox21_110_peak_9945	OBFC1	(+9463)
chr10	105676578	105676941	Sox21_110_peak_9946	OBFC1	(+1203)
chr10	106059660	106060232	Sox21_110_peak_9964	GSTO2	(+31007)
chr10	106184465	106184699	Sox21_110_peak_9973	CCDC147	(+71060)
chr10	106205078	106205335	Sox21_110_peak_9974	CCDC147	(+91685)
chr10	106569127	106569425	Sox21_110_peak_9976	SORCS3	(+168417)
chr10	111652610	111652975	Sox21_110_peak_9987	XPNPEP1	(+30518)
chr10	112065630	112066624	Sox21_110_peak_10011	SMNDC1	(-1418)
chr10	112095596	112096394	Sox21_110_peak_10016	SMNDC1	(-31286)
chr10	112119238	112119430	Sox21_110_peak_10019	SMNDC1	(-54625)
chr10	112268794	112269216	Sox21_110_peak_10032	DUSP5	(+11409)
chr10	112333917	112334303	Sox21_110_peak_10043	SMC3	(+6661)
chr10	112518614	112519056	Sox21_110_peak_10049	PDCD4	(-112730)
chr10	112533810	112534492	Sox21_110_peak_10050	PDCD4	(-97414)
chr10	112680127	112680793	Sox21_110_peak_10060	SHOC2	(+1155)
chr10	112874051	112874439	Sox21_110_peak_10066	ADRA2A	(+37455)
chr10	114470989	114471336	Sox21_110_peak_10087	TCF7L2	(-238846)
chr10	114575411	114575668	Sox21_110_peak_10092	TCF7L2	(-134469)
chr10	114813584	114814288	Sox21_110_peak_10111	TCF7L2	(+103927)
chr10	114829319	114829767	Sox21_110_peak_10119	TCF7L2	(+119534)
chr10	114846884	114847458	Sox21_110_peak_10120	TCF7L2	(+137162)
chr10	114853218	114853739	Sox21_110_peak_10121	TCF7L2	(+143470)
chr10	115175127	115175393	Sox21_110_peak_10142	HABP2	(-137525)
chr10	115299524	115299935	Sox21_110_peak_10147	HABP2	(-13055)
chr10	115369448	115369848	Sox21_110_peak_10149	NRAP	(+54238)
chr10	115548478	115548999	Sox21_110_peak_10156	PLEKHS1	(+24161)
chr10	115911186	115911626	Sox21_110_peak_10160	TDRD1	(-27623)
chr10	116031347	116031849	Sox21_110_peak_10166	VWA2	(+32580)
chr10	116249302	116249701	Sox21_110_peak_10175	AFAP1L2	(-85258)
chr10	116265022	116265346	Sox21_110_peak_10176	AFAP1L2	(-100940)
chr10	116383610	116384039	Sox21_110_peak_10184	ABLIM1	(+34232)
chr10	118540269	118540573	Sox21_110_peak_10225	HSPA12A	(-38336)
chr10	118946427	118946787	Sox21_110_peak_10244	KCNK18	(-10393)
chr10	119119536	119119859	Sox21_110_peak_10247	PDZD8	(+15280)
chr10	120264049	120264512	Sox21_110_peak_10258	PRLHR	(+90879)
chr10	120559138	120559642	Sox21_110_peak_10266	CACUL1	(-44632)
chr10	120957469	120957843	Sox21_110_peak_10281	GRK5	(-9445)
chr10	121030730	121031152	Sox21_110_peak_10287	GRK5	(+63840)
chr10	121065524	121065947	Sox21_110_peak_10289	GRK5	(+98635)
chr10	121343141	121343496	Sox21_110_peak_10297	TIAL1	(+12688)
chr10	121446112	121447121	Sox21_110_peak_10306	BAG3	(+35735)
chr10	121497130	121497696	Sox21_110_peak_10311	INPP5F	(+11804)
chr10	123793666	123793932	Sox21_110_peak_10333	TACC2	(+45090)
chr10	124067345	124067775	Sox21_110_peak_10340	BTBD16	(+36739)
chr10	124201552	124201937	Sox21_110_peak_10346	ARMS2	(-12424)
chr10	124889069	124889394	Sox21_110_peak_10363	HMX3	(-6246)
chr10	126124706	126124886	Sox21_110_peak_10384	NKX1-2	(+13957)
chr10	126787137	126787453	Sox21_110_peak_10401	CTBP2	(-70836)
chr10	126889668	126889965	Sox21_110_peak_10408	CTBP2	(-173358)
chr10	127396436	127396747	Sox21_110_peak_10413	EDRF1	(-11553)
chr10	127751062	127751405	Sox21_110_peak_10421	FANK1	(+166126)
chr10	127887668	127888111	Sox21_110_peak_10429	ADAM12	(+189134)
chr10	127892930	127893327	Sox21_110_peak_10430	ADAM12	(+183895)
chr10	128074905	128075748	Sox21_110_peak_10444	ADAM12	(+1697)
chr10	128110206	128110896	Sox21_110_peak_10447	ADAM12	(-33527)
chr10	128946638	128947009	Sox21_110_peak_10476	DOCK1	(+352846)
chr10	129743537	129744038	Sox21_110_peak_10494	PTPRE	(+38463)
chr10	131923590	131923901	Sox21_110_peak_10504	GLRX3	(-10917)
chr10	132158460	132158966	Sox21_110_peak_10507	GLRX3	(+224050)
chr10	134498981	134499294	Sox21_110_peak_10517	NKX6-2	(+100418)
chr11	174325	174742	Sox21_110_peak_10526	SCGB1C1	(-18546)
chr11	2554935	2555276	Sox21_110_peak_10538	KCNQ1	(+88885)
chr11	2677634	2677860	Sox21_110_peak_10539	KCNQ1	(+211526)
chr11	3465212	3465553	Sox21_110_peak_10552	ZNF195	(-64986)
chr11	3723490	3723910	Sox21_110_peak_10557	CHRNA10	(-31086)
chr11	3803244	3803482	Sox21_110_peak_10560	NUP98	(+15659)
chr11	3906980	3907462	Sox21_110_peak_10566	STIM1	(+30289)
chr11	5309410	5309714	Sox21_110_peak_10581	HBB	(-61261),	HBD	(-53684),	HBG1	(-38440),	OR51B4	(+13664),	HBE1	(+217272)
chr11	7621538	7622002	Sox21_110_peak_10604	CYB5R2	(+73669)
chr11	8090549	8090928	Sox21_110_peak_10613	TUB	(+30559)
chr11	8235013	8235376	Sox21_110_peak_10614	RIC3	(-44659)
chr11	8404304	8404692	Sox21_110_peak_10620	STK33	(+92873)
chr11	8589134	8589509	Sox21_110_peak_10621	STK33	(-91951)
chr11	8765980	8766402	Sox21_110_peak_10632	RPL27A	(+62233)
chr11	8888666	8888919	Sox21_110_peak_10641	ST5	(+43705)
chr11	9160484	9160912	Sox21_110_peak_10652	SCUBE2	(-47552)
chr11	9587553	9588154	Sox21_110_peak_10667	WEE1	(-7374)
chr11	9696785	9697079	Sox21_110_peak_10674	SWAP70	(+11308)
chr11	9753937	9754248	Sox21_110_peak_10684	SWAP70	(+68469)
chr11	11267986	11268563	Sox21_110_peak_10728	CSNK2A3	(+106629)
chr11	12087718	12088117	Sox21_110_peak_10756	MICAL2	(-44220)
chr11	12471910	12472274	Sox21_110_peak_10777	PARVA	(+73360)
chr11	12528161	12528480	Sox21_110_peak_10778	PARVA	(+129589)
chr11	12578175	12578637	Sox21_110_peak_10780	PARVA	(+179674)
chr11	12609012	12609370	Sox21_110_peak_10782	TEAD1	(-157397)
chr11	12715140	12715748	Sox21_110_peak_10793	TEAD1	(-51144)
chr11	12777940	12778273	Sox21_110_peak_10803	TEAD1	(+11519)
chr11	12824240	12824550	Sox21_110_peak_10809	TEAD1	(+57807)
chr11	12836322	12836747	Sox21_110_peak_10811	TEAD1	(+69947)
chr11	12839269	12839823	Sox21_110_peak_10812	TEAD1	(+72958)
chr11	13119500	13119973	Sox21_110_peak_10839	ARNTL	(-179608)
chr11	13147979	13148581	Sox21_110_peak_10845	ARNTL	(-151065)
chr11	13229516	13230189	Sox21_110_peak_10853	ARNTL	(-69492)
chr11	13237597	13237947	Sox21_110_peak_10855	ARNTL	(-61573)
chr11	14358625	14359060	Sox21_110_peak_10882	RRAS2	(+21887)
chr11	15074843	15075140	Sox21_110_peak_10903	CALCB	(-20116)
chr11	15128219	15128625	Sox21_110_peak_10905	INSC	(-5548)
chr11	16809580	16810113	Sox21_110_peak_10913	C11orf58	(+49899)
chr11	16923648	16923918	Sox21_110_peak_10919	PLEKHA7	(+112176)
chr11	17003221	17003523	Sox21_110_peak_10923	PLEKHA7	(+32587)
chr11	17277991	17278412	Sox21_110_peak_10931	NUCB2	(-20110)
chr11	18785418	18785988	Sox21_110_peak_10953	PTPN5	(+27686)
chr11	19101173	19101608	Sox21_110_peak_10955	MRGPRX2	(-19163)
chr11	19403649	19404130	Sox21_110_peak_10965	E2F8	(-140723)
chr11	19423334	19423632	Sox21_110_peak_10966	E2F8	(-160316)
chr11	19529768	19530021	Sox21_110_peak_10972	NAV2	(-205248)
chr11	19824998	19825322	Sox21_110_peak_10987	NAV2	(+90017)
chr11	22488325	22488852	Sox21_110_peak_11008	SLC17A6	(+128946)
chr11	22806787	22807159	Sox21_110_peak_11012	SVIP	(+44438)
chr11	28167699	28168115	Sox21_110_peak_11062	METTL15	(+38006)
chr11	28581023	28581360	Sox21_110_peak_11065	METTL15	(+451291)
chr11	28723553	28724365	Sox21_110_peak_11072	METTL15	(+594058)
chr11	28737201	28737558	Sox21_110_peak_11076	METTL15	(+607479)
chr11	28857813	28858294	Sox21_110_peak_11097	METTL15	(+728153)
chr11	28882451	28882883	Sox21_110_peak_11098	METTL15	(+752766)
chr11	29303678	29304159	Sox21_110_peak_11115	KCNA4	(+734651)
chr11	29795262	29795624	Sox21_110_peak_11124	KCNA4	(+243127)
chr11	31893716	31893967	Sox21_110_peak_11129	PAX6	(-54333)
chr11	31996393	31996727	Sox21_110_peak_11133	RCN1	(-115890)
chr11	32102559	32103026	Sox21_110_peak_11135	RCN1	(-9657)
chr11	33801710	33802085	Sox21_110_peak_11182	FBXO3	(-5836)
chr11	33912884	33913373	Sox21_110_peak_11185	LMO2	(+707)
chr11	34089543	34090327	Sox21_110_peak_11194	CAPRIN1	(+16705)
chr11	34096831	34097553	Sox21_110_peak_11196	CAPRIN1	(+23962)
chr11	34207939	34208323	Sox21_110_peak_11201	NAT10	(+80982)
chr11	34226476	34226866	Sox21_110_peak_11202	NAT10	(+99522)
chr11	34392919	34393334	Sox21_110_peak_11213	ABTB2	(-13572)
chr11	34417817	34418116	Sox21_110_peak_11215	ABTB2	(-38412)
chr11	34676212	34677111	Sox21_110_peak_11223	EHF	(+22651)
chr11	34929716	34930181	Sox21_110_peak_11232	APIP	(+8097)
chr11	35188168	35188816	Sox21_110_peak_11255	CD44	(+27764)
chr11	35358662	35359080	Sox21_110_peak_11277	SLC1A2	(+81925)
chr11	35385585	35386040	Sox21_110_peak_11279	SLC1A2	(+54983)
chr11	35412598	35412975	Sox21_110_peak_11281	SLC1A2	(+28009)
chr11	36521774	36522333	Sox21_110_peak_11314	TRAF6	(+9768)
chr11	40350579	40351214	Sox21_110_peak_11333	LRRC4C	(-35233)
chr11	40819544	40819952	Sox21_110_peak_11351	LRRC4C	(-504084)
chr11	41975704	41975947	Sox21_110_peak_11419	API5	(-1357713)
chr11	42652805	42653562	Sox21_110_peak_11426	API5	(-680355)
chr11	42730805	42731157	Sox21_110_peak_11428	API5	(-602558)
chr11	43852268	43853069	Sox21_110_peak_11439	ALKBH3	(-49720)
chr11	43890405	43890797	Sox21_110_peak_11442	ALKBH3	(-11788)
chr11	43942270	43942684	Sox21_110_peak_11443	ALKBH3	(+40088)
chr11	45286436	45286899	Sox21_110_peak_11458	SYT13	(+21202)
chr11	46004433	46005050	Sox21_110_peak_11462	GYLTL1B	(+61546)
chr11	46223792	46224075	Sox21_110_peak_11482	CREB3L1	(-75278)
chr11	46224217	46224644	Sox21_110_peak_11483	CREB3L1	(-74781)
chr11	46575744	46576510	Sox21_110_peak_11491	AMBRA1	(+36787)
chr11	46969064	46969366	Sox21_110_peak_11503	C11orf49	(+10886)
chr11	47286776	47287116	Sox21_110_peak_11513	MADD	(-4279)
chr11	47561728	47562177	Sox21_110_peak_11520	CELF1	(-16413)
chr11	47753104	47753353	Sox21_110_peak_11528	AGBL2	(-16317)
chr11	47940684	47940977	Sox21_110_peak_11533	PTPRJ	(-61282)
chr11	57269513	57269786	Sox21_110_peak_11561	SLC43A1	(+13609)
chr11	57530047	57530378	Sox21_110_peak_11564	CTNND1	(+944)
chr11	57742261	57742525	Sox21_110_peak_11571	OR9Q1	(-48960)
chr11	58102236	58103026	Sox21_110_peak_11576	OR5B17	(+23911)
chr11	60716731	60717303	Sox21_110_peak_11610	SLC15A3	(+2240)
chr11	60920807	60921219	Sox21_110_peak_11614	VPS37C	(+8076)
chr11	61267531	61267964	Sox21_110_peak_11620	PPP1R32	(+19156)
chr11	65047267	65047641	Sox21_110_peak_11684	POLA2	(+18221)
chr11	65259073	65259539	Sox21_110_peak_11698	SCYL1	(-33242)
chr11	67141509	67142004	Sox21_110_peak_11755	CLCF1	(-549)
chr11	67780753	67781068	Sox21_110_peak_11762	ALDH3B1	(+4863)
chr11	69311894	69312391	Sox21_110_peak_11796	CCND1	(-143712)
chr11	72260426	72260871	Sox21_110_peak_11846	CLPB	(-114957)
chr11	72411144	72411530	Sox21_110_peak_11851	PDE2A	(-25840)
chr11	73849509	73850114	Sox21_110_peak_11882	C2CD3	(+32252)
chr11	73852269	73852669	Sox21_110_peak_11883	C2CD3	(+29595)
chr11	74030254	74030660	Sox21_110_peak_11890	P4HA3	(-7755)
chr11	74129570	74129969	Sox21_110_peak_11900	PGM2L1	(-20252)
chr11	74398563	74399002	Sox21_110_peak_11911	CHRDL2	(+43437)
chr11	74465830	74466335	Sox21_110_peak_11913	RNF169	(+6170)
chr11	74531944	74532217	Sox21_110_peak_11914	RNF169	(+72168)
chr11	74643928	74644282	Sox21_110_peak_11919	XRRA1	(+16127)
chr11	75037225	75037617	Sox21_110_peak_11924	ARRB1	(+25328)
chr11	75060513	75060842	Sox21_110_peak_11927	ARRB1	(+2071)
chr11	76155800	76156153	Sox21_110_peak_11946	C11orf30	(-2006)
chr11	76271344	76271656	Sox21_110_peak_11949	LRRC32	(+109544)
chr11	76731116	76731793	Sox21_110_peak_11962	B3GNT6	(-13930)
chr11	76998709	76999050	Sox21_110_peak_11966	GDPD4	(-417)
chr11	77313344	77314001	Sox21_110_peak_11977	AQP11	(+12993)
chr11	80304996	80305449	Sox21_110_peak_12016	TENM4	(-1153528)
chr11	83004003	83004413	Sox21_110_peak_12049	CCDC90B	(-6758)
chr11	83404536	83404898	Sox21_110_peak_12055	CCDC90B	(-407267)
chr11	85373067	85373780	Sox21_110_peak_12071	CREBZF	(+2722)
chr11	85429845	85430375	Sox21_110_peak_12073	SYTL2	(+7401)
chr11	86195199	86195763	Sox21_110_peak_12106	CCDC81	(+109547)
chr11	86235079	86235690	Sox21_110_peak_12108	ME3	(+148293)
chr11	86288915	86289519	Sox21_110_peak_12113	ME3	(+94461)
chr11	86430814	86431115	Sox21_110_peak_12121	ME3	(-47287)
chr11	86454538	86455258	Sox21_110_peak_12129	PRSS23	(-56384)
chr11	86884349	86885028	Sox21_110_peak_12143	TMEM135	(+135640)
chr11	88027121	88027500	Sox21_110_peak_12148	CTSC	(+43644)
chr11	88131514	88131916	Sox21_110_peak_12156	CTSC	(-60760)
chr11	92206966	92207224	Sox21_110_peak_12196	FAT3	(+121833)
chr11	92426435	92426949	Sox21_110_peak_12201	MTNR1B	(-276194)
chr11	92440339	92440873	Sox21_110_peak_12206	MTNR1B	(-262280)
chr11	92665178	92665484	Sox21_110_peak_12212	MTNR1B	(-37555)
chr11	92692794	92693031	Sox21_110_peak_12213	MTNR1B	(-9973)
chr11	92733635	92734060	Sox21_110_peak_12215	MTNR1B	(+30962)
chr11	92787998	92788543	Sox21_110_peak_12221	MTNR1B	(+85385)
chr11	93275074	93275496	Sox21_110_peak_12231	SMCO4	(+1389)
chr11	93471359	93471834	Sox21_110_peak_12237	C11orf54	(-3160)
chr11	94439286	94439684	Sox21_110_peak_12250	AMOTL1	(-62052)
chr11	94609724	94610134	Sox21_110_peak_12270	KDM4D	(-96916)
chr11	94618285	94618681	Sox21_110_peak_12275	KDM4D	(-88362)
chr11	95017270	95017559	Sox21_110_peak_12296	SESN3	(-53054)
chr11	95022651	95022882	Sox21_110_peak_12297	SESN3	(-58406)
chr11	95186861	95187484	Sox21_110_peak_12304	SESN3	(-222812)
chr11	95448864	95449275	Sox21_110_peak_12318	FAM76B	(+73885)
chr11	95564268	95564758	Sox21_110_peak_12319	CEP57	(+40888)
chr11	95732848	95733706	Sox21_110_peak_12330	MTMR2	(-75818)
chr11	95747273	95747730	Sox21_110_peak_12332	MTMR2	(-90043)
chr11	95855878	95856355	Sox21_110_peak_12345	MTMR2	(-198658)
chr11	95883196	95883575	Sox21_110_peak_12351	MAML2	(+192958)
chr11	95945755	95946047	Sox21_110_peak_12365	MAML2	(+130443)
chr11	95992306	95992987	Sox21_110_peak_12381	MAML2	(+83697)
chr11	96041926	96042615	Sox21_110_peak_12396	MAML2	(+34073)
chr11	100432789	100433202	Sox21_110_peak_12410	ARHGAP42	(-125411)
chr11	101741270	101741547	Sox21_110_peak_12427	KIAA1377	(-44337)
chr11	102048989	102049323	Sox21_110_peak_12436	YAP1	(+67964)
chr11	102444577	102444954	Sox21_110_peak_12453	MMP7	(-43282)
chr11	102473766	102474159	Sox21_110_peak_12455	MMP20	(+22100)
chr11	103399842	103400360	Sox21_110_peak_12464	DYNC2H1	(+419797)
chr11	103496091	103496296	Sox21_110_peak_12472	DDI1	(-411114)
chr11	103763287	103763686	Sox21_110_peak_12477	DDI1	(-143821)
chr11	105590168	105590580	Sox21_110_peak_12493	GRIA4	(+109574)
chr11	105883452	105883961	Sox21_110_peak_12498	MSANTD4	(+9247)
chr11	107460942	107461257	Sox21_110_peak_12518	ELMOD1	(-856)
chr11	108487230	108487712	Sox21_110_peak_12552	EXPH5	(-23097)
chr11	108781353	108781582	Sox21_110_peak_12563	DDX10	(+245716)
chr11	109964804	109965156	Sox21_110_peak_12596	ZC3H12C	(+893)
chr11	110043424	110043764	Sox21_110_peak_12604	ZC3H12C	(+79507)
chr11	110122627	110123137	Sox21_110_peak_12611	RDX	(+44555)
chr11	110182552	110182889	Sox21_110_peak_12616	RDX	(-15284)
chr11	110227889	110228597	Sox21_110_peak_12619	RDX	(-60806)
chr11	110233537	110234276	Sox21_110_peak_12620	RDX	(-66470)
chr11	110664312	110664636	Sox21_110_peak_12630	ARHGAP20	(-81023)
chr11	111664460	111664928	Sox21_110_peak_12663	PPP2R1B	(-27588)
chr11	111809537	111809934	Sox21_110_peak_12670	DIXDC1	(+1809)
chr11	111999243	111999544	Sox21_110_peak_12681	IL18	(+35446)
chr11	112027775	112028446	Sox21_110_peak_12682	IL18	(+6729)
chr11	112126088	112126532	Sox21_110_peak_12685	PLET1	(+5273)
chr11	112189021	112189311	Sox21_110_peak_12689	PLET1	(-57583)
chr11	112394235	112394776	Sox21_110_peak_12695	PLET1	(-262923)
chr11	112848399	112848953	Sox21_110_peak_12715	NCAM1	(+16518)
chr11	113132854	113133234	Sox21_110_peak_12731	TTC12	(-52207)
chr11	113255190	113255589	Sox21_110_peak_12734	ANKK1	(-3123)
chr11	113390630	113391083	Sox21_110_peak_12740	DRD2	(-44746)
chr11	113458193	113458455	Sox21_110_peak_12744	DRD2	(-112213)
chr11	113569829	113570110	Sox21_110_peak_12747	TMPRSS5	(+7125)
chr11	114037584	114038026	Sox21_110_peak_12755	NNMT	(-90748)
chr11	114349469	114349784	Sox21_110_peak_12772	REXO2	(+39519)
chr11	115655304	115655522	Sox21_110_peak_12811	CADM1	(-280280)
chr11	116103067	116103428	Sox21_110_peak_12829	BUD13	(+540456)
chr11	116724102	116724656	Sox21_110_peak_12839	APOA1	(-15713)
chr11	116732219	116732690	Sox21_110_peak_12840	APOA1	(-23789)
chr11	116943278	116943704	Sox21_110_peak_12858	SIK3	(+25502)
chr11	116966357	116967082	Sox21_110_peak_12863	SIK3	(+2273)
chr11	117151934	117152282	Sox21_110_peak_12868	BACE1	(+34864)
chr11	119304147	119304492	Sox21_110_peak_12916	THY1	(-9482)
chr11	119614605	119614928	Sox21_110_peak_12926	PVRL1	(-14973)
chr11	120271339	120272207	Sox21_110_peak_12943	ARHGEF12	(+63986)
chr11	120460991	120461348	Sox21_110_peak_12949	GRIK4	(+78702)
chr11	120581103	120581459	Sox21_110_peak_12952	GRIK4	(+198813)
chr11	122037810	122038246	Sox21_110_peak_13022	BLID	(-51105)
chr11	122059895	122060466	Sox21_110_peak_13031	BLID	(-73258)
chr11	122513247	122513469	Sox21_110_peak_13036	UBASH3B	(-13025)
chr11	122727156	122727899	Sox21_110_peak_13059	CRTAM	(+18320)
chr11	122989416	122989792	Sox21_110_peak_13069	HSPA8	(-56561)
chr11	123110083	123110440	Sox21_110_peak_13075	CLMP	(-44273)
chr11	123304940	123305241	Sox21_110_peak_13080	GRAMD1B	(-91439)
chr11	123321474	123322231	Sox21_110_peak_13081	GRAMD1B	(-74677)
chr11	123364329	123364653	Sox21_110_peak_13085	GRAMD1B	(-32039)
chr11	123414476	123414937	Sox21_110_peak_13090	GRAMD1B	(+18177)
chr11	124471940	124472413	Sox21_110_peak_13096	PANX3	(-9209)
chr11	125496858	125497585	Sox21_110_peak_13113	CHEK1	(+986)
chr11	126494413	126494675	Sox21_110_peak_13139	ST3GAL4	(+218867)
chr11	128080135	128080739	Sox21_110_peak_13165	ETS1	(+377016)
chr11	128452762	128453032	Sox21_110_peak_13177	ETS1	(+4556)
chr11	128579182	128579744	Sox21_110_peak_13178	FLI1	(+15798)
chr11	128931295	128931808	Sox21_110_peak_13184	TP53AIP1	(-118730)
chr11	129013087	129013789	Sox21_110_peak_13187	ARHGAP32	(+48655)
chr11	129509161	129509535	Sox21_110_peak_13199	TMEM45B	(-176366)
chr11	129906849	129907310	Sox21_110_peak_13213	APLP2	(-32721)
chr11	130450312	130450717	Sox21_110_peak_13230	C11orf44	(-92336)
chr11	130481692	130482150	Sox21_110_peak_13233	C11orf44	(-60930)
chr11	130607445	130608354	Sox21_110_peak_13238	C11orf44	(+65049)
chr11	130717419	130717976	Sox21_110_peak_13244	SNX19	(+68706)
chr11	130743674	130743933	Sox21_110_peak_13246	SNX19	(+42600)
chr11	131926476	131927181	Sox21_110_peak_13265	NTM	(+145473)
chr11	132831955	132832146	Sox21_110_peak_13294	OPCML	(-18485)
chr11	133067228	133067881	Sox21_110_peak_13295	OPCML	(-253989)
chr11	133765878	133766232	Sox21_110_peak_13301	SPATA19	(-50659)
chr11	133804595	133805107	Sox21_110_peak_13302	IGSF9B	(+22029)
chr12	95456	95707	Sox21_110_peak_13318	IQSEC3	(-80349)
chr12	291896	292237	Sox21_110_peak_13319	SLC6A12	(+31622)
chr12	515986	516389	Sox21_110_peak_13323	CCDC77	(+5446)
chr12	639566	639930	Sox21_110_peak_13326	B4GALNT3	(+70218)
chr12	899562	899979	Sox21_110_peak_13343	WNK1	(+37682)
chr12	1068020	1068327	Sox21_110_peak_13349	RAD52	(-9286)
chr12	1628485	1628840	Sox21_110_peak_13375	FBXL14	(+74668)
chr12	1869638	1870553	Sox21_110_peak_13384	LRTM2	(-59337)
chr12	2102515	2103075	Sox21_110_peak_13389	DCP1B	(+10882)
chr12	3217130	3217539	Sox21_110_peak_13404	TSPAN9	(+30792)
chr12	4758404	4758831	Sox21_110_peak_13420	NDUFA9	(+345)
chr12	6432394	6432735	Sox21_110_peak_13447	PLEKHG6	(+12466)
chr12	6481859	6482265	Sox21_110_peak_13449	SCNN1A	(+2328)
chr12	7052596	7053135	Sox21_110_peak_13461	C12orf57	(-320)
chr12	8062576	8063047	Sox21_110_peak_13467	SLC2A3	(+26059)
chr12	8218887	8219298	Sox21_110_peak_13476	C3AR1	(-26)
chr12	8229819	8230240	Sox21_110_peak_13478	NECAP1	(-4777)
chr12	8261340	8261656	Sox21_110_peak_13480	CLEC4A	(-14730)
chr12	9268352	9269310	Sox21_110_peak_13500	A2M	(-78)
chr12	10869138	10870032	Sox21_110_peak_13538	YBX3	(+6326)
chr12	11709175	11709777	Sox21_110_peak_13546	ETV6	(-93312)
chr12	11733063	11733657	Sox21_110_peak_13548	ETV6	(-69428)
chr12	11857968	11858364	Sox21_110_peak_13559	ETV6	(+55378)
chr12	11967311	11967716	Sox21_110_peak_13573	ETV6	(+164726)
chr12	11991955	11992386	Sox21_110_peak_13577	ETV6	(+189383)
chr12	12031023	12031408	Sox21_110_peak_13579	BCL2L14	(-192657)
chr12	12038200	12039180	Sox21_110_peak_13581	BCL2L14	(-185183)
chr12	12162005	12162618	Sox21_110_peak_13588	BCL2L14	(-61561)
chr12	12435691	12436045	Sox21_110_peak_13603	LRP6	(-16122)
chr12	12595492	12595767	Sox21_110_peak_13613	LOH12CR1	(+85575)
chr12	12874876	12875794	Sox21_110_peak_13632	APOLD1	(-3530)
chr12	12911329	12912293	Sox21_110_peak_13638	APOLD1	(+32946)
chr12	12956179	12956455	Sox21_110_peak_13641	DDX47	(-9963)
chr12	12961587	12961890	Sox21_110_peak_13645	DDX47	(-4541)
chr12	13040458	13040702	Sox21_110_peak_13652	GPRC5A	(-3136)
chr12	13129318	13129812	Sox21_110_peak_13655	HEBP1	(+23642)
chr12	13251261	13251735	Sox21_110_peak_13657	GSG1	(+5081)
chr12	13326454	13326913	Sox21_110_peak_13665	EMP1	(-22966)
chr12	13349280	13349836	Sox21_110_peak_13668	EMP1	(-92)
chr12	13676400	13676746	Sox21_110_peak_13686	EMP1	(+326923)
chr12	14066334	14066712	Sox21_110_peak_13702	GRIN2B	(+66530)
chr12	15787105	15787618	Sox21_110_peak_13744	EPS8	(+155148)
chr12	15853368	15853928	Sox21_110_peak_13755	EPS8	(+88862)
chr12	18536073	18536507	Sox21_110_peak_13801	PIK3C2G	(+121816)
chr12	19018018	19018425	Sox21_110_peak_13809	CAPZA3	(+127177)
chr12	19152711	19153099	Sox21_110_peak_13816	PLEKHA5	(-129797)
chr12	19171510	19171961	Sox21_110_peak_13818	PLEKHA5	(-110966)
chr12	19278233	19278649	Sox21_110_peak_13821	PLEKHA5	(-4261)
chr12	19351206	19351672	Sox21_110_peak_13829	PLEKHA5	(+68737)
chr12	19426769	19427251	Sox21_110_peak_13838	PLEKHA5	(+144308)
chr12	19728829	19729144	Sox21_110_peak_13856	AEBP2	(+136379)
chr12	20365415	20366249	Sox21_110_peak_13875	PDE3A	(-156347)
chr12	20604734	20605108	Sox21_110_peak_13877	PDE3A	(+82742)
chr12	24379967	24380552	Sox21_110_peak_13958	SOX5	(-277623)
chr12	24433356	24433763	Sox21_110_peak_13964	SOX5	(-330923)
chr12	24516731	24517323	Sox21_110_peak_13968	SOX5	(-414390)
chr12	24702342	24702574	Sox21_110_peak_13984	BCAT1	(+353551)
chr12	24715361	24715772	Sox21_110_peak_13988	BCAT1	(+340442)
chr12	24872404	24872774	Sox21_110_peak_13991	BCAT1	(+183420)
chr12	25053940	25054494	Sox21_110_peak_13996	BCAT1	(+1792)
chr12	25100690	25101370	Sox21_110_peak_14000	BCAT1	(-45021)
chr12	25353720	25354076	Sox21_110_peak_14010	LYRM5	(+5748)
chr12	25486697	25487256	Sox21_110_peak_14017	KRAS	(-83240)
chr12	25964535	25965121	Sox21_110_peak_14037	RASSF8	(-147163)
chr12	26164004	26164413	Sox21_110_peak_14060	RASSF8	(+52218)
chr12	26181996	26182525	Sox21_110_peak_14063	RASSF8	(+70270)
chr12	26196493	26196835	Sox21_110_peak_14067	BHLHE41	(+81396)
chr12	26306238	26306688	Sox21_110_peak_14073	BHLHE41	(-28403)
chr12	26451790	26452178	Sox21_110_peak_14081	SSPN	(+103555)
chr12	26471077	26471523	Sox21_110_peak_14082	SSPN	(+122871)
chr12	26491991	26492522	Sox21_110_peak_14085	SSPN	(+143828)
chr12	26522539	26523043	Sox21_110_peak_14086	SSPN	(+174362)
chr12	26941497	26941907	Sox21_110_peak_14099	ITPR2	(+44429)
chr12	27484011	27484663	Sox21_110_peak_14144	ARNTL2	(-1651)
chr12	27772139	27772606	Sox21_110_peak_14167	REP15	(-77055)
chr12	28912279	28912715	Sox21_110_peak_14199	FAR2	(-389636)
chr12	29469579	29470111	Sox21_110_peak_14210	ERGIC2	(+64241)
chr12	30947857	30948375	Sox21_110_peak_14236	CAPRIN2	(-40668)
chr12	31358915	31359276	Sox21_110_peak_14247	FAM60A	(+120210)
chr12	31644584	31645229	Sox21_110_peak_14253	DENND5B	(+99124)
chr12	31885763	31886398	Sox21_110_peak_14274	H3F3C	(+59094)
chr12	31902124	31902731	Sox21_110_peak_14276	H3F3C	(+42747)
chr12	32204434	32204965	Sox21_110_peak_14283	BICD1	(-55463)
chr12	32242313	32243005	Sox21_110_peak_14285	BICD1	(-17504)
chr12	32287289	32287804	Sox21_110_peak_14293	BICD1	(+27384)
chr12	32308825	32309648	Sox21_110_peak_14298	BICD1	(+49074)
chr12	32370854	32371314	Sox21_110_peak_14302	BICD1	(+110921)
chr12	40296607	40297069	Sox21_110_peak_14344	SLC2A13	(+202823)
chr12	40448399	40448770	Sox21_110_peak_14349	SLC2A13	(+51076)
chr12	40620399	40620749	Sox21_110_peak_14355	LRRK2	(+1698)
chr12	42524648	42525456	Sox21_110_peak_14390	GXYLT1	(+13629)
chr12	42630577	42630943	Sox21_110_peak_14396	YAF2	(+1278)
chr12	42868241	42868455	Sox21_110_peak_14397	PRICKLE1	(+9449)
chr12	43099640	43100018	Sox21_110_peak_14406	PRICKLE1	(-222032)
chr12	43353976	43354432	Sox21_110_peak_14412	PRICKLE1	(-476407)
chr12	43631328	43632539	Sox21_110_peak_14420	ADAMTS20	(+313790)
chr12	43667330	43667539	Sox21_110_peak_14421	ADAMTS20	(+278289)
chr12	43764195	43764452	Sox21_110_peak_14429	ADAMTS20	(+181400)
chr12	44766118	44766564	Sox21_110_peak_14442	NELL2	(+504539)
chr12	45773140	45773442	Sox21_110_peak_14456	ANO6	(+163423)
chr12	46659989	46660579	Sox21_110_peak_14486	SLC38A1	(+2511)
chr12	46824092	46824551	Sox21_110_peak_14501	SLC38A2	(-57672)
chr12	46825595	46826063	Sox21_110_peak_14502	SLC38A2	(-59179)
chr12	46956629	46957016	Sox21_110_peak_14512	SLC38A2	(-190173)
chr12	47353218	47353666	Sox21_110_peak_14519	PCED1B	(-119944)
chr12	47415076	47415456	Sox21_110_peak_14523	PCED1B	(-58120)
chr12	47478826	47479344	Sox21_110_peak_14527	AMIGO2	(-5437)
chr12	47630191	47630531	Sox21_110_peak_14535	AMIGO2	(-156713)
chr12	48994769	48995085	Sox21_110_peak_14558	LALBA	(-31098)
chr12	49583391	49583934	Sox21_110_peak_14564	TUBA1A	(-556)
chr12	49592530	49593021	Sox21_110_peak_14566	TUBA1A	(-9669)
chr12	49616399	49616808	Sox21_110_peak_14571	TUBA1A	(-33497)
chr12	49662389	49662864	Sox21_110_peak_14573	TUBA1C	(+3937)
chr12	49883484	49884144	Sox21_110_peak_14581	KCNH3	(-49126)
chr12	49908850	49909375	Sox21_110_peak_14584	KCNH3	(-23827)
chr12	49912691	49912997	Sox21_110_peak_14585	KCNH3	(-20096)
chr12	50144122	50144821	Sox21_110_peak_14597	TMBIM6	(+8880)
chr12	50437715	50438071	Sox21_110_peak_14617	ASIC1	(-13438)
chr12	50544951	50545529	Sox21_110_peak_14622	CERS5	(+15965)
chr12	50595723	50596005	Sox21_110_peak_14631	CERS5	(-34659)
chr12	50614211	50614643	Sox21_110_peak_14634	CERS5	(-53222)
chr12	50698008	50698394	Sox21_110_peak_14646	LIMA1	(-20912)
chr12	51007763	51008572	Sox21_110_peak_14662	DIP2B	(+109278)
chr12	51041258	51041618	Sox21_110_peak_14671	ATF1	(-116637)
chr12	51406441	51406792	Sox21_110_peak_14685	SLC11A2	(+15441)
chr12	51765103	51765760	Sox21_110_peak_14702	GALNT6	(+11915)
chr12	51781846	51782343	Sox21_110_peak_14703	GALNT6	(-4748)
chr12	51813573	51813929	Sox21_110_peak_14704	SLC4A8	(-4804)
chr12	52167292	52167630	Sox21_110_peak_14715	ANKRD33	(-114283)
chr12	52526544	52527018	Sox21_110_peak_14722	KRT80	(+59003)
chr12	52556818	52557155	Sox21_110_peak_14725	KRT80	(+28797)
chr12	52641194	52641615	Sox21_110_peak_14731	KRT7	(+14507)
chr12	52834675	52835363	Sox21_110_peak_14739	KRT75	(-6710)
chr12	53076135	53076364	Sox21_110_peak_14745	KRT1	(-2059)
chr12	53265130	53265434	Sox21_110_peak_14747	KRT78	(-22504)
chr12	53892608	53892885	Sox21_110_peak_14781	TARBP2	(-1963)
chr12	54623377	54623952	Sox21_110_peak_14797	SMUG1	(-40887)
chr12	54776859	54777237	Sox21_110_peak_14813	ZNF385A	(+8034)
chr12	56303107	56303316	Sox21_110_peak_14828	WIBG	(+18485)
chr12	56915327	56915742	Sox21_110_peak_14843	RBMS2	(-178)
chr12	57457726	57458381	Sox21_110_peak_14852	MYO1A	(-13505)
chr12	57472785	57473146	Sox21_110_peak_14855	TMEM194A	(-414)
chr12	57505790	57506196	Sox21_110_peak_14858	STAT6	(-777)
chr12	58758567	58758991	Sox21_110_peak_14878	XRCC6BP1	(+423419)
chr12	59197729	59198093	Sox21_110_peak_14887	LRIG3	(+116392)
chr12	63118543	63119090	Sox21_110_peak_14909	PPM1H	(+210000)
chr12	64043312	64043708	Sox21_110_peak_14922	DPY19L2	(+18847)
chr12	64855380	64855804	Sox21_110_peak_14961	TBK1	(+9932)
chr12	65073359	65073956	Sox21_110_peak_14976	RASSF3	(+69365)
chr12	65133561	65133885	Sox21_110_peak_14978	GNS	(+19504)
chr12	65146489	65147127	Sox21_110_peak_14981	GNS	(+6419)
chr12	65200343	65200734	Sox21_110_peak_14983	TBC1D30	(-17813)
chr12	65824643	65825062	Sox21_110_peak_14995	MSRB3	(+152430)
chr12	66025344	66026082	Sox21_110_peak_15008	HMGA2	(-192198)
chr12	66042757	66043190	Sox21_110_peak_15009	HMGA2	(-174937)
chr12	66050248	66051127	Sox21_110_peak_15011	HMGA2	(-167223)
chr12	66342224	66342909	Sox21_110_peak_15032	HMGA2	(+124656)
chr12	67531141	67531354	Sox21_110_peak_15042	CAND1	(-131813)
chr12	68092272	68092980	Sox21_110_peak_15065	DYRK2	(+50125)
chr12	68188926	68189479	Sox21_110_peak_15068	DYRK2	(+146702)
chr12	68205327	68206106	Sox21_110_peak_15071	DYRK2	(+163216)
chr12	68730581	68731022	Sox21_110_peak_15091	MDM1	(-4690)
chr12	68952955	68953371	Sox21_110_peak_15104	RAP1B	(-51456)
chr12	68959002	68959727	Sox21_110_peak_15105	RAP1B	(-45254)
chr12	69223759	69224251	Sox21_110_peak_15116	MDM2	(+22049)
chr12	69401018	69401993	Sox21_110_peak_15122	CPM	(-74527)
chr12	69453161	69453632	Sox21_110_peak_15129	CPM	(-126418)
chr12	69461931	69462616	Sox21_110_peak_15132	CPM	(-135295)
chr12	69928222	69928636	Sox21_110_peak_15154	CCT2	(-50685)
chr12	70446761	70447069	Sox21_110_peak_15164	MYRFL	(+120599)
chr12	71039298	71040086	Sox21_110_peak_15175	PTPRB	(-8472)
chr12	75947201	75947729	Sox21_110_peak_15205	KRR1	(-42064)
chr12	75979229	75979505	Sox21_110_peak_15207	KRR1	(-73966)
chr12	76029272	76029731	Sox21_110_peak_15212	KRR1	(-124101)
chr12	76054506	76054904	Sox21_110_peak_15218	KRR1	(-149304)
chr12	76060758	76061095	Sox21_110_peak_15221	KRR1	(-155526)
chr12	76116361	76116881	Sox21_110_peak_15232	KRR1	(-211220)
chr12	76160391	76160879	Sox21_110_peak_15242	KRR1	(-255234)
chr12	76371594	76372454	Sox21_110_peak_15262	PHLDA1	(+55688)
chr12	76414556	76415202	Sox21_110_peak_15268	PHLDA1	(+12833)
chr12	76479797	76480160	Sox21_110_peak_15280	NAP1L1	(-1166)
chr12	76722941	76723351	Sox21_110_peak_15289	BBS10	(+19076)
chr12	77271122	77271613	Sox21_110_peak_15318	CSRP2	(+1472)
chr12	77456675	77457306	Sox21_110_peak_15324	E2F7	(+2369)
chr12	77515972	77516345	Sox21_110_peak_15334	E2F7	(-56799)
chr12	78337283	78337889	Sox21_110_peak_15340	NAV3	(+112517)
chr12	78389233	78389548	Sox21_110_peak_15344	NAV3	(+164322)
chr12	78482008	78482433	Sox21_110_peak_15349	NAV3	(+257152)
chr12	78604585	78605143	Sox21_110_peak_15355	NAV3	(+379795)
chr12	79196296	79196636	Sox21_110_peak_15365	SYT1	(-61983)
chr12	79941094	79941568	Sox21_110_peak_15391	PAWR	(+143546)
chr12	80078899	80079438	Sox21_110_peak_15400	PAWR	(+5708)
chr12	80238460	80238848	Sox21_110_peak_15409	PPP1R12A	(+90324)
chr12	80291411	80291841	Sox21_110_peak_15412	PPP1R12A	(+37352)
chr12	80327003	80327685	Sox21_110_peak_15418	PPP1R12A	(+1634)
chr12	80662732	80663315	Sox21_110_peak_15431	OTOGL	(+59791)
chr12	80945570	80946040	Sox21_110_peak_15438	PTPRQ	(+107679)
chr12	82062294	82062748	Sox21_110_peak_15464	PPFIA2	(+90588)
chr12	83060198	83060590	Sox21_110_peak_15480	TMTC2	(-20265)
chr12	86770456	86770741	Sox21_110_peak_15501	MGAT4C	(-120554)
chr12	87903181	87903563	Sox21_110_peak_15509	C12orf50	(+519817)
chr12	88765206	88765526	Sox21_110_peak_15534	KITLG	(+208872)
chr12	88814156	88814550	Sox21_110_peak_15544	KITLG	(+159885)
chr12	88865374	88865961	Sox21_110_peak_15545	KITLG	(+108570)
chr12	89466875	89467185	Sox21_110_peak_15570	DUSP6	(+280018)
chr12	89619255	89620105	Sox21_110_peak_15583	DUSP6	(+127368)
chr12	89746040	89746920	Sox21_110_peak_15590	DUSP6	(+568)
chr12	89767986	89768393	Sox21_110_peak_15593	DUSP6	(-21142)
chr12	89769387	89770016	Sox21_110_peak_15594	DUSP6	(-22654)
chr12	90057797	90058196	Sox21_110_peak_15611	ATP2B1	(+44611)
chr12	90162710	90163432	Sox21_110_peak_15617	ATP2B1	(-60463)
chr12	90250255	90250513	Sox21_110_peak_15621	ATP2B1	(-147776)
chr12	90484627	90485694	Sox21_110_peak_15632	ATP2B1	(-382553)
chr12	90629537	90629801	Sox21_110_peak_15639	ATP2B1	(-527061)
chr12	91302220	91302566	Sox21_110_peak_15648	CCER1	(+46560)
chr12	91775034	91776246	Sox21_110_peak_15658	DCN	(-198740)
chr12	91800686	91801089	Sox21_110_peak_15660	DCN	(-223988)
chr12	92432896	92433276	Sox21_110_peak_15675	BTG1	(+106587)
chr12	92618396	92618897	Sox21_110_peak_15687	BTG1	(-78974)
chr12	92764102	92764528	Sox21_110_peak_15690	CLLU1	(-53420)
chr12	92932705	92933563	Sox21_110_peak_15698	CLLU1	(+115399)
chr12	93364812	93365199	Sox21_110_peak_15726	EEA1	(-41899)
chr12	93585775	93586145	Sox21_110_peak_15733	NUDT4	(-185699)
chr12	93591700	93592310	Sox21_110_peak_15734	NUDT4	(-179654)
chr12	93623113	93623475	Sox21_110_peak_15735	NUDT4	(-148365)
chr12	93719530	93719991	Sox21_110_peak_15740	NUDT4	(-51898)
chr12	93920611	93920959	Sox21_110_peak_15757	SOCS2	(-42805)
chr12	94212700	94213311	Sox21_110_peak_15779	CRADD	(+141513)
chr12	94699256	94699653	Sox21_110_peak_15795	CCDC41	(+154273)
chr12	94963995	94964320	Sox21_110_peak_15799	TMCC3	(+80180)
chr12	94981512	94981998	Sox21_110_peak_15800	TMCC3	(+62583)
chr12	95034347	95034637	Sox21_110_peak_15805	TMCC3	(+9846)
chr12	95098195	95098674	Sox21_110_peak_15808	TMCC3	(-54097)
chr12	95155188	95155782	Sox21_110_peak_15813	TMCC3	(-111147)
chr12	95157962	95158241	Sox21_110_peak_15814	TMCC3	(-113764)
chr12	95496872	95497429	Sox21_110_peak_15818	NR2C1	(-29672)
chr12	95563167	95563565	Sox21_110_peak_15820	FGD6	(+47874)
chr12	95599373	95599887	Sox21_110_peak_15823	FGD6	(+11610)
chr12	96230033	96230304	Sox21_110_peak_15840	SNRPF	(-22537)
chr12	96530514	96530897	Sox21_110_peak_15849	ELK3	(-57454)
chr12	96865126	96865409	Sox21_110_peak_15872	C12orf55	(-18097)
chr12	98884844	98885145	Sox21_110_peak_15898	TMPO	(-24413)
chr12	99040022	99040815	Sox21_110_peak_15905	APAF1	(+1500)
chr12	99147939	99148365	Sox21_110_peak_15909	APAF1	(+109233)
chr12	99208002	99208516	Sox21_110_peak_15913	APAF1	(+169340)
chr12	99481034	99481420	Sox21_110_peak_15926	APAF1	(+442308)
chr12	100970269	100971080	Sox21_110_peak_15966	GAS2L3	(-16721)
chr12	100987228	100987747	Sox21_110_peak_15967	GAS2L3	(+92)
chr12	101238836	101239116	Sox21_110_peak_15972	ANO4	(+50391)
chr12	101381608	101382122	Sox21_110_peak_15976	ANO4	(+193280)
chr12	101388979	101389280	Sox21_110_peak_15977	ANO4	(+200545)
chr12	102799829	102800255	Sox21_110_peak_16002	IGF1	(+74299)
chr12	102868103	102868641	Sox21_110_peak_16008	IGF1	(+5969)
chr12	103355822	103356110	Sox21_110_peak_16012	ASCL1	(+4502)
chr12	103954302	103954843	Sox21_110_peak_16014	STAB2	(-26478)
chr12	104020153	104020515	Sox21_110_peak_16017	STAB2	(+39283)
chr12	104051139	104051573	Sox21_110_peak_16019	STAB2	(+70305)
chr12	104504441	104504754	Sox21_110_peak_16045	NFYB	(+27469)
chr12	104765223	104765435	Sox21_110_peak_16061	EID3	(+67812)
chr12	104934796	104935127	Sox21_110_peak_16070	CHST11	(+84211)
chr12	104972195	104972609	Sox21_110_peak_16072	CHST11	(+121651)
chr12	105065468	105065824	Sox21_110_peak_16076	CHST11	(+214895)
chr12	105089065	105089944	Sox21_110_peak_16077	SLC41A2	(+232928)
chr12	105776502	105776871	Sox21_110_peak_16102	APPL2	(-146826)
chr12	106316381	106316706	Sox21_110_peak_16123	NUAK1	(+217267)
chr12	106329845	106330317	Sox21_110_peak_16126	NUAK1	(+203730)
chr12	106502103	106502674	Sox21_110_peak_16137	NUAK1	(+31422)
chr12	106690089	106690428	Sox21_110_peak_16157	CKAP4	(-48493)
chr12	107134009	107134305	Sox21_110_peak_16176	RIC8B	(-34261)
chr12	107234021	107234468	Sox21_110_peak_16181	RIC8B	(+65827)
chr12	107287215	107287521	Sox21_110_peak_16184	C12orf23	(-62132)
chr12	107731118	107731466	Sox21_110_peak_16206	BTBD11	(+19102)
chr12	108957351	108957631	Sox21_110_peak_16227	ISCU	(+1114)
chr12	109037614	109038101	Sox21_110_peak_16233	SELPLG	(-12004)
chr12	109058342	109058783	Sox21_110_peak_16237	SELPLG	(-32709)
chr12	109085340	109086595	Sox21_110_peak_16249	CORO1C	(+39404)
chr12	109219932	109220295	Sox21_110_peak_16271	SSH1	(+31252)
chr12	109220620	109220837	Sox21_110_peak_16272	SSH1	(+30637)
chr12	109227629	109228046	Sox21_110_peak_16274	SSH1	(+23528)
chr12	109900946	109901334	Sox21_110_peak_16285	KCTD10	(+14209)
chr12	110275906	110276323	Sox21_110_peak_16292	TRPV4	(-23419)
chr12	110386827	110387262	Sox21_110_peak_16296	GIT2	(+46984)
chr12	110462107	110462908	Sox21_110_peak_16302	ANKRD13A	(+25180)
chr12	110476637	110477445	Sox21_110_peak_16303	ANKRD13A	(+39713)
chr12	110824969	110825337	Sox21_110_peak_16320	ANAPC7	(+16382)
chr12	111077585	111077944	Sox21_110_peak_16335	TCTN1	(+25796)
chr12	111355370	111355707	Sox21_110_peak_16351	MYL2	(+2842)
chr12	111372310	111372580	Sox21_110_peak_16353	MYL2	(-14064)
chr12	112380419	112380711	Sox21_110_peak_16372	TMEM116	(+70350)
chr12	112456593	112456974	Sox21_110_peak_16374	ERP29	(+5664)
chr12	113418109	113419182	Sox21_110_peak_16390	OAS2	(+2446)
chr12	113652443	113653121	Sox21_110_peak_16395	TPCN1	(-6483)
chr12	113737615	113738107	Sox21_110_peak_16401	SLC8B1	(+34974)
chr12	114204675	114205003	Sox21_110_peak_16404	RBM19	(+199272)
chr12	114225988	114226428	Sox21_110_peak_16406	RBM19	(+177903)
chr12	114701038	114701526	Sox21_110_peak_16414	TBX5	(+144965)
chr12	114753923	114754193	Sox21_110_peak_16415	TBX5	(+92189)
chr12	115312229	115312407	Sox21_110_peak_16416	TBX3	(-190923)
chr12	115779192	115779729	Sox21_110_peak_16419	TBX3	(-658066)
chr12	115878215	115878708	Sox21_110_peak_16424	TBX3	(-757067)
chr12	116491640	116492162	Sox21_110_peak_16430	MED13L	(+223242)
chr12	116561330	116562245	Sox21_110_peak_16436	MED13L	(+153355)
chr12	116572996	116573458	Sox21_110_peak_16440	MED13L	(+141916)
chr12	116864902	116865231	Sox21_110_peak_16473	MAP1LC3B2	(-132119)
chr12	116933164	116933543	Sox21_110_peak_16475	MAP1LC3B2	(-63832)
chr12	117354586	117354899	Sox21_110_peak_16496	FBXW8	(+5982)
chr12	117398039	117398263	Sox21_110_peak_16498	FBXW8	(+49390)
chr12	117408083	117408515	Sox21_110_peak_16499	FBXW8	(+59538)
chr12	118490264	118490749	Sox21_110_peak_16511	WSB2	(+8488)
chr12	118626695	118627417	Sox21_110_peak_16517	PEBP1	(+53393)
chr12	119195360	119195683	Sox21_110_peak_16527	SRRM4	(-223778)
chr12	119598032	119598232	Sox21_110_peak_16528	HSPB8	(-18315)
chr12	120218612	120218883	Sox21_110_peak_16533	CIT	(+96347)
chr12	120378698	120379006	Sox21_110_peak_16540	CCDC64	(-48821)
chr12	121344977	121345377	Sox21_110_peak_16568	SPPL3	(-3003)
chr12	122020509	122021113	Sox21_110_peak_16582	KDM2B	(-1922)
chr12	122297199	122297437	Sox21_110_peak_16595	HPD	(-553)
chr12	122708040	122708410	Sox21_110_peak_16607	DIABLO	(+3856)
chr12	122766672	122766926	Sox21_110_peak_16609	VPS33A	(-15731)
chr12	122851433	122851857	Sox21_110_peak_16611	CLIP1	(+13396)
chr12	122948759	122949225	Sox21_110_peak_16616	ZCCHC8	(+36526)
chr12	123318807	123319544	Sox21_110_peak_16634	HIP1R	(-797)
chr12	123378517	123379129	Sox21_110_peak_16644	VPS37B	(+2168)
chr12	123534772	123535090	Sox21_110_peak_16648	PITPNM2	(+60044)
chr12	123574272	123574734	Sox21_110_peak_16649	PITPNM2	(+20472)
chr12	123611156	123611563	Sox21_110_peak_16652	PITPNM2	(-16385)
chr12	123753989	123754318	Sox21_110_peak_16657	CDK2AP1	(+2533)
chr12	124233169	124233548	Sox21_110_peak_16666	DNAH10	(-13683)
chr12	125003397	125003834	Sox21_110_peak_16683	NCOR2	(-23818)
chr12	125423169	125423634	Sox21_110_peak_16715	UBC	(-23508)
chr12	126887435	126888043	Sox21_110_peak_16730	TMEM132B	(+1076577)
chr12	127610500	127610843	Sox21_110_peak_16741	TMEM132C	(-1141276)
chr12	127769676	127769988	Sox21_110_peak_16747	TMEM132C	(-982116)
chr12	131118413	131118703	Sox21_110_peak_16755	RIMBP2	(-116148)
chr12	132483060	132483464	Sox21_110_peak_16768	EP400	(+48754)
chr12	133841479	133841893	Sox21_110_peak_16777	ANHX	(-29005)
chr13	20208694	20209365	Sox21_110_peak_16779	MPHOSPH8	(+1209)
chr13	20435082	20435465	Sox21_110_peak_16785	ZMYM5	(+2390)
chr13	20933400	20933752	Sox21_110_peak_16808	GJB6	(-127042)
chr13	20993911	20994455	Sox21_110_peak_16809	CRYL1	(+105813)
chr13	21388037	21388345	Sox21_110_peak_16827	N6AMT2	(-40103)
chr13	21808632	21809043	Sox21_110_peak_16852	MRP63	(+58054)
chr13	22162637	22162970	Sox21_110_peak_16863	MICU2	(+15549)
chr13	22257157	22257734	Sox21_110_peak_16866	FGF9	(+11924)
chr13	23895442	23895988	Sox21_110_peak_16869	SACS	(+112126)
chr13	23952004	23952566	Sox21_110_peak_16877	SACS	(+55556)
chr13	24133083	24133660	Sox21_110_peak_16896	TNFRSF19	(-20127)
chr13	24192437	24192715	Sox21_110_peak_16903	TNFRSF19	(+39077)
chr13	24195396	24195799	Sox21_110_peak_16904	TNFRSF19	(+42099)
chr13	24270883	24271234	Sox21_110_peak_16911	TNFRSF19	(+117560)
chr13	24722817	24723388	Sox21_110_peak_16924	C1QTNF9	(-158201)
chr13	25076791	25077307	Sox21_110_peak_16945	PARP4	(+9899)
chr13	25204824	25205406	Sox21_110_peak_16949	ATP12A	(-49434)
chr13	25788981	25789271	Sox21_110_peak_16954	AMER2	(-42701)
chr13	25903789	25904069	Sox21_110_peak_16957	NUPL1	(+28267)
chr13	27082957	27083433	Sox21_110_peak_16970	WASF3	(-48692)
chr13	27617087	27617424	Sox21_110_peak_16980	USP12	(+128777)
chr13	27769115	27769850	Sox21_110_peak_16985	USP12	(-23450)
chr13	28157217	28157488	Sox21_110_peak_17003	LNX2	(+37188)
chr13	29050345	29050677	Sox21_110_peak_17018	FLT1	(+18721)
chr13	29290761	29291201	Sox21_110_peak_17023	SLC46A3	(+2126)
chr13	30010385	30010852	Sox21_110_peak_17028	SLC7A1	(+159206)
chr13	30031507	30031792	Sox21_110_peak_17029	SLC7A1	(+138175)
chr13	30157664	30158248	Sox21_110_peak_17035	SLC7A1	(+11869)
chr13	30160851	30161127	Sox21_110_peak_17036	SLC7A1	(+8836)
chr13	30258707	30258927	Sox21_110_peak_17039	SLC7A1	(-88992)
chr13	30347036	30347719	Sox21_110_peak_17044	UBL3	(+77443)
chr13	30422667	30423332	Sox21_110_peak_17050	UBL3	(+1821)
chr13	30576783	30577066	Sox21_110_peak_17061	UBL3	(-152104)
chr13	30699853	30700243	Sox21_110_peak_17070	KATNAL1	(+181573)
chr13	30716836	30717214	Sox21_110_peak_17074	KATNAL1	(+164596)
chr13	30760768	30761223	Sox21_110_peak_17078	KATNAL1	(+120625)
chr13	30912736	30912938	Sox21_110_peak_17092	KATNAL1	(-31216)
chr13	31004438	31004752	Sox21_110_peak_17099	KATNAL1	(-122974)
chr13	31144043	31144474	Sox21_110_peak_17107	HMGB1	(+47475)
chr13	31155072	31155551	Sox21_110_peak_17112	HMGB1	(+36422)
chr13	31314218	31314854	Sox21_110_peak_17123	ALOX5AP	(+4891)
chr13	31496702	31496988	Sox21_110_peak_17146	MEDAG	(+16517)
chr13	31746728	31746958	Sox21_110_peak_17162	HSPH1	(-10779)
chr13	32622973	32623387	Sox21_110_peak_17182	FRY	(+17743)
chr13	32859436	32859789	Sox21_110_peak_17190	ZAR1L	(+29868)
chr13	33162025	33162347	Sox21_110_peak_17201	PDS5B	(+1622)
chr13	33378928	33379321	Sox21_110_peak_17213	KL	(-211446)
chr13	33403994	33404541	Sox21_110_peak_17215	KL	(-186303)
chr13	33452420	33452728	Sox21_110_peak_17217	KL	(-137997)
chr13	33580779	33581230	Sox21_110_peak_17231	KL	(-9566)
chr13	33694016	33694599	Sox21_110_peak_17234	KL	(+103737)
chr13	33825352	33825882	Sox21_110_peak_17255	STARD13	(+34275)
chr13	33857680	33858660	Sox21_110_peak_17264	STARD13	(+1722)
chr13	33902886	33903232	Sox21_110_peak_17267	STARD13	(-43167)
chr13	34253271	34253791	Sox21_110_peak_17282	RFC3	(-138655)
chr13	34271160	34271487	Sox21_110_peak_17283	RFC3	(-120862)
chr13	34729692	34730737	Sox21_110_peak_17301	RFC3	(+338029)
chr13	34730896	34731626	Sox21_110_peak_17302	RFC3	(+339075)
chr13	34987090	34987470	Sox21_110_peak_17316	NBEA	(-529144)
chr13	35009384	35009823	Sox21_110_peak_17319	NBEA	(-506820)
chr13	35252269	35252746	Sox21_110_peak_17322	NBEA	(-263916)
chr13	35437743	35438206	Sox21_110_peak_17326	NBEA	(-78449)
chr13	36466024	36466648	Sox21_110_peak_17360	DCLK1	(+239107)
chr13	36497514	36498053	Sox21_110_peak_17362	DCLK1	(+207659)
chr13	36501358	36501865	Sox21_110_peak_17363	DCLK1	(+203831)
chr13	36604942	36605521	Sox21_110_peak_17369	DCLK1	(+100211)
chr13	37107886	37108334	Sox21_110_peak_17389	CCNA1	(+101615)
chr13	37145647	37146055	Sox21_110_peak_17390	SERTM1	(-102198)
chr13	37539837	37540247	Sox21_110_peak_17400	ALG5	(+33462)
chr13	37851958	37852172	Sox21_110_peak_17419	CSNK1A1L	(-172262)
chr13	38050987	38051339	Sox21_110_peak_17424	POSTN	(+121818)
chr13	39722734	39723003	Sox21_110_peak_17440	NHLRC3	(+110414)
chr13	43294612	43295026	Sox21_110_peak_17465	TNFSF11	(+146530)
chr13	49228275	49228573	Sox21_110_peak_17534	CYSLTR2	(-52527)
chr13	49466471	49466882	Sox21_110_peak_17543	FNDC3A	(-83371)
chr13	50975289	50975690	Sox21_110_peak_17558	DLEU1	(+319183)
chr13	50985477	50985898	Sox21_110_peak_17559	DLEU1	(+329381)
chr13	52435937	52436284	Sox21_110_peak_17585	CCDC70	(-6)
chr13	59686462	59686912	Sox21_110_peak_17601	DIAPH3	(+1051434)
chr13	65297917	65298268	Sox21_110_peak_17604	PCDH9	(+2506375)
chr13	67693850	67694045	Sox21_110_peak_17608	PCDH9	(+110520)
chr13	73009573	73009862	Sox21_110_peak_17617	MZT1	(+292107)
chr13	78270040	78270302	Sox21_110_peak_17636	SLAIN1	(-2845)
chr13	78314985	78315374	Sox21_110_peak_17639	SLAIN1	(+42164)
chr13	80850423	80850916	Sox21_110_peak_17666	SPRY2	(+63124)
chr13	97793610	97794258	Sox21_110_peak_17720	MBNL2	(-80675)
chr13	97910340	97910738	Sox21_110_peak_17727	MBNL2	(+35930)
chr13	97960134	97960599	Sox21_110_peak_17739	MBNL2	(+85758)
chr13	98019730	98020279	Sox21_110_peak_17742	RAP2A	(-66471)
chr13	98797244	98797657	Sox21_110_peak_17761	FARP1	(+1946)
chr13	99037075	99037410	Sox21_110_peak_17775	STK24	(+137009)
chr13	99399158	99399550	Sox21_110_peak_17793	SLC15A1	(+5554)
chr13	99562686	99563082	Sox21_110_peak_17796	DOCK9	(+67360)
chr13	99675256	99675708	Sox21_110_peak_17804	DOCK9	(-45238)
chr13	99716259	99716713	Sox21_110_peak_17810	DOCK9	(-86242)
chr13	99803012	99803984	Sox21_110_peak_17815	UBAC2	(-49530)
chr13	100784344	100784834	Sox21_110_peak_17844	PCCA	(+43252)
chr13	100809043	100809451	Sox21_110_peak_17845	PCCA	(+67910)
chr13	102108271	102108606	Sox21_110_peak_17865	ITGBL1	(+3473)
chr13	103359814	103360245	Sox21_110_peak_17896	METTL21C	(-13176)
chr13	103381888	103382248	Sox21_110_peak_17897	METTL21C	(-35214)
chr13	103522091	103522607	Sox21_110_peak_17901	ERCC5	(+25155)
chr13	106240152	106240672	Sox21_110_peak_17911	DAOA	(+121820)
chr13	106456859	106457367	Sox21_110_peak_17915	DAOA	(+338521)
chr13	106571356	106571769	Sox21_110_peak_17918	DAOA	(+452971)
chr13	106572639	106573220	Sox21_110_peak_17919	DAOA	(+454338)
chr13	106736025	106736392	Sox21_110_peak_17927	EFNB2	(+451253)
chr13	106803624	106804101	Sox21_110_peak_17939	EFNB2	(+383599)
chr13	106834551	106835155	Sox21_110_peak_17944	EFNB2	(+352609)
chr13	106971170	106971826	Sox21_110_peak_17952	EFNB2	(+215964)
chr13	107000390	107000934	Sox21_110_peak_17953	EFNB2	(+186800)
chr13	107031349	107031781	Sox21_110_peak_17960	EFNB2	(+155897)
chr13	107098367	107098664	Sox21_110_peak_17964	EFNB2	(+88946)
chr13	107124409	107124903	Sox21_110_peak_17965	EFNB2	(+62806)
chr13	107151513	107152044	Sox21_110_peak_17969	EFNB2	(+35683)
chr13	107159747	107160711	Sox21_110_peak_17974	EFNB2	(+27233)
chr13	107165240	107166804	Sox21_110_peak_17975	EFNB2	(+21440)
chr13	107269829	107270322	Sox21_110_peak_17998	ARGLU1	(-49564)
chr13	107343598	107343993	Sox21_110_peak_18001	ARGLU1	(-123284)
chr13	107352963	107353273	Sox21_110_peak_18002	ARGLU1	(-132606)
chr13	108103161	108103590	Sox21_110_peak_18021	FAM155A	(+415707)
chr13	108516936	108517217	Sox21_110_peak_18023	FAM155A	(+2006)
chr13	108866220	108866804	Sox21_110_peak_18026	LIG4	(+618)
chr13	109115642	109116077	Sox21_110_peak_18027	MYO16	(-132640)
chr13	109909275	109909965	Sox21_110_peak_18045	IRS2	(+529295)
chr13	110395929	110396372	Sox21_110_peak_18062	IRS2	(+42764)
chr13	110425609	110426018	Sox21_110_peak_18063	IRS2	(+13101)
chr13	110492514	110493302	Sox21_110_peak_18073	IRS2	(-53993)
chr13	110658545	110659028	Sox21_110_peak_18078	IRS2	(-219872)
chr13	110722872	110723323	Sox21_110_peak_18081	COL4A1	(+236398)
chr13	110775386	110775820	Sox21_110_peak_18087	COL4A1	(+183893)
chr13	110993943	110994487	Sox21_110_peak_18102	COL4A2	(+34601)
chr13	111034521	111034981	Sox21_110_peak_18106	COL4A2	(+75137)
chr13	111106485	111106976	Sox21_110_peak_18114	RAB20	(+107349)
chr13	111229172	111229444	Sox21_110_peak_18119	RAB20	(-15228)
chr13	111560807	111561244	Sox21_110_peak_18131	ANKRD10	(+6390)
chr13	111829352	111829817	Sox21_110_peak_18140	ARHGEF7	(+61961)
chr13	113345757	113346112	Sox21_110_peak_18148	ATP11A	(+1292)
chr13	113677125	113677797	Sox21_110_peak_18156	MCF2L	(+53926)
chr13	113928535	113928926	Sox21_110_peak_18162	LAMP1	(-22825)
chr13	114477101	114477405	Sox21_110_peak_18167	TMEM255B	(+15037)
chr13	114616481	114616985	Sox21_110_peak_18170	GAS6	(-49693)
chr13	114949088	114949416	Sox21_110_peak_18177	CDC16	(-51110)
chr14	20957760	20958115	Sox21_110_peak_18201	PNP	(+20400)
chr14	21876346	21876740	Sox21_110_peak_18238	CHD8	(+23324)
chr14	22802380	22802863	Sox21_110_peak_18246	DAD1	(+255553)
chr14	22935325	22935676	Sox21_110_peak_18257	DAD1	(+122674)
chr14	23158329	23158723	Sox21_110_peak_18270	OR6J1	(-54810)
chr14	23293982	23294325	Sox21_110_peak_18275	MRPL52	(-4938)
chr14	23547944	23548270	Sox21_110_peak_18281	C14orf119	(-15867)
chr14	24299329	24299673	Sox21_110_peak_18296	DHRS4	(-123294)
chr14	24502294	24502593	Sox21_110_peak_18299	LRRC16B	(-18765)
chr14	27311037	27311521	Sox21_110_peak_18329	NOVA1	(-244319)
chr14	28851990	28852544	Sox21_110_peak_18331	FOXG1	(-382783)
chr14	29046900	29047575	Sox21_110_peak_18335	FOXG1	(-187812)
chr14	29121898	29122461	Sox21_110_peak_18342	FOXG1	(-112870)
chr14	29122664	29123018	Sox21_110_peak_18343	FOXG1	(-112209)
chr14	29145624	29146081	Sox21_110_peak_18347	FOXG1	(-89197)
chr14	29176843	29177417	Sox21_110_peak_18350	FOXG1	(-57920)
chr14	29613811	29614127	Sox21_110_peak_18374	FOXG1	(+378919)
chr14	29685881	29686485	Sox21_110_peak_18376	FOXG1	(+451133)
chr14	29790869	29791215	Sox21_110_peak_18385	FOXG1	(+555992)
chr14	29911844	29912256	Sox21_110_peak_18388	PRKD1	(+484898)
chr14	30375741	30376180	Sox21_110_peak_18405	PRKD1	(+20987)
chr14	30399468	30399962	Sox21_110_peak_18408	PRKD1	(-2767)
chr14	30692683	30693245	Sox21_110_peak_18416	PRKD1	(-296016)
chr14	30858836	30859239	Sox21_110_peak_18421	G2E3	(-169291)
chr14	31464253	31464662	Sox21_110_peak_18443	AP4S1	(-30399)
chr14	31500869	31501162	Sox21_110_peak_18445	STRN3	(-5428)
chr14	31507806	31508193	Sox21_110_peak_18447	STRN3	(-12412)
chr14	31698469	31699380	Sox21_110_peak_18456	HECTD1	(-22236)
chr14	32479696	32480225	Sox21_110_peak_18476	ARHGAP5	(-66534)
chr14	32671717	32672413	Sox21_110_peak_18484	ARHGAP5	(+125570)
chr14	32728711	32729222	Sox21_110_peak_18487	AKAP6	(-69512)
chr14	32775845	32776146	Sox21_110_peak_18488	AKAP6	(-22483)
chr14	32834276	32834600	Sox21_110_peak_18492	AKAP6	(+35959)
chr14	32886831	32887720	Sox21_110_peak_18500	AKAP6	(+88797)
chr14	33297823	33298132	Sox21_110_peak_18536	NPAS3	(-110545)
chr14	33455769	33456635	Sox21_110_peak_18544	NPAS3	(+47679)
chr14	33905103	33905462	Sox21_110_peak_18561	NPAS3	(+496760)
chr14	34033868	34034634	Sox21_110_peak_18573	EGLN3	(+386036)
chr14	34058374	34058836	Sox21_110_peak_18576	EGLN3	(+361682)
chr14	34116587	34117117	Sox21_110_peak_18585	EGLN3	(+303435)
chr14	34261175	34261572	Sox21_110_peak_18605	EGLN3	(+158913)
chr14	34550865	34551392	Sox21_110_peak_18626	EGLN3	(-130842)
chr14	34582270	34582587	Sox21_110_peak_18628	EGLN3	(-162142)
chr14	34680976	34681253	Sox21_110_peak_18634	SPTSSA	(+250447)
chr14	34824430	34825260	Sox21_110_peak_18642	SPTSSA	(+106717)
chr14	34929861	34930665	Sox21_110_peak_18651	SPTSSA	(+1299)
chr14	34966115	34966815	Sox21_110_peak_18653	SPTSSA	(-34903)
chr14	35843625	35843869	Sox21_110_peak_18690	NFKBIA	(+30205)
chr14	37233356	37233814	Sox21_110_peak_18711	PAX9	(+102515)
chr14	39865684	39865947	Sox21_110_peak_18736	FBXO33	(+35888)
chr14	40415966	40416375	Sox21_110_peak_18745	FBXO33	(-514467)
chr14	45423592	45423811	Sox21_110_peak_18751	KLHL28	(+7466)
chr14	45667845	45668142	Sox21_110_peak_18772	MIS18BP1	(+54611)
chr14	49032823	49033179	Sox21_110_peak_18785	ENSG00000272781	(-889002)
chr14	49053156	49053600	Sox21_110_peak_18786	ENSG00000272781	(-909379)
chr14	49978960	49979312	Sox21_110_peak_18798	RPS29	(+73958)
chr14	50439015	50439948	Sox21_110_peak_18820	ARF6	(+79672)
chr14	50534454	50534857	Sox21_110_peak_18833	VCPKMT	(+48619)
chr14	50802106	50802538	Sox21_110_peak_18849	ATP5S	(+22963)
chr14	51270966	51271253	Sox21_110_peak_18872	NIN	(+26729)
chr14	51648745	51649209	Sox21_110_peak_18899	TMX1	(-57909)
chr14	51794801	51795269	Sox21_110_peak_18908	TMX1	(+88149)
chr14	51849096	51849593	Sox21_110_peak_18910	TMX1	(+142459)
chr14	52001342	52001663	Sox21_110_peak_18924	FRMD6	(-117162)
chr14	52006291	52006906	Sox21_110_peak_18925	FRMD6	(-112066)
chr14	52007114	52007396	Sox21_110_peak_18926	FRMD6	(-111410)
chr14	52013679	52014385	Sox21_110_peak_18928	FRMD6	(-104633)
chr14	52083721	52084203	Sox21_110_peak_18929	FRMD6	(-34703)
chr14	52183152	52183800	Sox21_110_peak_18942	FRMD6	(+64811)
chr14	52455797	52456360	Sox21_110_peak_18959	C14orf166	(-114)
chr14	52591467	52592177	Sox21_110_peak_18969	NID2	(-56110)
chr14	52821597	52822127	Sox21_110_peak_18973	PTGER2	(+40749)
chr14	53160897	53161208	Sox21_110_peak_18982	ERO1L	(+1370)
chr14	53369765	53370073	Sox21_110_peak_19002	FERMT2	(+47896)
chr14	53385211	53385634	Sox21_110_peak_19006	FERMT2	(+32392)
chr14	53773709	53774135	Sox21_110_peak_19018	DDHD1	(-154106)
chr14	53798006	53798290	Sox21_110_peak_19021	DDHD1	(-178332)
chr14	54614063	54614523	Sox21_110_peak_19032	BMP4	(-190764)
chr14	54636130	54636664	Sox21_110_peak_19033	BMP4	(-212868)
chr14	54678423	54678947	Sox21_110_peak_19037	CDKN3	(-184988)
chr14	54908097	54908548	Sox21_110_peak_19052	CNIH1	(-174)
chr14	55037327	55037760	Sox21_110_peak_19061	SAMD4A	(+2909)
chr14	55118650	55119597	Sox21_110_peak_19075	SAMD4A	(+84489)
chr14	55145045	55145331	Sox21_110_peak_19081	SAMD4A	(+110553)
chr14	55568823	55569495	Sox21_110_peak_19108	LGALS3	(-26603)
chr14	55600086	55600589	Sox21_110_peak_19114	LGALS3	(+4576)
chr14	55768196	55768724	Sox21_110_peak_19125	FBXO34	(+30439)
chr14	55856008	55856428	Sox21_110_peak_19130	ATG14	(+22358)
chr14	55865479	55865854	Sox21_110_peak_19131	ATG14	(+12909)
chr14	55914849	55915329	Sox21_110_peak_19134	TBPL2	(-7755)
chr14	55920929	55921758	Sox21_110_peak_19135	TBPL2	(-14010)
chr14	56076412	56076791	Sox21_110_peak_19153	KTN1	(+29567)
chr14	56261363	56261638	Sox21_110_peak_19163	KTN1	(+214466)
chr14	56639272	56639749	Sox21_110_peak_19184	PELI2	(+54418)
chr14	56665925	56666167	Sox21_110_peak_19186	PELI2	(+80953)
chr14	56818604	56818989	Sox21_110_peak_19194	TMEM260	(-227714)
chr14	56845209	56845702	Sox21_110_peak_19195	TMEM260	(-201055)
chr14	57815966	57816451	Sox21_110_peak_19209	NAA30	(-41062)
chr14	57827195	57827417	Sox21_110_peak_19210	NAA30	(-29965)
chr14	58710636	58711325	Sox21_110_peak_19233	PSMA3	(-568)
chr14	58782286	58782709	Sox21_110_peak_19244	ARID4A	(+17395)
chr14	59688314	59688649	Sox21_110_peak_19272	DAAM1	(-41691)
chr14	59742258	59742877	Sox21_110_peak_19277	DAAM1	(+12395)
chr14	59744764	59745257	Sox21_110_peak_19278	DAAM1	(+14838)
chr14	59773533	59774009	Sox21_110_peak_19282	DAAM1	(+43598)
chr14	59895309	59895707	Sox21_110_peak_19288	GPR135	(+36552)
chr14	60559806	60560726	Sox21_110_peak_19299	PCNXL4	(+1637)
chr14	60630449	60630763	Sox21_110_peak_19304	DHRS7	(+5968)
chr14	61410893	61411155	Sox21_110_peak_19328	SLC38A6	(-36808)
chr14	61619394	61620070	Sox21_110_peak_19334	TMEM30B	(+128826)
chr14	61727614	61728113	Sox21_110_peak_19340	TMEM30B	(+20694)
chr14	61822497	61823066	Sox21_110_peak_19343	PRKCH	(+34347)
chr14	62004255	62004797	Sox21_110_peak_19358	HIF1A	(-159814)
chr14	62029482	62029988	Sox21_110_peak_19363	HIF1A	(-134605)
chr14	62040822	62041079	Sox21_110_peak_19368	HIF1A	(-123389)
chr14	62163936	62164372	Sox21_110_peak_19384	HIF1A	(-186)
chr14	62357954	62358272	Sox21_110_peak_19403	SYT16	(-104428)
chr14	63158840	63159393	Sox21_110_peak_19409	KCNH5	(+353056)
chr14	63506605	63507000	Sox21_110_peak_19414	KCNH5	(+5370)
chr14	63921488	63921926	Sox21_110_peak_19426	PPP2R5E	(+88385)
chr14	63937901	63938400	Sox21_110_peak_19429	PPP2R5E	(+71941)
chr14	64330754	64331552	Sox21_110_peak_19447	SYNE2	(+11470)
chr14	64362807	64363452	Sox21_110_peak_19455	SYNE2	(+43447)
chr14	64374100	64374438	Sox21_110_peak_19460	SYNE2	(+54586)
chr14	64453874	64454349	Sox21_110_peak_19468	SYNE2	(+134429)
chr14	64699164	64699774	Sox21_110_peak_19474	ESR2	(+61609)
chr14	64763297	64763871	Sox21_110_peak_19479	ESR2	(-2506)
chr14	64887597	64888316	Sox21_110_peak_19486	MTHFD1	(+32889)
chr14	64911940	64912543	Sox21_110_peak_19490	AKAP5	(-19975)
chr14	65184776	65185107	Sox21_110_peak_19515	PLEKHG3	(+13788)
chr14	65272340	65272631	Sox21_110_peak_19517	SPTB	(+17380)
chr14	65486727	65487004	Sox21_110_peak_19534	FNTB	(+33428)
chr14	65678064	65678430	Sox21_110_peak_19543	MAX	(-109059)
chr14	65733418	65733985	Sox21_110_peak_19549	FUT8	(-143608)
chr14	65757593	65757898	Sox21_110_peak_19553	FUT8	(-119564)
chr14	65822955	65823672	Sox21_110_peak_19555	FUT8	(-53996)
chr14	65881202	65881635	Sox21_110_peak_19560	FUT8	(+4109)
chr14	65912834	65913278	Sox21_110_peak_19566	FUT8	(+35746)
chr14	66077879	66078112	Sox21_110_peak_19580	FUT8	(+200686)
chr14	66345948	66346386	Sox21_110_peak_19589	FUT8	(+468857)
chr14	66443461	66443791	Sox21_110_peak_19594	GPHN	(-530499)
chr14	66584341	66584829	Sox21_110_peak_19602	GPHN	(-389540)
chr14	66797484	66798057	Sox21_110_peak_19609	GPHN	(-176354)
chr14	67067211	67067432	Sox21_110_peak_19613	GPHN	(+93197)
chr14	67105494	67105769	Sox21_110_peak_19616	GPHN	(+131507)
chr14	67654602	67654963	Sox21_110_peak_19621	FAM71D	(-1363)
chr14	68604198	68605311	Sox21_110_peak_19666	RAD51B	(+318230)
chr14	68665999	68666986	Sox21_110_peak_19673	RAD51B	(+379968)
chr14	68699162	68699892	Sox21_110_peak_19676	RAD51B	(+413002)
chr14	68727862	68728163	Sox21_110_peak_19680	RAD51B	(+441488)
chr14	68972761	68973184	Sox21_110_peak_19694	ZFP36L1	(+286984)
chr14	69044622	69044839	Sox21_110_peak_19701	ZFP36L1	(+215226)
chr14	69100259	69100611	Sox21_110_peak_19705	ZFP36L1	(+159522)
chr14	69161930	69162577	Sox21_110_peak_19711	ZFP36L1	(+97703)
chr14	69472404	69472746	Sox21_110_peak_19728	ACTN1	(-26619)
chr14	69526624	69527081	Sox21_110_peak_19737	ACTN1	(-80897)
chr14	69546245	69546455	Sox21_110_peak_19739	DCAF5	(+73493)
chr14	69599844	69600261	Sox21_110_peak_19750	DCAF5	(+19790)
chr14	69972647	69973022	Sox21_110_peak_19761	KIAA0247	(-105478)
chr14	70110176	70110642	Sox21_110_peak_19774	KIAA0247	(+32096)
chr14	70179791	70180285	Sox21_110_peak_19784	SRSF5	(-13579)
chr14	70462884	70463194	Sox21_110_peak_19790	SMOC1	(+116906)
chr14	71138761	71139061	Sox21_110_peak_19794	MED6	(-71527)
chr14	71323567	71324025	Sox21_110_peak_19800	MAP3K9	(-47545)
[truncated: 5,660 more rows]

## Sheet: SOX2 in JM11
SOX2-bound regions in JM11 cells
chr1	232693	233129	2JM11_119_peak_1	OR4F29	(-134729)
chr1	775361	775619	2JM11_119_peak_3	SAMD11	(-85628)
chr1	1791531	1791770	2JM11_119_peak_6	GNB1	(+30844)
chr1	2176150	2176432	2JM11_119_peak_7	SKI	(+16157)
chr1	6144090	6144313	2JM11_119_peak_8	KCNAB2	(+38221)
chr1	6176251	6176858	2JM11_119_peak_9	CHD5	(+63628)
chr1	6300414	6300659	2JM11_119_peak_10	HES3	(-3715)
chr1	6865194	6865430	2JM11_119_peak_11	CAMTA1	(+19928)
chr1	6866179	6866431	2JM11_119_peak_12	CAMTA1	(+20921)
chr1	7224776	7225193	2JM11_119_peak_13	CAMTA1	(+379601)
chr1	8027110	8027401	2JM11_119_peak_15	PARK7	(+5504)
chr1	8081238	8081728	2JM11_119_peak_16	ERRFI1	(+4885)
chr1	8180970	8181326	2JM11_119_peak_17	ERRFI1	(-94780)
chr1	8326653	8326990	2JM11_119_peak_18	SLC45A1	(-51064)
chr1	8468264	8468733	2JM11_119_peak_19	SLC45A1	(+90613)
chr1	8595315	8595556	2JM11_119_peak_20	SLC45A1	(+217550)
chr1	8612051	8612565	2JM11_119_peak_21	SLC45A1	(+234422)
chr1	8675107	8675395	2JM11_119_peak_23	RERE	(+202273)
chr1	8692465	8692688	2JM11_119_peak_25	RERE	(+184947)
chr1	8758464	8758713	2JM11_119_peak_26	RERE	(+118935)
chr1	8769674	8769897	2JM11_119_peak_27	RERE	(+107738)
chr1	8772425	8773242	2JM11_119_peak_28	RERE	(+104690)
chr1	8811972	8812219	2JM11_119_peak_29	RERE	(+65428)
chr1	8998674	8999081	2JM11_119_peak_30	CA6	(-7068)
chr1	10332447	10333034	2JM11_119_peak_33	KIF1B	(+61878)
chr1	10570915	10571482	2JM11_119_peak_34	PEX14	(+36255)
chr1	11039689	11039912	2JM11_119_peak_36	TARDBP	(-32898)
chr1	11084611	11085118	2JM11_119_peak_37	TARDBP	(+12166)
chr1	12345697	12345920	2JM11_119_peak_39	VPS13D	(+55685)
chr1	12399677	12400146	2JM11_119_peak_41	VPS13D	(+109788)
chr1	12407961	12408568	2JM11_119_peak_42	VPS13D	(+118141)
chr1	12462059	12462614	2JM11_119_peak_43	VPS13D	(+172213)
chr1	12466514	12467158	2JM11_119_peak_44	VPS13D	(+176712)
chr1	13930827	13931144	2JM11_119_peak_45	PDPN	(+21026)
chr1	14001809	14002279	2JM11_119_peak_46	PRDM2	(-29306)
chr1	14085542	14085948	2JM11_119_peak_47	PRDM2	(+54395)
chr1	14107672	14107902	2JM11_119_peak_48	PRDM2	(+76437)
chr1	14114142	14114498	2JM11_119_peak_49	PRDM2	(+82970)
chr1	14166067	14166421	2JM11_119_peak_50	PRDM2	(+134894)
chr1	14320651	14321207	2JM11_119_peak_51	PRDM2	(+289579)
chr1	14818175	14818526	2JM11_119_peak_52	KAZN	(-106849)
chr1	14954722	14954990	2JM11_119_peak_53	KAZN	(+29656)
chr1	16160514	16160934	2JM11_119_peak_55	SPEN	(-13635)
chr1	16292062	16292476	2JM11_119_peak_56	ZBTB17	(+10352)
chr1	16594221	16594607	2JM11_119_peak_57	RSG1	(-30757)
chr1	16840419	16840722	2JM11_119_peak_58	NECAP2	(+73340)
chr1	16925822	16927100	2JM11_119_peak_59	NBPF1	(+13521)
chr1	16938891	16939157	2JM11_119_peak_60	NBPF1	(+958)
chr1	16944813	16945319	2JM11_119_peak_61	NBPF1	(-5084)
chr1	16993159	16993845	2JM11_119_peak_62	NBPF1	(-53520)
chr1	17111135	17111410	2JM11_119_peak_64	CROCC	(-137172)
chr1	17222484	17222921	2JM11_119_peak_65	CROCC	(-25742)
chr1	17503732	17504056	2JM11_119_peak_66	PADI1	(-27727)
chr1	17746985	17747506	2JM11_119_peak_67	RCC2	(+18974)
chr1	19510737	19511085	2JM11_119_peak_68	UBR4	(+25859)
chr1	21272439	21273022	2JM11_119_peak_72	HP1BP3	(-159550)
chr1	21332238	21332555	2JM11_119_peak_74	EIF4G3	(+170946)
chr1	21354394	21354645	2JM11_119_peak_75	EIF4G3	(+148823)
chr1	21369688	21369940	2JM11_119_peak_76	EIF4G3	(+133529)
chr1	22725399	22725709	2JM11_119_peak_80	ZBTB40	(-52790)
chr1	23630098	23630508	2JM11_119_peak_83	HNRNPR	(+40500)
chr1	24726035	24726302	2JM11_119_peak_87	STPG1	(+15418)
chr1	24730373	24730616	2JM11_119_peak_88	STPG1	(+11092)
chr1	24761436	24761705	2JM11_119_peak_89	NIPAL3	(+19287)
chr1	24999038	24999654	2JM11_119_peak_90	SRRM1	(+29843)
chr1	25085759	25085982	2JM11_119_peak_91	CLIC4	(+14023)
chr1	25170512	25170960	2JM11_119_peak_92	CLIC4	(+98888)
chr1	25586471	25586735	2JM11_119_peak_93	RHD	(-12281)
chr1	26026368	26026694	2JM11_119_peak_94	MAN1C1	(+82572)
chr1	26226746	26227292	2JM11_119_peak_95	STMN1	(+5938)
chr1	26352039	26352274	2JM11_119_peak_96	EXTL1	(+3886)
chr1	26422979	26423207	2JM11_119_peak_97	PDIK1L	(-15235)
chr1	26566405	26566725	2JM11_119_peak_99	CEP85	(+5872)
chr1	27043558	27043861	2JM11_119_peak_101	ARID1A	(+21186)
chr1	27808447	27808834	2JM11_119_peak_102	WASF2	(+8028)
chr1	28372216	28372901	2JM11_119_peak_103	EYA3	(+42648)
chr1	28567421	28567840	2JM11_119_peak_105	ATPIF1	(+4987)
chr1	29082498	29082912	2JM11_119_peak_106	YTHDF2	(+19434)
chr1	29328238	29328461	2JM11_119_peak_108	EPB41	(+114747)
chr1	29490897	29491332	2JM11_119_peak_110	SRSF4	(+17384)
chr1	31424684	31425170	2JM11_119_peak_112	SDC3	(-43319)
chr1	31469352	31469746	2JM11_119_peak_113	PUM1	(+68993)
chr1	33540010	33540414	2JM11_119_peak_119	ADC	(-6502)
chr1	33830179	33830500	2JM11_119_peak_121	PHC2	(+10854)
chr1	34152695	34153565	2JM11_119_peak_122	HMGB4	(-172971)
chr1	34167039	34167262	2JM11_119_peak_123	HMGB4	(-158950)
chr1	34498534	34498933	2JM11_119_peak_124	CSMD2	(+132709)
chr1	35648085	35648585	2JM11_119_peak_126	SFPQ	(+10414)
chr1	35663487	35663738	2JM11_119_peak_127	SFPQ	(-4864)
chr1	35760430	35760733	2JM11_119_peak_129	ZMYM4	(+26014)
chr1	35800190	35800413	2JM11_119_peak_130	ZMYM4	(+65734)
chr1	35881644	35881927	2JM11_119_peak_131	KIAA0319L	(+141228)
chr1	35918452	35918751	2JM11_119_peak_132	KIAA0319L	(+104412)
chr1	35936855	35937084	2JM11_119_peak_133	KIAA0319L	(+86044)
chr1	35963132	35963471	2JM11_119_peak_134	KIAA0319L	(+59712)
chr1	35972744	35973064	2JM11_119_peak_135	KIAA0319L	(+50110)
chr1	36079027	36079622	2JM11_119_peak_136	PSMB2	(+28120)
chr1	36099197	36099533	2JM11_119_peak_137	PSMB2	(+8080)
chr1	36401636	36401979	2JM11_119_peak_138	AGO3	(+5129)
chr1	36533574	36533811	2JM11_119_peak_139	TEKT2	(-15983)
chr1	36696930	36697333	2JM11_119_peak_140	THRAP3	(+7115)
chr1	36750507	36750822	2JM11_119_peak_141	SH3D21	(-21329)
chr1	37217204	37217539	2JM11_119_peak_142	CSF3R	(-268493)
chr1	37976858	37977494	2JM11_119_peak_144	MEAF6	(+3188)
chr1	38015327	38015735	2JM11_119_peak_145	SNIP1	(+4372)
chr1	38054549	38054875	2JM11_119_peak_146	GNL2	(+6810)
chr1	38175175	38175412	2JM11_119_peak_147	CDCA8	(+17204)
chr1	38482032	38482807	2JM11_119_peak_148	UTP11L	(+4006)
chr1	38884220	38884486	2JM11_119_peak_149	POU3F1	(-371903)
chr1	39065919	39066364	2JM11_119_peak_150	RRAGC	(+259353)
chr1	39347123	39347409	2JM11_119_peak_151	GJA9	(+23)
chr1	39554983	39555312	2JM11_119_peak_152	MACF1	(+6114)
chr1	39576402	39576694	2JM11_119_peak_153	MACF1	(+27514)
chr1	39616820	39617279	2JM11_119_peak_155	MACF1	(+68016)
chr1	39620472	39620793	2JM11_119_peak_156	MACF1	(+71599)
chr1	39625063	39625303	2JM11_119_peak_157	MACF1	(+76149)
chr1	39625949	39626260	2JM11_119_peak_158	MACF1	(+77071)
chr1	39679811	39680168	2JM11_119_peak_161	MACF1	(+130956)
chr1	39754536	39754873	2JM11_119_peak_162	BMP8A	(-202613)
chr1	39850230	39850652	2JM11_119_peak_164	BMP8A	(-106877)
chr1	39896018	39896263	2JM11_119_peak_165	BMP8A	(-61177)
chr1	39912783	39913139	2JM11_119_peak_167	BMP8A	(-44357)
chr1	39925951	39926288	2JM11_119_peak_168	BMP8A	(-31198)
chr1	40512927	40513268	2JM11_119_peak_170	CAP1	(+7193)
chr1	40558609	40558967	2JM11_119_peak_171	PPT1	(+4587)
chr1	40589433	40589995	2JM11_119_peak_172	PPT1	(-26339)
chr1	40656135	40656503	2JM11_119_peak_173	RLF	(+29274)
chr1	41659210	41659433	2JM11_119_peak_174	SCMH1	(-32218)
chr1	42342949	42343290	2JM11_119_peak_177	HIVEP3	(+41049)
chr1	42374733	42375189	2JM11_119_peak_178	HIVEP3	(+9208)
chr1	42421336	42421603	2JM11_119_peak_180	HIVEP3	(-37301)
chr1	42513152	42513451	2JM11_119_peak_181	GUCA2B	(-105790)
chr1	42515155	42515549	2JM11_119_peak_182	GUCA2B	(-103740)
chr1	42584034	42584345	2JM11_119_peak_183	GUCA2B	(-34902)
chr1	42679165	42679613	2JM11_119_peak_185	GUCA2A	(-49000)
chr1	42780458	42780741	2JM11_119_peak_186	FOXJ3	(+20036)
chr1	43709416	43709869	2JM11_119_peak_189	TMEM125	(-26053)
chr1	43761310	43761894	2JM11_119_peak_190	TIE1	(-5062)
chr1	44202173	44202779	2JM11_119_peak_193	ST3GAL3	(+29258)
chr1	44257251	44257572	2JM11_119_peak_197	ST3GAL3	(+84194)
chr1	44505098	44505573	2JM11_119_peak_199	SLC6A9	(-22339)
chr1	44782265	44782503	2JM11_119_peak_200	ERI3	(+38496)
chr1	45196664	45197045	2JM11_119_peak_202	KIF2C	(-8637)
chr1	45659761	45660031	2JM11_119_peak_203	ZSWIM5	(+12332)
chr1	45839817	45840040	2JM11_119_peak_204	MUTYH	(-33869)
chr1	45951609	45952009	2JM11_119_peak_205	TESK2	(+5029)
chr1	46066441	46066910	2JM11_119_peak_206	NASP	(+16944)
chr1	46111809	46112174	2JM11_119_peak_207	CCDC17	(-22263)
chr1	46595881	46596426	2JM11_119_peak_211	PIK3R3	(+2160)
chr1	47142635	47142860	2JM11_119_peak_212	TEX38	(+5248)
chr1	47174357	47174682	2JM11_119_peak_213	EFCAB14	(+10216)
chr1	48931563	48932034	2JM11_119_peak_217	SPATA6	(+6046)
chr1	49228618	49229035	2JM11_119_peak_218	BEND5	(+13763)
chr1	49288024	49288327	2JM11_119_peak_219	BEND5	(-45586)
chr1	49306400	49306709	2JM11_119_peak_220	BEND5	(-63965)
chr1	50948748	50949083	2JM11_119_peak_222	DMRTA2	(-59744)
chr1	51041263	51041586	2JM11_119_peak_224	DMRTA2	(-152253)
chr1	51124004	51124555	2JM11_119_peak_225	DMRTA2	(-235108)
chr1	51165594	51166083	2JM11_119_peak_228	FAF1	(+260096)
chr1	51250947	51251256	2JM11_119_peak_231	FAF1	(+174833)
chr1	51270060	51270482	2JM11_119_peak_232	FAF1	(+155664)
chr1	51276993	51277394	2JM11_119_peak_233	FAF1	(+148741)
chr1	51404739	51405147	2JM11_119_peak_235	FAF1	(+20992)
chr1	51737353	51737807	2JM11_119_peak_236	RNF11	(+35637)
chr1	51989687	51989958	2JM11_119_peak_237	EPS15	(-4823)
chr1	52090531	52090756	2JM11_119_peak_238	OSBPL9	(+7880)
chr1	52215811	52216178	2JM11_119_peak_239	NRD1	(+128482)
chr1	52577096	52577705	2JM11_119_peak_240	ZFYVE9	(-30645)
chr1	52814863	52815127	2JM11_119_peak_241	CC2D1B	(+16870)
chr1	52816683	52816982	2JM11_119_peak_242	CC2D1B	(+15032)
chr1	53054493	53054751	2JM11_119_peak_244	GPX7	(-13422)
chr1	53507605	53507965	2JM11_119_peak_246	PODN	(-20100)
chr1	53864011	53864285	2JM11_119_peak_247	DMRTB1	(-60924)
chr1	54232051	54232607	2JM11_119_peak_248	GLIS1	(-32452)
chr1	54512337	54512853	2JM11_119_peak_250	TMEM59	(+6516)
chr1	54775295	54775581	2JM11_119_peak_251	SSBP3-AS1	(+71728)
chr1	55348078	55348438	2JM11_119_peak_252	DHCR24	(+4633)
chr1	55354160	55354400	2JM11_119_peak_253	DHCR24	(-1389)
chr1	55558192	55558548	2JM11_119_peak_255	PCSK9	(+53149)
chr1	55621841	55622119	2JM11_119_peak_256	USP24	(+58806)
chr1	56014500	56014723	2JM11_119_peak_259	USP24	(-333826)
chr1	56046411	56046913	2JM11_119_peak_260	USP24	(-365876)
chr1	56145434	56145985	2JM11_119_peak_261	USP24	(-464924)
chr1	56252211	56252436	2JM11_119_peak_263	USP24	(-571538)
chr1	56286811	56287086	2JM11_119_peak_264	USP24	(-606163)
chr1	56289851	56290225	2JM11_119_peak_265	USP24	(-609252)
chr1	56346297	56346732	2JM11_119_peak_267	USP24	(-665729)
chr1	56440494	56440757	2JM11_119_peak_268	PPAP2B	(+604615)
chr1	56681423	56681984	2JM11_119_peak_269	PPAP2B	(+363537)
chr1	56712786	56713166	2JM11_119_peak_271	PPAP2B	(+332265)
chr1	56795991	56796439	2JM11_119_peak_272	PPAP2B	(+249026)
chr1	56878233	56878475	2JM11_119_peak_274	PPAP2B	(+166887)
chr1	57082988	57083211	2JM11_119_peak_275	PRKAA2	(-27895)
chr1	57578295	57578674	2JM11_119_peak_276	C8B	(-146797)
chr1	57875716	57876203	2JM11_119_peak_278	DAB1	(+13769)
chr1	58819273	58819497	2JM11_119_peak_280	OMA1	(+193087)
chr1	58877977	58878348	2JM11_119_peak_281	OMA1	(+134309)
chr1	59189461	59189909	2JM11_119_peak_283	MYSM1	(-23921)
chr1	59193119	59193342	2JM11_119_peak_284	MYSM1	(-27467)
chr1	59214290	59214818	2JM11_119_peak_285	JUN	(+35231)
chr1	59229964	59230411	2JM11_119_peak_286	JUN	(+19597)
chr1	59639010	59639233	2JM11_119_peak_288	FGGY	(-123531)
chr1	59685465	59685737	2JM11_119_peak_289	FGGY	(-77052)
chr1	59827701	59827929	2JM11_119_peak_290	FGGY	(+65162)
chr1	59859358	59859997	2JM11_119_peak_291	FGGY	(+97025)
chr1	60015360	60015681	2JM11_119_peak_293	FGGY	(+252868)
chr1	60216172	60216546	2JM11_119_peak_294	HOOK1	(-64174)
chr1	60218622	60218889	2JM11_119_peak_295	HOOK1	(-61777)
chr1	60269071	60269524	2JM11_119_peak_296	HOOK1	(-11235)
chr1	61087148	61087691	2JM11_119_peak_298	NFIA	(-460114)
chr1	61161671	61161948	2JM11_119_peak_299	NFIA	(-385724)
chr1	61327835	61328283	2JM11_119_peak_300	NFIA	(-219475)
chr1	61984187	61984569	2JM11_119_peak_302	TM2D1	(+206717)
chr1	62422671	62423284	2JM11_119_peak_305	INADL	(+214829)
chr1	62444523	62444895	2JM11_119_peak_306	L1TD1	(-215794)
chr1	62486099	62486498	2JM11_119_peak_307	L1TD1	(-174204)
chr1	62646885	62647143	2JM11_119_peak_308	L1TD1	(-13489)
chr1	62851834	62852418	2JM11_119_peak_309	USP1	(-50200)
chr1	62977690	62977976	2JM11_119_peak_310	USP1	(+75507)
chr1	63140317	63140777	2JM11_119_peak_312	DOCK7	(+13406)
chr1	63190780	63191797	2JM11_119_peak_313	DOCK7	(-37336)
chr1	63194870	63195529	2JM11_119_peak_314	DOCK7	(-41247)
chr1	63317312	63317749	2JM11_119_peak_315	ATG4C	(+67725)
chr1	63590168	63590941	2JM11_119_peak_316	FOXD3	(-198175)
chr1	63594053	63594664	2JM11_119_peak_317	FOXD3	(-194371)
chr1	63665621	63666049	2JM11_119_peak_319	FOXD3	(-122895)
chr1	63737878	63738160	2JM11_119_peak_320	FOXD3	(-50711)
chr1	63919388	63919877	2JM11_119_peak_321	ITGB3BP	(+69232)
chr1	63963750	63964205	2JM11_119_peak_322	ITGB3BP	(+24887)
chr1	64018344	64018835	2JM11_119_peak_323	EFCAB7	(+29529)
chr1	64982777	64983326	2JM11_119_peak_325	CACHD1	(+46577)
chr1	64989534	64990032	2JM11_119_peak_326	CACHD1	(+53308)
chr1	65047125	65047704	2JM11_119_peak_327	CACHD1	(+110940)
chr1	65130083	65130352	2JM11_119_peak_328	RAVER2	(-80560)
chr1	65291368	65291683	2JM11_119_peak_331	RAVER2	(+80748)
chr1	65897244	65897531	2JM11_119_peak_332	LEPR	(+11053)
chr1	66004464	66005234	2JM11_119_peak_333	LEPR	(+118514)
chr1	66744015	66744314	2JM11_119_peak_335	SGIP1	(-255800)
chr1	66749513	66749774	2JM11_119_peak_336	SGIP1	(-250321)
chr1	66757788	66758262	2JM11_119_peak_337	SGIP1	(-241940)
chr1	66839874	66840334	2JM11_119_peak_339	SGIP1	(-159861)
chr1	67065737	67065978	2JM11_119_peak_340	SGIP1	(+65893)
chr1	67243782	67244215	2JM11_119_peak_341	INSL5	(+22940)
chr1	67404324	67404888	2JM11_119_peak_342	MIER1	(+13964)
chr1	67551079	67551322	2JM11_119_peak_343	SLC35D1	(-31419)
chr1	68150620	68150995	2JM11_119_peak_345	GADD45A	(+64)
chr1	68159583	68159806	2JM11_119_peak_346	GADD45A	(+8951)
chr1	68231737	68232113	2JM11_119_peak_347	GNG12	(+67225)
chr1	68254379	68254677	2JM11_119_peak_348	GNG12	(+44622)
chr1	68258294	68258545	2JM11_119_peak_349	GNG12	(+40730)
chr1	68261635	68261982	2JM11_119_peak_350	GNG12	(+37341)
chr1	68303276	68303499	2JM11_119_peak_351	GNG12	(-4238)
chr1	68327443	68327717	2JM11_119_peak_352	GNG12	(-28430)
chr1	68380973	68381216	2JM11_119_peak_353	GNG12	(-81945)
chr1	68477694	68477995	2JM11_119_peak_354	DIRAS3	(+39469)
chr1	68498803	68499147	2JM11_119_peak_355	DIRAS3	(+18339)
chr1	68540110	68540678	2JM11_119_peak_356	DIRAS3	(-23080)
chr1	68569901	68570296	2JM11_119_peak_357	DIRAS3	(-52785)
chr1	68626249	68626743	2JM11_119_peak_358	WLS	(+71732)
chr1	68677659	68678162	2JM11_119_peak_359	WLS	(+20317)
chr1	68723746	68724560	2JM11_119_peak_361	WLS	(-25925)
chr1	68779399	68779718	2JM11_119_peak_362	WLS	(-81331)
chr1	68796850	68797134	2JM11_119_peak_363	WLS	(-98764)
chr1	68923597	68924278	2JM11_119_peak_364	RPE65	(-8296)
chr1	68958922	68959145	2JM11_119_peak_365	DEPDC1	(+3763)
chr1	69098976	69099538	2JM11_119_peak_366	DEPDC1	(-136460)
chr1	70609028	70609302	2JM11_119_peak_367	LRRC40	(+62138)
chr1	70655280	70655539	2JM11_119_peak_368	LRRC40	(+15893)
chr1	70660260	70660572	2JM11_119_peak_369	LRRC40	(+10887)
chr1	70753774	70754226	2JM11_119_peak_370	ANKRD13C	(+66405)
chr1	70908869	70909255	2JM11_119_peak_371	CTH	(+32107)
chr1	70966208	70966446	2JM11_119_peak_372	CTH	(+89372)
chr1	74390350	74390901	2JM11_119_peak_374	LRRIQ3	(+273245)
chr1	74704967	74705750	2JM11_119_peak_376	TNNI3K	(+41412)
chr1	74888447	74888711	2JM11_119_peak_379	LRRC53	(+89719)
chr1	74895810	74896599	2JM11_119_peak_380	LRRC53	(+82093)
chr1	74925300	74925608	2JM11_119_peak_381	LRRC53	(+52844)
chr1	74979640	74980210	2JM11_119_peak_382	LRRC53	(-1627)
chr1	75061225	75061448	2JM11_119_peak_383	LRRC53	(-83039)
chr1	75084551	75084774	2JM11_119_peak_384	LRRC53	(-106365)
chr1	75102296	75102576	2JM11_119_peak_385	TYW3	(-96404)
chr1	75178434	75178771	2JM11_119_peak_386	TYW3	(-20237)
chr1	77705178	77705401	2JM11_119_peak_389	PIGK	(-20179)
chr1	77853734	77854342	2JM11_119_peak_390	AK5	(+106302)
chr1	77885158	77885441	2JM11_119_peak_391	AK5	(+137564)
chr1	78018028	78018509	2JM11_119_peak_392	ZZZ3	(+130074)
chr1	78216418	78216782	2JM11_119_peak_394	USP33	(+8937)
chr1	78303581	78303819	2JM11_119_peak_395	NEXN	(-50613)
chr1	78962955	78963280	2JM11_119_peak_399	PTGFR	(+6361)
chr1	79239039	79239281	2JM11_119_peak_401	IFI44	(+123644)
chr1	81358549	81358876	2JM11_119_peak_402	LPHN2	(-907369)
chr1	83031323	83031559	2JM11_119_peak_404	LPHN2	(+765359)
chr1	84159394	84159683	2JM11_119_peak_406	TTLL7	(+305276)
chr1	84388834	84389564	2JM11_119_peak_407	TTLL7	(+75616)
chr1	84397559	84397937	2JM11_119_peak_408	TTLL7	(+67067)
chr1	84426404	84426799	2JM11_119_peak_409	TTLL7	(+38213)
chr1	84438880	84439218	2JM11_119_peak_410	TTLL7	(+25766)
chr1	84579146	84579547	2JM11_119_peak_412	PRKACB	(-30607)
chr1	84639965	84640216	2JM11_119_peak_413	PRKACB	(+30137)
chr1	84647039	84647340	2JM11_119_peak_415	PRKACB	(+37236)
chr1	84768479	84768703	2JM11_119_peak_419	DNASE2B	(-95624)
chr1	84831242	84831607	2JM11_119_peak_420	DNASE2B	(-32790)
chr1	84976311	84976612	2JM11_119_peak_421	GNG5	(-4214)
chr1	85139973	85140588	2JM11_119_peak_422	SSX2IP	(+15947)
chr1	85163911	85164223	2JM11_119_peak_423	SSX2IP	(-7839)
chr1	85822488	85822934	2JM11_119_peak_426	BCL10	(-79938)
chr1	85826134	85826808	2JM11_119_peak_427	BCL10	(-83698)
chr1	85841175	85841398	2JM11_119_peak_428	DDAH1	(+89536)
chr1	85879802	85880572	2JM11_119_peak_431	DDAH1	(+50636)
chr1	85937210	85937449	2JM11_119_peak_432	DDAH1	(-6507)
chr1	86667057	86667505	2JM11_119_peak_434	COL24A1	(-44835)
chr1	87012559	87013519	2JM11_119_peak_435	CLCA4	(+278)
chr1	87468917	87469421	2JM11_119_peak_437	HS2ST1	(+88812)
chr1	87995629	87995852	2JM11_119_peak_444	LMO4	(+201590)
chr1	88129279	88129779	2JM11_119_peak_445	LMO4	(+335378)
chr1	88137528	88137920	2JM11_119_peak_446	LMO4	(+343573)
chr1	88172528	88172921	2JM11_119_peak_450	LMO4	(+378574)
chr1	88216507	88216772	2JM11_119_peak_451	LMO4	(+422489)
chr1	88370257	88370763	2JM11_119_peak_452	LMO4	(+576359)
chr1	88461801	88462147	2JM11_119_peak_453	LMO4	(+667823)
chr1	88530025	88530400	2JM11_119_peak_454	PKN2	(-619692)
chr1	88649341	88649652	2JM11_119_peak_455	PKN2	(-500408)
chr1	88738030	88738601	2JM11_119_peak_456	PKN2	(-411589)
chr1	88762179	88762871	2JM11_119_peak_457	PKN2	(-387380)
chr1	88793368	88793613	2JM11_119_peak_458	PKN2	(-356414)
chr1	89171878	89172322	2JM11_119_peak_460	PKN2	(+22195)
chr1	89269411	89269791	2JM11_119_peak_462	GTF2B	(+87700)
chr1	89871528	89871923	2JM11_119_peak_465	GBP6	(+42109)
chr1	90022556	90022854	2JM11_119_peak_467	LRRC8B	(+32243)
chr1	90060125	90060486	2JM11_119_peak_469	LRRC8C	(-38325)
chr1	90089805	90090341	2JM11_119_peak_470	LRRC8C	(-8558)
chr1	90329457	90329793	2JM11_119_peak_473	LRRC8D	(+43034)
chr1	91402630	91402958	2JM11_119_peak_475	ZNF644	(+84236)
chr1	91481456	91481875	2JM11_119_peak_476	ZNF644	(+5364)
chr1	91852724	91853165	2JM11_119_peak_477	HFM1	(+17481)
chr1	92812273	92812645	2JM11_119_peak_478	GLMN	(-47926)
chr1	93043138	93043611	2JM11_119_peak_480	GFI1	(-93864)
chr1	93239993	93240327	2JM11_119_peak_482	EVI5	(+17801)
chr1	93342859	93343332	2JM11_119_peak_483	RPL5	(+45514)
chr1	93375210	93375606	2JM11_119_peak_484	FAM69A	(+51649)
chr1	93407660	93408077	2JM11_119_peak_485	FAM69A	(+19188)
chr1	93544656	93545015	2JM11_119_peak_486	MTF2	(+41)
chr1	93577392	93577707	2JM11_119_peak_487	MTF2	(+32755)
chr1	93704362	93704618	2JM11_119_peak_491	TMED5	(-58205)
chr1	93716091	93716681	2JM11_119_peak_492	TMED5	(-70101)
chr1	93777281	93777623	2JM11_119_peak_493	DR1	(-33993)
chr1	93942638	93943167	2JM11_119_peak_496	FNBP1L	(+29215)
chr1	94018693	94018959	2JM11_119_peak_497	FNBP1L	(+105138)
chr1	94071270	94071667	2JM11_119_peak_498	FNBP1L	(+157781)
chr1	94330836	94331350	2JM11_119_peak_499	DNTTIP2	(+13669)
chr1	94331762	94332168	2JM11_119_peak_500	DNTTIP2	(+12797)
chr1	94336210	94337059	2JM11_119_peak_501	DNTTIP2	(+8127)
chr1	94952674	94953118	2JM11_119_peak_504	F3	(+54460)
chr1	95172540	95172921	2JM11_119_peak_505	SLC44A3	(-113175)
chr1	95325519	95326097	2JM11_119_peak_506	SLC44A3	(+39902)
chr1	97023294	97023596	2JM11_119_peak_511	PTBP2	(-163933)
chr1	97064132	97064423	2JM11_119_peak_512	PTBP2	(-123100)
chr1	97213270	97213530	2JM11_119_peak_515	PTBP2	(+26022)
chr1	97484110	97484600	2JM11_119_peak_518	PTBP2	(+296977)
chr1	97496842	97497259	2JM11_119_peak_519	PTBP2	(+309673)
chr1	97808547	97808993	2JM11_119_peak_522	DPYD	(+577809)
chr1	97813283	97814086	2JM11_119_peak_523	DPYD	(+572894)
chr1	97818383	97818856	2JM11_119_peak_524	DPYD	(+567959)
chr1	97877703	97878033	2JM11_119_peak_525	DPYD	(+508711)
chr1	97878423	97878845	2JM11_119_peak_526	DPYD	(+507945)
chr1	97927272	97927734	2JM11_119_peak_528	DPYD	(+459076)
chr1	98039013	98039236	2JM11_119_peak_529	DPYD	(+347454)
chr1	98073358	98073708	2JM11_119_peak_531	DPYD	(+313046)
chr1	98203819	98204176	2JM11_119_peak_532	DPYD	(+182581)
chr1	98207699	98208053	2JM11_119_peak_533	DPYD	(+178703)
chr1	98221067	98221510	2JM11_119_peak_534	DPYD	(+165290)
chr1	98315527	98315838	2JM11_119_peak_535	DPYD	(+70896)
chr1	98552366	98552868	2JM11_119_peak_536	DPYD	(-166038)
chr1	98733594	98733860	2JM11_119_peak_538	DPYD	(-347148)
chr1	98781980	98782480	2JM11_119_peak_539	SNX7	(-345049)
chr1	98796543	98796906	2JM11_119_peak_540	SNX7	(-330554)
chr1	98917783	98918109	2JM11_119_peak_542	SNX7	(-209333)
chr1	99140392	99140724	2JM11_119_peak_543	SNX7	(+13279)
chr1	99207414	99207802	2JM11_119_peak_546	SNX7	(+80329)
chr1	99304379	99304787	2JM11_119_peak_547	ENSG00000117598	(+165866)
chr1	99391441	99391723	2JM11_119_peak_548	ENSG00000117598	(+78867)
chr1	99440805	99441040	2JM11_119_peak_549	ENSG00000117598	(+29526)
chr1	99646023	99646496	2JM11_119_peak_551	ENSG00000117600	(-83249)
chr1	99706216	99706922	2JM11_119_peak_552	ENSG00000117600	(-22940)
chr1	100118693	100119062	2JM11_119_peak_554	PALMD	(+7379)
chr1	100198945	100199481	2JM11_119_peak_555	FRRS1	(+32136)
chr1	100202810	100203126	2JM11_119_peak_556	FRRS1	(+28381)
chr1	100465448	100465781	2JM11_119_peak_557	SLC35A3	(+30270)
chr1	100467688	100468003	2JM11_119_peak_558	SLC35A3	(+32501)
chr1	100499837	100500185	2JM11_119_peak_559	HIAT1	(-3642)
chr1	100887922	100888288	2JM11_119_peak_562	CDC14A	(+70058)
chr1	101213184	101213677	2JM11_119_peak_564	VCAM1	(+28115)
chr1	101312986	101313609	2JM11_119_peak_565	EXTL2	(+48256)
chr1	101374339	101374692	2JM11_119_peak_566	SLC30A7	(+12884)
chr1	101419313	101419854	2JM11_119_peak_569	SLC30A7	(+57952)
chr1	101539882	101540205	2JM11_119_peak_570	DPH5	(-48716)
chr1	103438702	103439105	2JM11_119_peak_571	COL11A1	(+135143)
chr1	103676613	103676876	2JM11_119_peak_572	COL11A1	(-102698)
chr1	103720329	103720632	2JM11_119_peak_573	COL11A1	(-146434)
chr1	103731247	103731522	2JM11_119_peak_574	COL11A1	(-157338)
chr1	107723832	107724123	2JM11_119_peak_576	NTNG1	(+40536)
chr1	108131517	108131740	2JM11_119_peak_577	VAV3	(+376137)
chr1	108171772	108172371	2JM11_119_peak_580	VAV3	(+335694)
chr1	108246218	108246873	2JM11_119_peak_583	VAV3	(+261220)
chr1	108325225	108325540	2JM11_119_peak_585	VAV3	(+182383)
chr1	108496557	108496794	2JM11_119_peak_587	VAV3	(+11090)
chr1	108504394	108504672	2JM11_119_peak_588	VAV3	(+3233)
chr1	108723867	108724576	2JM11_119_peak_589	SLC25A24	(+18758)
chr1	109216095	109216808	2JM11_119_peak_591	HENMT1	(-12304)
chr1	109445473	109445748	2JM11_119_peak_592	GPSM2	(+27639)
chr1	109993380	109993829	2JM11_119_peak_594	SYPL2	(-15645)
chr1	110921859	110922244	2JM11_119_peak_597	SLC16A4	(+11652)
chr1	110961184	110961570	2JM11_119_peak_598	LAMTOR5	(-10813)
chr1	111715481	111715710	2JM11_119_peak_599	DENND2D	(+27715)
chr1	111999059	111999362	2JM11_119_peak_601	WDR77	(-7213)
chr1	112081052	112081387	2JM11_119_peak_602	ADORA3	(-35110)
chr1	113111856	113112181	2JM11_119_peak_606	CAPZA1	(-49776)
chr1	113179675	113180055	2JM11_119_peak_607	ST7L	(-17825)
chr1	113201357	113201835	2JM11_119_peak_608	MOV10	(-15447)
chr1	113721274	113721497	2JM11_119_peak_610	LRIG2	(+105555)
chr1	113962840	113963154	2JM11_119_peak_611	MAGI3	(+29416)
chr1	113999244	113999790	2JM11_119_peak_612	MAGI3	(+65936)
chr1	114123761	114124449	2JM11_119_peak_614	PHTF1	(+177993)
chr1	114206291	114206831	2JM11_119_peak_617	PHTF1	(+95537)
chr1	117060546	117060769	2JM11_119_peak_621	CD58	(+53003)
chr1	117278921	117279401	2JM11_119_peak_622	CD2	(-17846)
chr1	117471190	117471494	2JM11_119_peak_624	PTGFRN	(+18663)
chr1	117492342	117492585	2JM11_119_peak_625	PTGFRN	(+39785)
chr1	117495023	117495625	2JM11_119_peak_626	PTGFRN	(+42645)
chr1	117602705	117602991	2JM11_119_peak_627	TTF2	(-77)
chr1	117620758	117621081	2JM11_119_peak_628	TTF2	(+17995)
chr1	117658423	117658762	2JM11_119_peak_629	TRIM45	(+5757)
chr1	117714594	117714951	2JM11_119_peak_630	VTCN1	(+38783)
chr1	117943148	117943761	2JM11_119_peak_632	MAN1A2	(+33384)
chr1	118012559	118012953	2JM11_119_peak_633	MAN1A2	(+102685)
chr1	118050167	118050611	2JM11_119_peak_634	FAM46C	(-98167)
chr1	118434903	118435126	2JM11_119_peak_635	GDAP2	(+37238)
chr1	118444770	118445149	2JM11_119_peak_636	GDAP2	(+27293)
chr1	119579548	119580041	2JM11_119_peak_643	TBX15	(-47616)
chr1	119609255	119610231	2JM11_119_peak_646	WARS2	(+73551)
chr1	120050523	120050869	2JM11_119_peak_647	HSD3B1	(+870)
chr1	120412427	120412713	2JM11_119_peak_649	ADAM30	(+26548)
chr1	120464621	120464954	2JM11_119_peak_650	ADAM30	(-25670)
chr1	120535301	120536311	2JM11_119_peak_651	NOTCH2	(+76434)
chr1	120538542	120538943	2JM11_119_peak_652	NOTCH2	(+73497)
chr1	120557403	120558236	2JM11_119_peak_654	NOTCH2	(+54420)
chr1	120570815	120571152	2JM11_119_peak_656	NOTCH2	(+41256)
chr1	120581409	120581841	2JM11_119_peak_657	NOTCH2	(+30615)
chr1	120592953	120593728	2JM11_119_peak_658	NOTCH2	(+18899)
chr1	120632435	120632775	2JM11_119_peak_659	NOTCH2	(-20365)
chr1	120791037	120791319	2JM11_119_peak_660	FAM72B	(-47827)
chr1	120855316	120855595	2JM11_119_peak_661	FAM72B	(+16451)
chr1	121103580	121103968	2JM11_119_peak_662	FCGR1B	(-167837)
chr1	121111576	121111925	2JM11_119_peak_663	FCGR1B	(-175814)
chr1	121210260	121210520	2JM11_119_peak_664	FCGR1B	(-274453)
chr1	143727862	143728302	2JM11_119_peak_665	PPIAL4G	(+39799)
chr1	143970664	143971441	2JM11_119_peak_667	FAM72D	(-57910)
chr1	144009964	144010344	2JM11_119_peak_670	FAM72D	(-97011)
chr1	144504494	144504717	2JM11_119_peak_671	PPIAL4B	(-140360)
chr1	144556323	144556546	2JM11_119_peak_672	PPIAL4B	(-192189)
chr1	144589385	144589690	2JM11_119_peak_673	NBPF9	(-222210)
chr1	144696372	144696814	2JM11_119_peak_674	NBPF9	(-115155)
chr1	144699552	144699909	2JM11_119_peak_675	NBPF9	(-112017)
chr1	144705877	144706149	2JM11_119_peak_676	NBPF9	(-105735)
chr1	144904359	144904923	2JM11_119_peak_678	PDE4DIP	(+90381)
chr1	144925281	144925660	2JM11_119_peak_679	PDE4DIP	(+69551)
chr1	144927876	144928540	2JM11_119_peak_680	PDE4DIP	(+66814)
chr1	144971675	144972110	2JM11_119_peak_681	PDE4DIP	(+23129)
chr1	145009063	145009374	2JM11_119_peak_682	PDE4DIP	(-14197)
chr1	145012578	145013002	2JM11_119_peak_683	PDE4DIP	(-17768)
chr1	145017973	145018841	2JM11_119_peak_684	PDE4DIP	(-23385)
chr1	145032384	145032755	2JM11_119_peak_686	PDE4DIP	(-37548)
chr1	145064987	145065245	2JM11_119_peak_687	PDE4DIP	(-70094)
chr1	145087149	145087397	2JM11_119_peak_689	PDE4DIP	(-92251)
chr1	145109785	145110221	2JM11_119_peak_690	NOTCH2NL	(-114596)
chr1	145125213	145125646	2JM11_119_peak_691	NOTCH2NL	(-99169)
chr1	145187298	145187594	2JM11_119_peak_693	NOTCH2NL	(-37153)
chr1	145223772	145224279	2JM11_119_peak_694	NOTCH2NL	(-573)
chr1	145227738	145228464	2JM11_119_peak_695	NOTCH2NL	(+3502)
chr1	145239605	145240180	2JM11_119_peak_696	NOTCH2NL	(+15294)
chr1	145250121	145250457	2JM11_119_peak_697	NOTCH2NL	(+25690)
chr1	145263446	145264003	2JM11_119_peak_698	NOTCH2NL	(+39126)
chr1	145282324	145283309	2JM11_119_peak_700	NOTCH2NL	(+58218)
chr1	145285126	145285909	2JM11_119_peak_701	NOTCH2NL	(+60919)
chr1	145299696	145299947	2JM11_119_peak_702	NOTCH2NL	(+75223)
chr1	145609288	145609684	2JM11_119_peak_704	POLR3C	(+1398)
chr1	145626750	145627147	2JM11_119_peak_705	RNF115	(+15913)
chr1	145648162	145648636	2JM11_119_peak_706	RNF115	(+37363)
chr1	145683046	145683312	2JM11_119_peak_707	CD160	(+23682)
chr1	145792777	145793000	2JM11_119_peak_708	GPR89A	(+34184)
chr1	146823237	146823485	2JM11_119_peak_710	CHD1L	(+109027)
chr1	146987055	146987325	2JM11_119_peak_711	BCL9	(-25992)
chr1	147117363	147117722	2JM11_119_peak_713	ACP6	(+25075)
chr1	147148740	147149313	2JM11_119_peak_714	ACP6	(-6409)
chr1	147436999	147437222	2JM11_119_peak_715	GPR89B	(+36605)
chr1	147682766	147683053	2JM11_119_peak_717	NBPF24	(-83361)
chr1	147722318	147722767	2JM11_119_peak_718	NBPF24	(-122994)
chr1	147798049	147798795	2JM11_119_peak_720	PPIAL4A	(+156997)
chr1	149731531	149731904	2JM11_119_peak_722	FCGR1A	(-22528)
chr1	149804029	149804480	2JM11_119_peak_725	HIST2H4A	(+28)
chr1	149832524	149832879	2JM11_119_peak_726	HIST2H4B	(+12)
chr1	149983464	149983824	2JM11_119_peak_728	OTUD7B	(-1019)
chr1	150082266	150082686	2JM11_119_peak_729	PLEKHO1	(-39694)
chr1	150661423	150661850	2JM11_119_peak_730	GOLPH3L	(+7863)
chr1	150784858	150785125	2JM11_119_peak_731	CTSK	(-4193)
chr1	150879671	150879930	2JM11_119_peak_733	SETDB1	(-19014)
chr1	151416361	151417000	2JM11_119_peak_734	POGZ	(+15260)
chr1	151957005	151957408	2JM11_119_peak_736	S100A10	(+9659)
chr1	153634226	153634504	2JM11_119_peak_738	SNAPIN	(+3235)
chr1	154412703	154412992	2JM11_119_peak_741	IL6R	(+35179)
chr1	154453714	154454107	2JM11_119_peak_742	SHE	(+20678)
chr1	154571483	154571886	2JM11_119_peak_743	ADAR	(+8997)
chr1	155442721	155443095	2JM11_119_peak_746	ASH1L	(+89415)
chr1	155665862	155666108	2JM11_119_peak_748	DAP3	(+7136)
chr1	155706713	155707122	2JM11_119_peak_749	DAP3	(+48069)
chr1	155841293	155841516	2JM11_119_peak_751	SYT11	(+12105)
chr1	156747652	156748194	2JM11_119_peak_752	PRCC	(+10631)
chr1	157993012	157993343	2JM11_119_peak_753	KIRREL	(+29778)
chr1	160214903	160215351	2JM11_119_peak_754	DCAF8	(+17114)
chr1	160227247	160227562	2JM11_119_peak_755	DCAF8	(+4836)
chr1	160300129	160300735	2JM11_119_peak_756	COPA	(+12606)
chr1	161753957	161754294	2JM11_119_peak_761	ATF6	(+18042)
chr1	161758034	161758706	2JM11_119_peak_762	ATF6	(+22286)
chr1	161840209	161841160	2JM11_119_peak_764	ATF6	(+104601)
chr1	162147857	162148080	2JM11_119_peak_765	NOS1AP	(+108403)
chr1	162630565	162630819	2JM11_119_peak_770	DDR2	(+28437)
chr1	163394442	163394737	2JM11_119_peak_771	NUF2	(+102846)
chr1	163679251	163679774	2JM11_119_peak_773	NUF2	(+387769)
chr1	163699721	163700137	2JM11_119_peak_774	NUF2	(+408185)
chr1	163716532	163716784	2JM11_119_peak_775	NUF2	(+424914)
chr1	163765514	163765746	2JM11_119_peak_776	NUF2	(+473886)
chr1	163811799	163812331	2JM11_119_peak_777	NUF2	(+520321)
chr1	163861890	163862492	2JM11_119_peak_778	NUF2	(+570447)
chr1	164615286	164615555	2JM11_119_peak_783	PBX1	(+86549)
chr1	164704561	164704811	2JM11_119_peak_784	PBX1	(+175814)
chr1	165710417	165710837	2JM11_119_peak_787	TMCO1	(+27790)
chr1	166806425	166806693	2JM11_119_peak_789	POGK	(-2767)
chr1	166858116	166858439	2JM11_119_peak_791	TADA1	(-12714)
chr1	166982740	166983086	2JM11_119_peak_792	MAEL	(+24567)
chr1	167365848	167366232	2JM11_119_peak_795	CD247	(+121735)
chr1	167433998	167434221	2JM11_119_peak_797	CD247	(+53665)
chr1	167728318	167728778	2JM11_119_peak_798	MPZL1	(+37361)
chr1	167732953	167733225	2JM11_119_peak_799	MPZL1	(+41902)
chr1	168019536	168020278	2JM11_119_peak_801	GPR161	(+86629)
chr1	169210063	169210520	2JM11_119_peak_803	NME7	(+126913)
chr1	169292842	169293077	2JM11_119_peak_804	NME7	(+44245)
chr1	169537744	169538334	2JM11_119_peak_805	F5	(+17787)
chr1	169855357	169855799	2JM11_119_peak_806	SCYL3	(+7498)
chr1	170046876	170047110	2JM11_119_peak_807	KIFAP3	(-3157)
chr1	170101384	170101685	2JM11_119_peak_808	METTL11B	(-13607)
chr1	170301871	170302321	2JM11_119_peak_809	METTL11B	(+186954)
chr1	170451782	170452221	2JM11_119_peak_810	GORAB	(-49268)
chr1	170488153	170488420	2JM11_119_peak_811	GORAB	(-12983)
chr1	170668183	170668658	2JM11_119_peak_813	PRRX1	(+35374)
chr1	170827113	170827461	2JM11_119_peak_814	PRRX1	(+194240)
chr1	171433244	171433537	2JM11_119_peak_816	PRRC2C	(-21304)
chr1	171550829	171551422	2JM11_119_peak_818	MYOC	(+70697)
chr1	171674326	171674628	2JM11_119_peak_819	VAMP4	(+36910)
chr1	171846940	171847189	2JM11_119_peak_820	DNM3	(+36444)
chr1	171878812	171879345	2JM11_119_peak_821	DNM3	(+68458)
chr1	172062478	172062769	2JM11_119_peak_822	DNM3	(+252003)
chr1	172094975	172095294	2JM11_119_peak_823	DNM3	(+284514)
chr1	172327085	172327526	2JM11_119_peak_824	C1orf105	(-62522)
chr1	173685621	173685899	2JM11_119_peak_830	KLHL20	(+1637)
chr1	173954849	173955072	2JM11_119_peak_832	RC3H1	(+36474)
chr1	174001728	174002164	2JM11_119_peak_833	RC3H1	(-10511)
chr1	174336246	174336469	2JM11_119_peak_835	GPR52	(-80854)
chr1	174466714	174466976	2JM11_119_peak_836	GPR52	(+49633)
chr1	174488796	174489172	2JM11_119_peak_837	GPR52	(+71772)
chr1	174882753	174883103	2JM11_119_peak_838	CACYBP	(-85941)
chr1	174883963	174884292	2JM11_119_peak_839	CACYBP	(-84741)
chr1	174897426	174897758	2JM11_119_peak_840	CACYBP	(-71277)
chr1	176125391	176125827	2JM11_119_peak_843	RFWD2	(+51020)
chr1	176152721	176153132	2JM11_119_peak_844	RFWD2	(+23702)
chr1	176928108	176928502	2JM11_119_peak_846	ASTN1	(+205521)
chr1	177977349	177977975	2JM11_119_peak_848	SEC16B	(-38612)
chr1	178091113	178091406	2JM11_119_peak_849	RASAL2	(+27984)
chr1	178153738	178154393	2JM11_119_peak_850	RASAL2	(+90790)
chr1	178377024	178377380	2JM11_119_peak_852	TEX35	(-105010)
chr1	178430367	178430590	2JM11_119_peak_853	TEX35	(-51733)
chr1	179022686	179022919	2JM11_119_peak_854	TOR3A	(-27709)
chr1	179025441	179025825	2JM11_119_peak_855	TOR3A	(-24879)
chr1	179132039	179132364	2JM11_119_peak_856	ABL2	(+66534)
chr1	179166105	179166562	2JM11_119_peak_857	ABL2	(+32402)
chr1	179995666	179996035	2JM11_119_peak_859	CEP350	(+71978)
chr1	180057720	180058009	2JM11_119_peak_860	QSOX1	(-66104)
chr1	180313625	180313858	2JM11_119_peak_861	LHX4	(+114321)
chr1	180590386	180590703	2JM11_119_peak_863	XPR1	(-10595)
chr1	180965352	180965576	2JM11_119_peak_867	STX6	(+26583)
chr1	181061830	181062224	2JM11_119_peak_868	IER5	(+4389)
chr1	182721511	182722039	2JM11_119_peak_871	NPL	(-39619)
chr1	182803464	182803801	2JM11_119_peak_872	DHX9	(-4871)
chr1	182934199	182934445	2JM11_119_peak_875	SHCBP1L	(-11817)
chr1	183009199	183009566	2JM11_119_peak_876	LAMC1	(+16788)
chr1	183051005	183051396	2JM11_119_peak_877	LAMC1	(+58606)
chr1	183073599	183073962	2JM11_119_peak_879	LAMC1	(+81186)
chr1	183086914	183087137	2JM11_119_peak_880	LAMC2	(-68397)
chr1	183159968	183160347	2JM11_119_peak_882	LAMC2	(+4735)
chr1	183460266	183460567	2JM11_119_peak_883	SMG7	(+18779)
chr1	183484296	183484959	2JM11_119_peak_884	SMG7	(+42990)
chr1	183699988	183700252	2JM11_119_peak_886	APOBEC4	(-77672)
chr1	183835145	183835442	2JM11_119_peak_888	COLGALT2	(+171569)
chr1	183990674	183991037	2JM11_119_peak_889	COLGALT2	(+16007)
chr1	184017654	184018653	2JM11_119_peak_890	TSEN15	(-2657)
chr1	184422898	184423121	2JM11_119_peak_893	C1orf21	(+66818)
chr1	184638580	184638943	2JM11_119_peak_894	EDEM3	(+85285)
chr1	184655661	184655938	2JM11_119_peak_895	EDEM3	(+68247)
chr1	184790199	184790477	2JM11_119_peak_896	EDEM3	(-66291)
chr1	185097273	185097608	2JM11_119_peak_898	TRMT1L	(+28672)
chr1	186153250	186153526	2JM11_119_peak_900	PRG4	(-112023)
chr1	186445550	186445894	2JM11_119_peak_901	PDC	(-15468)
chr1	192435938	192436312	2JM11_119_peak_906	RGS1	(-108732)
chr1	192678813	192679062	2JM11_119_peak_907	RGS13	(+73663)
chr1	192699330	192699800	2JM11_119_peak_908	RGS2	(-78606)
chr1	192942302	192942597	2JM11_119_peak_910	UCHL5	(+86176)
chr1	193177589	193177960	2JM11_119_peak_911	B3GALT2	(-21991)
chr1	193427612	193428115	2JM11_119_peak_913	B3GALT2	(-272080)
chr1	193653331	193653608	2JM11_119_peak_916	B3GALT2	(-497686)
chr1	193825295	193825668	2JM11_119_peak_917	B3GALT2	(-669698)
chr1	193909669	193910005	2JM11_119_peak_918	B3GALT2	(-754053)
chr1	194040570	194041014	2JM11_119_peak_920	B3GALT2	(-885008)
chr1	194104426	194104649	2JM11_119_peak_921	B3GALT2	(-948754)
chr1	194363645	194363983	2JM11_119_peak_923	B3GALT2	(-1208030)
chr1	194369322	194369603	2JM11_119_peak_924	B3GALT2	(-1213679)
chr1	194370288	194370584	2JM11_119_peak_925	B3GALT2	(-1214652)
chr1	194411987	194412314	2JM11_119_peak_926	B3GALT2	(-1256367)
chr1	197070206	197070946	2JM11_119_peak_927	F13B	(-34179)
chr1	197072203	197072456	2JM11_119_peak_928	F13B	(-35933)
chr1	197635011	197635612	2JM11_119_peak_931	DENND1B	(+109143)
chr1	197705822	197706169	2JM11_119_peak_932	DENND1B	(+38459)
chr1	197708757	197708980	2JM11_119_peak_933	DENND1B	(+35586)
chr1	197828190	197828605	2JM11_119_peak_934	LHX9	(-58131)
chr1	198238316	198238777	2JM11_119_peak_935	NEK7	(+112454)
chr1	198295517	198295845	2JM11_119_peak_937	NEK7	(+169588)
chr1	198651016	198651893	2JM11_119_peak_939	PTPRC	(+43285)
chr1	198653797	198654132	2JM11_119_peak_940	PTPRC	(+45795)
chr1	198669053	198669464	2JM11_119_peak_941	PTPRC	(+61089)
chr1	198829548	198829890	2JM11_119_peak_943	PTPRC	(+221549)
chr1	198872328	198872633	2JM11_119_peak_945	PTPRC	(+264311)
chr1	199758324	199758594	2JM11_119_peak_950	NR5A2	(-238271)
chr1	200746377	200746623	2JM11_119_peak_953	CAMSAP2	(+37814)
chr1	200815429	200815840	2JM11_119_peak_954	GPR25	(-26448)
chr1	202428593	202429050	2JM11_119_peak_957	PPP1R12B	(+110995)
chr1	203965788	203966240	2JM11_119_peak_958	SOX13	(-76718)
chr1	204077737	204078115	2JM11_119_peak_959	SOX13	(+35194)
chr1	204259044	204259561	2JM11_119_peak_960	GOLT1A	(-76083)
chr1	204900495	204900755	2JM11_119_peak_961	NFASC	(+102843)
chr1	204957193	204957643	2JM11_119_peak_962	CNTN2	(-54907)
chr1	205283109	205283500	2JM11_119_peak_964	NUAK2	(+7578)
chr1	205324253	205324678	2JM11_119_peak_965	KLHDC8A	(+1700)
chr1	205331893	205332304	2JM11_119_peak_966	KLHDC8A	(-5933)
chr1	205341391	205341614	2JM11_119_peak_967	KLHDC8A	(-15337)
chr1	205359576	205359878	2JM11_119_peak_968	LEMD1	(+31455)
chr1	205512738	205512972	2JM11_119_peak_969	MFSD4	(-25250)
chr1	205585130	205585846	2JM11_119_peak_970	ELK4	(+15602)
chr1	206125719	206126213	2JM11_119_peak_971	FAM72A	(-12491)
chr1	206154789	206155061	2JM11_119_peak_972	FAM72A	(+16468)
chr1	206561701	206562239	2JM11_119_peak_973	SRGAP2	(+45770)
chr1	208371595	208371936	2JM11_119_peak_974	PLXNA2	(+45899)
chr1	210656255	210656591	2JM11_119_peak_975	HHAT	(+154173)
chr1	211263809	211264092	2JM11_119_peak_976	KCNH1	(+43364)
chr1	211954747	211954970	2JM11_119_peak_978	LPGAT1	(+49255)
chr1	212306773	212307021	2JM11_119_peak_979	DTL	(+97978)
chr1	212399435	212399663	2JM11_119_peak_980	PPP2R5A	(-59330)
chr1	212464023	212464285	2JM11_119_peak_981	PPP2R5A	(+5275)
chr1	213123753	213123981	2JM11_119_peak_983	VASH2	(-110)
chr1	213274560	213274926	2JM11_119_peak_985	RPS6KC1	(+50146)
chr1	213308488	213308711	2JM11_119_peak_986	RPS6KC1	(+84003)
chr1	213344220	213344443	2JM11_119_peak_988	RPS6KC1	(+119735)
chr1	213418139	213418440	2JM11_119_peak_989	RPS6KC1	(+193693)
chr1	213424960	213425569	2JM11_119_peak_991	RPS6KC1	(+200668)
chr1	213499895	213500728	2JM11_119_peak_992	RPS6KC1	(+275715)
chr1	213942002	213942369	2JM11_119_peak_994	PROX1	(-219100)
chr1	214017102	214017538	2JM11_119_peak_995	PROX1	(-143966)
chr1	214074841	214075125	2JM11_119_peak_996	PROX1	(-86303)
chr1	214182861	214183256	2JM11_119_peak_997	PROX1	(+21773)
chr1	214191184	214191488	2JM11_119_peak_998	PROX1	(+30050)
chr1	214203196	214203578	2JM11_119_peak_999	PROX1	(+42101)
chr1	214276227	214276653	2JM11_119_peak_1000	PROX1	(+115154)
chr1	214563355	214563899	2JM11_119_peak_1001	SMYD2	(+109051)
chr1	215631575	215631798	2JM11_119_peak_1002	KCTD3	(-109048)
chr1	217698680	217698995	2JM11_119_peak_1005	GPATCH2	(+105586)
chr1	217736113	217736415	2JM11_119_peak_1007	GPATCH2	(+68160)
chr1	217778335	217778856	2JM11_119_peak_1009	GPATCH2	(+25828)
chr1	218422643	218423067	2JM11_119_peak_1010	RRP15	(-35774)
chr1	219173892	219174156	2JM11_119_peak_1012	LYPLAL1	(-173162)
chr1	219344394	219344916	2JM11_119_peak_1013	LYPLAL1	(-2531)
chr1	219729022	219729568	2JM11_119_peak_1014	SLC30A10	(+372649)
chr1	219887466	219887775	2JM11_119_peak_1016	SLC30A10	(+214323)
chr1	219921947	219922283	2JM11_119_peak_1017	SLC30A10	(+179829)
chr1	220456270	220456797	2JM11_119_peak_1021	RAB3GAP2	(-10738)
chr1	220695575	220695989	2JM11_119_peak_1022	MARK1	(-6117)
chr1	220903388	220903670	2JM11_119_peak_1024	MARC2	(-18147)
chr1	221615456	221615759	2JM11_119_peak_1025	DUSP10	(+299910)
chr1	221836538	221836915	2JM11_119_peak_1026	DUSP10	(+78791)
chr1	222739260	222739501	2JM11_119_peak_1029	HHIPL2	(-17936)
chr1	222852229	222852641	2JM11_119_peak_1030	AIDA	(+33431)
chr1	222865770	222866126	2JM11_119_peak_1031	AIDA	(+19918)
chr1	222876293	222876616	2JM11_119_peak_1032	AIDA	(+9411)
chr1	222877191	222877447	2JM11_119_peak_1033	AIDA	(+8547)
chr1	223023888	223024143	2JM11_119_peak_1034	DISP1	(-77750)
chr1	224475583	224475839	2JM11_119_peak_1035	NVL	(+42378)
chr1	224629039	224629420	2JM11_119_peak_1037	WDR26	(-7229)
chr1	224690379	224690602	2JM11_119_peak_1038	WDR26	(-68490)
chr1	224885779	224886240	2JM11_119_peak_1039	CNIH3	(+82015)
chr1	224935200	224935483	2JM11_119_peak_1040	CNIH3	(+131347)
chr1	225962081	225962478	2JM11_119_peak_1043	SRP9	(-3251)
chr1	225968573	225968872	2JM11_119_peak_1044	SRP9	(+3192)
chr1	225971308	225971685	2JM11_119_peak_1045	SRP9	(+5966)
chr1	226876722	226877008	2JM11_119_peak_1048	ITPKB	(+49999)
chr1	226971676	226972061	2JM11_119_peak_1049	ITPKB	(-45005)
chr1	227211841	227212175	2JM11_119_peak_1050	ADCK3	(+126771)
chr1	227255267	227255572	2JM11_119_peak_1051	ADCK3	(+170183)
chr1	227502003	227502303	2JM11_119_peak_1055	CDC42BPA	(+4022)
chr1	227585464	227585817	2JM11_119_peak_1056	CDC42BPA	(-79466)
chr1	229625928	229626279	2JM11_119_peak_1058	NUP133	(+17984)
chr1	229715056	229715279	2JM11_119_peak_1059	ABCB10	(-20726)
chr1	230194574	230195050	2JM11_119_peak_1060	GALNT2	(-8144)
chr1	230289409	230289866	2JM11_119_peak_1061	GALNT2	(+86682)
chr1	230406475	230406789	2JM11_119_peak_1062	PGBD5	(+106759)
chr1	231189302	231189574	2JM11_119_peak_1063	ARV1	(+74643)
chr1	231872413	231872839	2JM11_119_peak_1067	DISC1	(+110065)
chr1	232059906	232060299	2JM11_119_peak_1068	DISC1	(+297542)
chr1	232260041	232260503	2JM11_119_peak_1069	SIPA1L2	(+437032)
chr1	232559372	232559750	2JM11_119_peak_1071	SIPA1L2	(+137743)
chr1	232562607	232562875	2JM11_119_peak_1072	SIPA1L2	(+134563)
chr1	232659377	232660050	2JM11_119_peak_1074	SIPA1L2	(+37590)
chr1	232691364	232691737	2JM11_119_peak_1075	SIPA1L2	(+5753)
chr1	232701891	232702451	2JM11_119_peak_1076	SIPA1L2	(-4867)
chr1	232714364	232714648	2JM11_119_peak_1077	SIPA1L2	(-17202)
chr1	232716426	232716769	2JM11_119_peak_1078	SIPA1L2	(-19294)
chr1	232763783	232764201	2JM11_119_peak_1080	SIPA1L2	(-66688)
chr1	233077744	233078009	2JM11_119_peak_1084	NTPCR	(-8493)
chr1	233334724	233335102	2JM11_119_peak_1087	PCNXL2	(+96546)
chr1	233396988	233397418	2JM11_119_peak_1089	PCNXL2	(+34256)
chr1	235144099	235144397	2JM11_119_peak_1092	TOMM20	(+148003)
chr1	235330360	235330955	2JM11_119_peak_1093	RBM34	(-5886)
chr1	235915448	235915671	2JM11_119_peak_1094	GNG4	(-102267)
chr1	236716313	236716712	2JM11_119_peak_1098	LGALS8	(+34940)
chr1	236963172	236963395	2JM11_119_peak_1099	MTR	(+4674)
chr1	237660192	237660415	2JM11_119_peak_1101	ZP4	(+393790)
chr1	238146816	238147082	2JM11_119_peak_1103	MTRNR2L11	(-38374)
chr1	238424873	238425131	2JM11_119_peak_1104	MTRNR2L11	(-316427)
chr1	238516291	238516621	2JM11_119_peak_1106	MTRNR2L11	(-407881)
chr1	239290350	239290573	2JM11_119_peak_1110	CHRM3	(-501911)
chr1	239293393	239293860	2JM11_119_peak_1111	CHRM3	(-498746)
chr1	239397849	239398158	2JM11_119_peak_1112	CHRM3	(-394369)
chr1	239407938	239408277	2JM11_119_peak_1113	CHRM3	(-384265)
chr1	239594438	239594827	2JM11_119_peak_1116	CHRM3	(-197740)
chr1	239607449	239607738	2JM11_119_peak_1117	CHRM3	(-184779)
chr1	239809353	239809653	2JM11_119_peak_1118	CHRM3	(+17130)
chr1	239926304	239927021	2JM11_119_peak_1120	CHRM3	(+134290)
chr1	240011202	240011559	2JM11_119_peak_1121	CHRM3	(+219008)
chr1	240021305	240021692	2JM11_119_peak_1122	CHRM3	(+229126)
chr1	240038692	240038958	2JM11_119_peak_1123	FMN2	(-216355)
chr1	240078620	240078974	2JM11_119_peak_1124	FMN2	(-176383)
chr1	240265202	240265716	2JM11_119_peak_1125	FMN2	(+10279)
chr1	240475709	240476024	2JM11_119_peak_1128	FMN2	(+220687)
chr1	240477918	240478302	2JM11_119_peak_1129	FMN2	(+222930)
chr1	240902448	240902743	2JM11_119_peak_1131	GREM2	(-127147)
chr1	242033448	242033872	2JM11_119_peak_1134	EXO1	(+22178)
chr1	242109977	242110212	2JM11_119_peak_1135	MAP1LC3C	(+52280)
chr1	242481156	242481569	2JM11_119_peak_1137	PLD5	(+206457)
chr1	242504068	242504436	2JM11_119_peak_1138	PLD5	(+183568)
chr1	242837038	242837265	2JM11_119_peak_1139	PLD5	(-149332)
chr1	242908278	242908654	2JM11_119_peak_1140	PLD5	(-220646)
chr1	243288143	243288425	2JM11_119_peak_1142	CEP170	(+130068)
chr1	243320374	243320762	2JM11_119_peak_1143	CEP170	(+97784)
chr1	243687648	243687998	2JM11_119_peak_1144	SDCCAG8	(+268465)
chr1	243756970	243757282	2JM11_119_peak_1145	AKT3	(+256304)
chr1	243843437	243843958	2JM11_119_peak_1146	AKT3	(+169732)
chr1	243870450	243870889	2JM11_119_peak_1148	AKT3	(+142760)
chr1	243876752	243877442	2JM11_119_peak_1149	AKT3	(+136333)
chr1	244215160	244215497	2JM11_119_peak_1152	ZBTB18	(+744)
chr1	244217149	244217456	2JM11_119_peak_1153	ZBTB18	(+2718)
chr1	244636037	244636324	2JM11_119_peak_1154	C1orf101	(+11503)
chr1	245180548	245181308	2JM11_119_peak_1155	EFCAB2	(+47757)
chr1	246302897	246303342	2JM11_119_peak_1157	SMYD3	(+367399)
chr1	246579686	246580043	2JM11_119_peak_1161	SMYD3	(+90654)
chr1	246639808	246640098	2JM11_119_peak_1162	SMYD3	(+30566)
chr1	246646544	246646966	2JM11_119_peak_1163	SMYD3	(+23764)
chr1	247050502	247050927	2JM11_119_peak_1167	AHCTF1	(+44011)
chr10	722256	722717	2JM11_119_peak_1170	DIP2C	(+13119)
chr10	904321	904623	2JM11_119_peak_1171	LARP4B	(+27230)
chr10	3540467	3540730	2JM11_119_peak_1173	KLF6	(+286868)
chr10	3566928	3567306	2JM11_119_peak_1174	KLF6	(+260350)
chr10	3824964	3825243	2JM11_119_peak_1175	KLF6	(+2363)
chr10	4813001	4813542	2JM11_119_peak_1177	AKR1E2	(-55174)
chr10	4850096	4850669	2JM11_119_peak_1178	AKR1E2	(-18063)
chr10	5742139	5742518	2JM11_119_peak_1181	FAM208B	(+15528)
chr10	6806616	6806886	2JM11_119_peak_1186	PRKCQ	(-184488)
chr10	7173592	7174176	2JM11_119_peak_1188	SFMBT2	(+277419)
chr10	7284930	7285346	2JM11_119_peak_1189	SFMBT2	(+166165)
chr10	7311338	7311679	2JM11_119_peak_1190	SFMBT2	(+139794)
chr10	7319948	7320171	2JM11_119_peak_1191	SFMBT2	(+131243)
chr10	7353687	7353946	2JM11_119_peak_1192	SFMBT2	(+97486)
chr10	7393022	7393363	2JM11_119_peak_1193	SFMBT2	(+58110)
chr10	7463540	7463917	2JM11_119_peak_1195	SFMBT2	(-12426)
chr10	7881488	7881922	2JM11_119_peak_1196	TAF3	(+21238)
chr10	7997408	7997852	2JM11_119_peak_1197	GATA3	(-99026)
chr10	10834551	10835521	2JM11_119_peak_1198	CELF2	(-224857)
chr10	11048060	11048283	2JM11_119_peak_1199	CELF2	(-11721)
chr10	11378896	11379119	2JM11_119_peak_1200	USP6NL	(+195266)
chr10	11594077	11594610	2JM11_119_peak_1201	USP6NL	(-20070)
chr10	11603483	11603901	2JM11_119_peak_1202	USP6NL	(-29418)
chr10	12197327	12197664	2JM11_119_peak_1203	SEC61A2	(+25798)
chr10	13366169	13366573	2JM11_119_peak_1204	SEPHS1	(+23926)
chr10	13398845	13399080	2JM11_119_peak_1205	SEPHS1	(-8666)
chr10	13679352	13679627	2JM11_119_peak_1207	PRPF18	(+50563)
chr10	13705717	13706072	2JM11_119_peak_1208	PRPF18	(+76968)
chr10	13904857	13905141	2JM11_119_peak_1210	PRPF18	(+276072)
chr10	13979824	13980157	2JM11_119_peak_1212	PRPF18	(+351064)
chr10	14089665	14090148	2JM11_119_peak_1213	FRMD4A	(+282976)
chr10	14325313	14325652	2JM11_119_peak_1215	FRMD4A	(+47400)
chr10	14912389	14912675	2JM11_119_peak_1217	SUV39H2	(-8356)
chr10	15362605	15363002	2JM11_119_peak_1220	FAM171A1	(+50254)
chr10	15386837	15387120	2JM11_119_peak_1221	FAM171A1	(+26079)
chr10	15388991	15389359	2JM11_119_peak_1222	FAM171A1	(+23883)
chr10	15457985	15458259	2JM11_119_peak_1223	FAM171A1	(-45064)
chr10	15750971	15751194	2JM11_119_peak_1224	ITGA8	(+11041)
chr10	17049257	17049515	2JM11_119_peak_1227	CUBN	(+122444)
chr10	17273196	17273438	2JM11_119_peak_1231	VIM	(+3059)
chr10	17638601	17638836	2JM11_119_peak_1232	PTPLA	(+20657)
chr10	18786851	18787246	2JM11_119_peak_1236	NSUN6	(+153502)
chr10	20885550	20886034	2JM11_119_peak_1237	NEBL	(+300739)
chr10	21865983	21866465	2JM11_119_peak_1239	MLLT10	(+42952)
chr10	21867286	21867813	2JM11_119_peak_1240	MLLT10	(+44278)
chr10	21937171	21937539	2JM11_119_peak_1242	MLLT10	(+114083)
chr10	22096136	22096700	2JM11_119_peak_1243	DNAJC1	(+196236)
chr10	22616096	22616528	2JM11_119_peak_1245	BMI1	(+6172)
chr10	22962517	22963025	2JM11_119_peak_1247	PIP4K2A	(+40713)
chr10	23163334	23163599	2JM11_119_peak_1251	ARMC3	(-53486)
chr10	24782274	24782497	2JM11_119_peak_1254	ARHGAP21	(+230211)
chr10	24878072	24878512	2JM11_119_peak_1255	ARHGAP21	(+134305)
chr10	24994644	24994991	2JM11_119_peak_1258	ARHGAP21	(+17779)
chr10	25246893	25247507	2JM11_119_peak_1261	PRTFDC1	(-5667)
chr10	25521500	25521967	2JM11_119_peak_1262	GPR158	(+57743)
chr10	25548205	25548497	2JM11_119_peak_1263	GPR158	(+84360)
chr10	25781959	25782266	2JM11_119_peak_1265	GPR158	(+318122)
chr10	25836310	25836542	2JM11_119_peak_1266	GPR158	(+372435)
chr10	26113718	26114056	2JM11_119_peak_1269	MYO3A	(-109309)
chr10	27064066	27064328	2JM11_119_peak_1272	PDSS1	(+77609)
chr10	27312284	27312705	2JM11_119_peak_1274	ANKRD26	(+76926)
chr10	27323927	27324415	2JM11_119_peak_1275	ANKRD26	(+65250)
chr10	29050251	29050618	2JM11_119_peak_1276	BAMBI	(+84164)
chr10	29338065	29338299	2JM11_119_peak_1277	LYZL1	(-239808)
chr10	29387602	29388018	2JM11_119_peak_1278	LYZL1	(-190180)
chr10	29822703	29823063	2JM11_119_peak_1279	SVIL	(+201847)
chr10	29845164	29845498	2JM11_119_peak_1280	SVIL	(+179399)
chr10	29946954	29947229	2JM11_119_peak_1281	SVIL	(+77638)
chr10	29997733	29997970	2JM11_119_peak_1282	SVIL	(+26878)
chr10	30012450	30012909	2JM11_119_peak_1283	SVIL	(+12050)
chr10	30017278	30017713	2JM11_119_peak_1284	SVIL	(+7234)
chr10	30020666	30020908	2JM11_119_peak_1285	SVIL	(+3943)
chr10	30200740	30201381	2JM11_119_peak_1286	KIAA1462	(+147392)
chr10	30226477	30226790	2JM11_119_peak_1287	KIAA1462	(+121819)
chr10	30274413	30274641	2JM11_119_peak_1288	KIAA1462	(+73926)
chr10	30294183	30294493	2JM11_119_peak_1289	KIAA1462	(+54115)
chr10	31308039	31308329	2JM11_119_peak_1290	ZNF438	(+12682)
chr10	31528644	31529134	2JM11_119_peak_1291	ZEB1	(-79212)
chr10	31563376	31563740	2JM11_119_peak_1292	ZEB1	(-44543)
chr10	31639750	31640058	2JM11_119_peak_1294	ZEB1	(+31803)
chr10	31668827	31669142	2JM11_119_peak_1295	ZEB1	(+60884)
chr10	32164751	32165048	2JM11_119_peak_1298	ARHGAP12	(+52835)
chr10	32233688	32234254	2JM11_119_peak_1299	ARHGAP12	(-16236)
chr10	32288789	32289227	2JM11_119_peak_1300	KIF5B	(+56351)
chr10	32359882	32360440	2JM11_119_peak_1302	KIF5B	(-14802)
chr10	32590393	32590727	2JM11_119_peak_1303	EPC1	(+45553)
chr10	32618983	32619206	2JM11_119_peak_1305	EPC1	(+17018)
chr10	32630402	32630652	2JM11_119_peak_1306	EPC1	(+5586)
chr10	32700815	32701174	2JM11_119_peak_1307	EPC1	(-64882)
chr10	32753781	32754160	2JM11_119_peak_1308	EPC1	(-117858)
chr10	32827433	32827703	2JM11_119_peak_1310	EPC1	(-191455)
chr10	32854995	32855468	2JM11_119_peak_1311	EPC1	(-219119)
chr10	32907573	32907796	2JM11_119_peak_1312	EPC1	(-271572)
chr10	33024702	33025302	2JM11_119_peak_1313	ITGB1	(+221820)
chr10	33167568	33168018	2JM11_119_peak_1314	ITGB1	(+79029)
chr10	33221723	33222010	2JM11_119_peak_1316	ITGB1	(+24955)
chr10	33390042	33390385	2JM11_119_peak_1317	ITGB1	(-143392)
chr10	33463878	33464155	2JM11_119_peak_1319	NRP1	(+161173)
chr10	33559843	33560303	2JM11_119_peak_1320	NRP1	(+65117)
chr10	33726092	33726513	2JM11_119_peak_1321	NRP1	(-101113)
chr10	34236482	34236835	2JM11_119_peak_1324	NRP1	(-611469)
chr10	34442439	34442936	2JM11_119_peak_1325	PARD3	(+661561)
chr10	34588085	34588524	2JM11_119_peak_1327	PARD3	(+515944)
chr10	34611496	34611886	2JM11_119_peak_1328	PARD3	(+492558)
chr10	34629068	34629404	2JM11_119_peak_1329	PARD3	(+475013)
chr10	34902377	34902734	2JM11_119_peak_1331	PARD3	(+201693)
chr10	35009892	35010171	2JM11_119_peak_1332	PARD3	(+94217)
chr10	35069566	35069924	2JM11_119_peak_1333	PARD3	(+34504)
chr10	35697832	35698087	2JM11_119_peak_1334	CCNY	(+72158)
chr10	35711538	35711955	2JM11_119_peak_1335	CCNY	(+85945)
chr10	35753909	35754356	2JM11_119_peak_1336	CCNY	(+128331)
chr10	35831616	35831878	2JM11_119_peak_1338	GJD4	(-62591)
chr10	36905929	36906181	2JM11_119_peak_1340	ANKRD30A	(-508730)
chr10	37055912	37056215	2JM11_119_peak_1341	ANKRD30A	(-358721)
chr10	37060547	37061086	2JM11_119_peak_1342	ANKRD30A	(-353968)
chr10	37356602	37356825	2JM11_119_peak_1343	ANKRD30A	(-58071)
chr10	37658508	37658825	2JM11_119_peak_1344	MTRNR2L7	(+233192)
chr10	37824983	37825243	2JM11_119_peak_1345	MTRNR2L7	(+66746)
chr10	44667460	44667831	2JM11_119_peak_1349	CXCL12	(+212851)
chr10	45476813	45477041	2JM11_119_peak_1351	C10orf10	(-2669)
chr10	45966293	45966783	2JM11_119_peak_1352	ALOX5	(+96863)
chr10	46845008	46845358	2JM11_119_peak_1353	SYT15	(+125332)
chr10	47325940	47326282	2JM11_119_peak_1354	ANXA8L1	(-152071)
chr10	48278542	48278852	2JM11_119_peak_1355	ANXA8	(+23390)
chr10	49738513	49738794	2JM11_119_peak_1356	ARHGAP22	(+74343)
chr10	51038323	51038939	2JM11_119_peak_1357	OGDHL	(-68262)
chr10	51108625	51108971	2JM11_119_peak_1358	PARG	(+21917)
chr10	51361819	51362271	2JM11_119_peak_1359	TIMM23B	(-9372)
chr10	51571383	51571985	2JM11_119_peak_1362	NCOA4	(+6576)
chr10	52189560	52189823	2JM11_119_peak_1363	ASAH2	(-181322)
chr10	52195186	52195429	2JM11_119_peak_1364	ASAH2	(-186938)
chr10	53324644	53325104	2JM11_119_peak_1368	CSTF2T	(+134481)
chr10	53523779	53524003	2JM11_119_peak_1370	CSTF2T	(-64536)
chr10	53715373	53715777	2JM11_119_peak_1371	CSTF2T	(-256220)
chr10	53905531	53905886	2JM11_119_peak_1374	DKK1	(-168347)
chr10	54039949	54040499	2JM11_119_peak_1376	DKK1	(-33832)
chr10	54049304	54049586	2JM11_119_peak_1377	DKK1	(-24611)
chr10	54069233	54069463	2JM11_119_peak_1378	DKK1	(-4708)
chr10	54114100	54114474	2JM11_119_peak_1379	DKK1	(+40231)
chr10	54203239	54203615	2JM11_119_peak_1380	DKK1	(+129371)
chr10	54206351	54206628	2JM11_119_peak_1381	DKK1	(+132434)
chr10	54250123	54250390	2JM11_119_peak_1382	DKK1	(+176201)
chr10	54276687	54277112	2JM11_119_peak_1383	DKK1	(+202844)
chr10	54392439	54392662	2JM11_119_peak_1384	MBL2	(+138909)
chr10	56219645	56220083	2JM11_119_peak_1387	PCDH15	(+341187)
chr10	56556480	56557005	2JM11_119_peak_1390	PCDH15	(+4308)
chr10	56663429	56663770	2JM11_119_peak_1391	PCDH15	(-102549)
chr10	56691249	56691656	2JM11_119_peak_1392	PCDH15	(-130402)
chr10	56977796	56978046	2JM11_119_peak_1396	MTRNR2L5	(-380829)
chr10	57002820	57003571	2JM11_119_peak_1397	MTRNR2L5	(-355554)
chr10	57071717	57072035	2JM11_119_peak_1398	MTRNR2L5	(-286874)
chr10	57111022	57111553	2JM11_119_peak_1399	MTRNR2L5	(-247462)
chr10	57139764	57140183	2JM11_119_peak_1400	MTRNR2L5	(-218776)
chr10	57143501	57144016	2JM11_119_peak_1401	MTRNR2L5	(-214991)
chr10	57170264	57170487	2JM11_119_peak_1402	MTRNR2L5	(-188374)
chr10	57244612	57245101	2JM11_119_peak_1404	MTRNR2L5	(-113893)
chr10	58116154	58116588	2JM11_119_peak_1405	ZWINT	(+4665)
chr10	59870914	59871326	2JM11_119_peak_1406	IPMK	(+156574)
chr10	60579528	60579885	2JM11_119_peak_1408	BICC1	(+306807)
chr10	60776378	60776651	2JM11_119_peak_1410	PHYHIPL	(-159835)
chr10	60824034	60824257	2JM11_119_peak_1411	PHYHIPL	(-112204)
chr10	60871815	60872067	2JM11_119_peak_1412	PHYHIPL	(-64409)
chr10	60893614	60894321	2JM11_119_peak_1413	PHYHIPL	(-42382)
chr10	61078786	61079270	2JM11_119_peak_1415	FAM13C	(+43280)
chr10	61249953	61250499	2JM11_119_peak_1416	FAM13C	(-127918)
chr10	61442608	61442965	2JM11_119_peak_1417	SLC16A9	(+27050)
chr10	61551420	61551942	2JM11_119_peak_1419	SLC16A9	(-81844)
chr10	61573927	61574245	2JM11_119_peak_1420	CCDC6	(+92328)
chr10	61643955	61644416	2JM11_119_peak_1421	CCDC6	(+22228)
chr10	61902656	61903046	2JM11_119_peak_1422	CCDC6	(-236437)
chr10	62285794	62286481	2JM11_119_peak_1425	ANK3	(-136650)
chr10	62371258	62371568	2JM11_119_peak_1426	CDK1	(-166799)
chr10	62541465	62541821	2JM11_119_peak_1427	CDK1	(+3431)
chr10	62546699	62547129	2JM11_119_peak_1428	CDK1	(+8702)
chr10	62561363	62561815	2JM11_119_peak_1430	CDK1	(+23377)
chr10	62647024	62647288	2JM11_119_peak_1431	RHOBTB1	(+56849)
chr10	62678910	62679515	2JM11_119_peak_1432	RHOBTB1	(+24792)
chr10	62802037	62802790	2JM11_119_peak_1433	RHOBTB1	(-98409)
chr10	62804390	62805093	2JM11_119_peak_1434	RHOBTB1	(-100737)
chr10	62825650	62825972	2JM11_119_peak_1435	RHOBTB1	(-121806)
chr10	62855879	62856190	2JM11_119_peak_1436	RHOBTB1	(-152030)
chr10	62885426	62885674	2JM11_119_peak_1437	RHOBTB1	(-181545)
chr10	62910898	62911302	2JM11_119_peak_1438	RHOBTB1	(-207095)
chr10	62935162	62935625	2JM11_119_peak_1439	RHOBTB1	(-231389)
chr10	62939069	62939575	2JM11_119_peak_1440	RHOBTB1	(-235317)
chr10	62977537	62978137	2JM11_119_peak_1441	TMEM26	(+235371)
chr10	63021918	63022841	2JM11_119_peak_1442	TMEM26	(+190828)
chr10	63114988	63115390	2JM11_119_peak_1443	TMEM26	(+98019)
chr10	63382726	63383177	2JM11_119_peak_1444	TMEM26	(-169744)
chr10	63546110	63546679	2JM11_119_peak_1446	ARID5B	(-114664)
chr10	63612257	63612529	2JM11_119_peak_1449	ARID5B	(-48666)
chr10	63728586	63728989	2JM11_119_peak_1454	ARID5B	(+67729)
chr10	63764020	63764365	2JM11_119_peak_1456	ARID5B	(+103134)
chr10	63778932	63779402	2JM11_119_peak_1457	ARID5B	(+118108)
chr10	63797215	63797611	2JM11_119_peak_1458	ARID5B	(+136354)
chr10	63810519	63811032	2JM11_119_peak_1459	ARID5B	(+149717)
chr10	63833094	63833434	2JM11_119_peak_1460	ARID5B	(+172205)
chr10	63853401	63853918	2JM11_119_peak_1462	RTKN2	(+174806)
chr10	63878045	63878478	2JM11_119_peak_1463	RTKN2	(+150204)
chr10	63959340	63959607	2JM11_119_peak_1464	RTKN2	(+68992)
chr10	63986358	63986633	2JM11_119_peak_1466	RTKN2	(+41970)
chr10	64258092	64258448	2JM11_119_peak_1468	ZNF365	(+124319)
chr10	64425464	64425869	2JM11_119_peak_1471	ADO	(-138849)
chr10	64529983	64530399	2JM11_119_peak_1472	ADO	(-34325)
chr10	64531590	64532439	2JM11_119_peak_1473	ADO	(-32501)
chr10	64962462	64962980	2JM11_119_peak_1475	NRBF2	(+69671)
chr10	64964681	64965082	2JM11_119_peak_1476	NRBF2	(+71832)
chr10	65189136	65189709	2JM11_119_peak_1478	JMJD1C	(+36218)
chr10	65290483	65290710	2JM11_119_peak_1479	REEP3	(+9474)
chr10	65365159	65365542	2JM11_119_peak_1480	REEP3	(+84228)
chr10	65467209	65467807	2JM11_119_peak_1481	REEP3	(+186385)
chr10	65649663	65649886	2JM11_119_peak_1482	REEP3	(+368652)
chr10	65670690	65670915	2JM11_119_peak_1483	REEP3	(+389680)
chr10	65717996	65718296	2JM11_119_peak_1484	REEP3	(+437023)
chr10	65894291	65894662	2JM11_119_peak_1485	REEP3	(+613354)
chr10	66058504	66058782	2JM11_119_peak_1488	REEP3	(+777520)
chr10	66126098	66126321	2JM11_119_peak_1489	REEP3	(+845087)
chr10	66876385	66876608	2JM11_119_peak_1490	REEP3	(+1595374)
chr10	66945001	66945376	2JM11_119_peak_1491	REEP3	(+1664066)
chr10	67138566	67138981	2JM11_119_peak_1493	LRRTM3	(-1546990)
chr10	67433376	67433835	2JM11_119_peak_1494	LRRTM3	(-1252158)
chr10	68081391	68081683	2JM11_119_peak_1495	LRRTM3	(-604227)
chr10	68218263	68218729	2JM11_119_peak_1496	LRRTM3	(-467268)
chr10	68630674	68630905	2JM11_119_peak_1497	LRRTM3	(-54974)
chr10	68652563	68652878	2JM11_119_peak_1499	LRRTM3	(-33043)
chr10	68727502	68727790	2JM11_119_peak_1500	LRRTM3	(+41882)
chr10	68758393	68758628	2JM11_119_peak_1501	LRRTM3	(+72747)
chr10	68830722	68831144	2JM11_119_peak_1502	LRRTM3	(+145169)
chr10	68858094	68858610	2JM11_119_peak_1503	LRRTM3	(+172588)
chr10	68881888	68882499	2JM11_119_peak_1504	LRRTM3	(+196430)
chr10	69144374	69145034	2JM11_119_peak_1506	CTNNA3	(+311223)
chr10	69167637	69167860	2JM11_119_peak_1507	CTNNA3	(+288178)
chr10	69369704	69370122	2JM11_119_peak_1508	CTNNA3	(+86014)
chr10	69570719	69571152	2JM11_119_peak_1509	DNAJC12	(+26986)
chr10	69618724	69619044	2JM11_119_peak_1510	DNAJC12	(-20962)
chr10	69689019	69689281	2JM11_119_peak_1512	SIRT1	(+44723)
chr10	69692985	69693244	2JM11_119_peak_1513	SIRT1	(+48688)
chr10	69749686	69750035	2JM11_119_peak_1514	HERC4	(+85179)
chr10	69763291	69763673	2JM11_119_peak_1515	HERC4	(+71558)
chr10	69895799	69896088	2JM11_119_peak_1516	MYPN	(+26950)
chr10	69916357	69917034	2JM11_119_peak_1517	MYPN	(+47702)
chr10	69938785	69939121	2JM11_119_peak_1518	ATOH7	(+52918)
chr10	70061695	70061918	2JM11_119_peak_1519	HNRNPH3	(-30025)
chr10	70342924	70343186	2JM11_119_peak_1521	TET1	(+22642)
chr10	70733363	70733746	2JM11_119_peak_1523	KIAA1279	(-14932)
chr10	71030399	71031047	2JM11_119_peak_1524	HK1	(-17777)
chr10	72170110	72170497	2JM11_119_peak_1525	EIF4EBP2	(+6169)
chr10	73736512	73736895	2JM11_119_peak_1526	CHST3	(+12581)
chr10	73906570	73906962	2JM11_119_peak_1528	SPOCK2	(-58235)
chr10	73934942	73935554	2JM11_119_peak_1529	ANAPC16	(-40558)
chr10	74427317	74427640	2JM11_119_peak_1531	MCU	(-24410)
chr10	74562846	74563211	2JM11_119_peak_1534	OIT3	(-90310)
chr10	74573996	74574327	2JM11_119_peak_1535	OIT3	(-79177)
chr10	74610625	74610970	2JM11_119_peak_1537	OIT3	(-42541)
chr10	74849000	74849571	2JM11_119_peak_1539	P4HA1	(+7446)
chr10	74854364	74854773	2JM11_119_peak_1540	P4HA1	(+2163)
chr10	74973982	74974479	2JM11_119_peak_1541	DNAJC9	(+34389)
chr10	75005653	75005943	2JM11_119_peak_1542	DNAJC9	(+2822)
chr10	75122237	75122553	2JM11_119_peak_1543	TTC18	(-3778)
chr10	75144903	75145301	2JM11_119_peak_1544	TTC18	(-26485)
chr10	75263167	75263473	2JM11_119_peak_1545	PPP3CB	(-7538)
chr10	75430171	75430397	2JM11_119_peak_1546	SYNPO2L	(-14454)
chr10	75768151	75768386	2JM11_119_peak_1547	VCL	(+10397)
chr10	75794965	75795435	2JM11_119_peak_1549	VCL	(+37328)
chr10	75884366	75884633	2JM11_119_peak_1550	AP3M1	(+26321)
chr10	75885292	75885669	2JM11_119_peak_1551	AP3M1	(+25340)
chr10	75957622	75958128	2JM11_119_peak_1552	ADK	(+46888)
chr10	76064460	76064712	2JM11_119_peak_1553	ADK	(+153599)
chr10	76070588	76070977	2JM11_119_peak_1554	ADK	(+159796)
chr10	76119388	76119716	2JM11_119_peak_1556	ADK	(+208565)
chr10	76441902	76442294	2JM11_119_peak_1560	KAT6B	(-144285)
chr10	76712765	76713006	2JM11_119_peak_1561	DUPD1	(+105386)
chr10	77346943	77347421	2JM11_119_peak_1563	ZNF503	(-185518)
chr10	77383022	77383367	2JM11_119_peak_1564	C10orf11	(-159324)
chr10	77886184	77886462	2JM11_119_peak_1565	C10orf11	(+343804)
chr10	77954724	77956012	2JM11_119_peak_1567	C10orf11	(+412849)
chr10	77990652	77991457	2JM11_119_peak_1568	C10orf11	(+448536)
chr10	78015365	78015659	2JM11_119_peak_1569	C10orf11	(+472993)
chr10	78151391	78151683	2JM11_119_peak_1570	C10orf11	(+609018)
chr10	78182519	78182923	2JM11_119_peak_1571	C10orf11	(+640202)
chr10	78324462	78324744	2JM11_119_peak_1573	C10orf11	(+782084)
chr10	78327633	78327964	2JM11_119_peak_1574	C10orf11	(+785280)
chr10	78391607	78392012	2JM11_119_peak_1575	C10orf11	(+849291)
chr10	78538686	78539253	2JM11_119_peak_1577	KCNMA1	(+858430)
chr10	78702154	78702423	2JM11_119_peak_1578	KCNMA1	(+695111)
chr10	78919474	78919869	2JM11_119_peak_1579	KCNMA1	(+477728)
chr10	79256719	79257056	2JM11_119_peak_1580	KCNMA1	(+140512)
chr10	79560942	79561289	2JM11_119_peak_1581	DLG5	(+125168)
chr10	80056538	80056890	2JM11_119_peak_1582	RPS24	(+263196)
chr10	80673508	80673778	2JM11_119_peak_1585	ZMIZ1	(-155149)
chr10	82223169	82223455	2JM11_119_peak_1589	TSPAN14	(+9390)
chr10	82315926	82316272	2JM11_119_peak_1590	TSPAN14	(+102177)
chr10	86114830	86115196	2JM11_119_peak_1593	CCSER2	(+26594)
chr10	86216258	86216670	2JM11_119_peak_1595	CCSER2	(+128045)
chr10	86238208	86238437	2JM11_119_peak_1596	CCSER2	(+149904)
chr10	87702369	87702646	2JM11_119_peak_1598	GRID1	(+423727)
chr10	88221457	88222039	2JM11_119_peak_1599	WAPAL	(+59824)
chr10	88362224	88362642	2JM11_119_peak_1601	OPN4	(-51881)
chr10	88528029	88528644	2JM11_119_peak_1602	BMPR1A	(+11930)
chr10	88555168	88555419	2JM11_119_peak_1603	BMPR1A	(+38887)
chr10	89003733	89004052	2JM11_119_peak_1604	GLUD1	(-149270)
chr10	89019667	89019890	2JM11_119_peak_1605	GLUD1	(-165156)
chr10	89031998	89032390	2JM11_119_peak_1606	GLUD1	(-177571)
chr10	89225547	89225777	2JM11_119_peak_1608	MINPP1	(-38970)
chr10	89266900	89267159	2JM11_119_peak_1609	MINPP1	(+2398)
chr10	89311067	89311443	2JM11_119_peak_1610	MINPP1	(+46623)
chr10	89384941	89385199	2JM11_119_peak_1612	PAPSS2	(-34406)
chr10	89431118	89431380	2JM11_119_peak_1613	PAPSS2	(+11773)
chr10	89517937	89518576	2JM11_119_peak_1614	ATAD1	(+59660)
chr10	89686372	89686908	2JM11_119_peak_1615	KLLN	(-63446)
chr10	89860543	89861329	2JM11_119_peak_1616	KLLN	(-237742)
chr10	89921097	89921383	2JM11_119_peak_1617	KLLN	(-298046)
chr10	89925478	89926119	2JM11_119_peak_1618	KLLN	(-302605)
chr10	89941466	89941721	2JM11_119_peak_1619	KLLN	(-318400)
chr10	89960234	89960696	2JM11_119_peak_1620	KLLN	(-337271)
chr10	89989387	89989725	2JM11_119_peak_1621	RNLS	(+353414)
chr10	90009789	90010101	2JM11_119_peak_1622	RNLS	(+333025)
chr10	90074727	90075140	2JM11_119_peak_1623	RNLS	(+268036)
chr10	90184833	90185328	2JM11_119_peak_1624	RNLS	(+157889)
chr10	90253533	90254099	2JM11_119_peak_1625	RNLS	(+89154)
chr10	90267353	90267627	2JM11_119_peak_1626	RNLS	(+75480)
chr10	90283040	90283461	2JM11_119_peak_1627	RNLS	(+59719)
chr10	90686463	90686697	2JM11_119_peak_1628	STAMBPL1	(+47089)
chr10	90986980	90987334	2JM11_119_peak_1629	CH25H	(-20086)
chr10	90992770	90993050	2JM11_119_peak_1630	LIPA	(+18905)
chr10	91074382	91074865	2JM11_119_peak_1631	IFIT2	(+12912)
chr10	91107970	91108345	2JM11_119_peak_1633	IFIT3	(+20507)
chr10	91178321	91178554	2JM11_119_peak_1634	IFIT5	(+4095)
chr10	91377084	91377400	2JM11_119_peak_1635	PANK1	(+27973)
chr10	91451031	91451350	2JM11_119_peak_1637	KIF20B	(-10176)
chr10	91741895	91742118	2JM11_119_peak_1638	KIF20B	(+280640)
chr10	92643218	92643495	2JM11_119_peak_1640	RPP30	(+11648)
chr10	92665570	92665905	2JM11_119_peak_1641	ANKRD1	(+15295)
chr10	93099851	93100074	2JM11_119_peak_1642	HECTD2	(-70139)
chr10	93156317	93156924	2JM11_119_peak_1643	HECTD2	(-13481)
chr10	93596648	93596989	2JM11_119_peak_1645	TNKS2	(+38750)
chr10	93624855	93625153	2JM11_119_peak_1646	FGFBP3	(+44236)
chr10	93639516	93639986	2JM11_119_peak_1647	FGFBP3	(+29489)
chr10	93713340	93713563	2JM11_119_peak_1648	BTAF1	(+29926)
chr10	93748166	93748526	2JM11_119_peak_1653	BTAF1	(+64820)
chr10	93989920	93990479	2JM11_119_peak_1654	CPEB3	(+60644)
chr10	94074636	94074870	2JM11_119_peak_1655	MARCH5	(+23833)
chr10	94304067	94304460	2JM11_119_peak_1657	IDE	(+29569)
chr10	94305603	94306019	2JM11_119_peak_1658	IDE	(+28022)
chr10	94314747	94314992	2JM11_119_peak_1659	IDE	(+18963)
chr10	94582013	94582281	2JM11_119_peak_1660	EXOC6	(-26130)
chr10	94594867	94595259	2JM11_119_peak_1661	EXOC6	(-13214)
chr10	94636456	94637064	2JM11_119_peak_1662	EXOC6	(+28483)
chr10	94658634	94658875	2JM11_119_peak_1663	EXOC6	(+50478)
chr10	94752907	94753266	2JM11_119_peak_1664	CYP26C1	(-67934)
chr10	94794260	94794579	2JM11_119_peak_1666	CYP26C1	(-26601)
chr10	94860381	94860717	2JM11_119_peak_1668	CYP26A1	(+26902)
chr10	95441579	95441939	2JM11_119_peak_1669	FRA10AC1	(+20570)
chr10	95751347	95751747	2JM11_119_peak_1670	PLCE1	(-39022)
chr10	95798481	95798962	2JM11_119_peak_1671	PLCE1	(+8153)
chr10	97174895	97175246	2JM11_119_peak_1673	PDLIM1	(-124290)
chr10	97221974	97222386	2JM11_119_peak_1675	SORBS1	(+98955)
chr10	97273671	97273984	2JM11_119_peak_1676	SORBS1	(+47307)
chr10	97769068	97769376	2JM11_119_peak_1677	CCNJ	(-34118)
chr10	98325585	98325911	2JM11_119_peak_1679	TM9SF3	(+21061)
chr10	98348646	98348978	2JM11_119_peak_1680	TM9SF3	(-2003)
chr10	98669113	98669539	2JM11_119_peak_1682	C10orf12	(-71715)
chr10	98717720	98718317	2JM11_119_peak_1683	C10orf12	(-23022)
chr10	99407265	99407613	2JM11_119_peak_1685	PI4K2A	(+6996)
chr10	99955286	99956015	2JM11_119_peak_1687	R3HCC1L	(+61223)
chr10	100216232	100216597	2JM11_119_peak_1688	HPS1	(-9732)
chr10	101128765	101129110	2JM11_119_peak_1690	CNNM1	(+40082)
chr10	101722436	101722661	2JM11_119_peak_1692	DNMBP	(+47127)
chr10	101927364	101927719	2JM11_119_peak_1693	ERLIN1	(+20549)
chr10	102658302	102658579	2JM11_119_peak_1694	FAM178A	(-14295)
chr10	102687055	102687499	2JM11_119_peak_1695	FAM178A	(+14541)
chr10	103139536	103139808	2JM11_119_peak_1696	BTRC	(+25852)
chr10	103249217	103249601	2JM11_119_peak_1699	POLL	(+98618)
chr10	103272611	103272974	2JM11_119_peak_1700	POLL	(+75234)
chr10	103509154	103509397	2JM11_119_peak_1701	FGF8	(+26440)
chr10	103641618	103641866	2JM11_119_peak_1703	KCNIP2	(-38417)
chr10	103647935	103648370	2JM11_119_peak_1704	KCNIP2	(-44828)
chr10	103974114	103974470	2JM11_119_peak_1706	ELOVL3	(-11793)
chr10	104039079	104039621	2JM11_119_peak_1707	GBF1	(+34061)
chr10	104044283	104044610	2JM11_119_peak_1708	GBF1	(+39158)
chr10	104327665	104327928	2JM11_119_peak_1711	SUFU	(+64053)
chr10	104722144	104722548	2JM11_119_peak_1713	CNNM2	(+44296)
chr10	104738669	104739030	2JM11_119_peak_1714	CNNM2	(+60800)
chr10	104842742	104843286	2JM11_119_peak_1715	NT5C2	(+110042)
chr10	105836601	105836876	2JM11_119_peak_1717	COL17A1	(+9021)
chr10	106088229	106088490	2JM11_119_peak_1718	ITPRIP	(+5303)
chr10	107896753	107896983	2JM11_119_peak_1719	SORCS1	(+1027416)
chr10	108845530	108845831	2JM11_119_peak_1721	SORCS1	(+78603)
chr10	111606216	111606542	2JM11_119_peak_1724	XPNPEP1	(+76932)
chr10	111652679	111652933	2JM11_119_peak_1725	XPNPEP1	(+30505)
chr10	111684451	111684686	2JM11_119_peak_1726	XPNPEP1	(-1258)
chr10	111763477	111763953	2JM11_119_peak_1727	ADD3	(-4005)
chr10	111772002	111772439	2JM11_119_peak_1728	ADD3	(+4501)
chr10	111776153	111776558	2JM11_119_peak_1729	ADD3	(+8636)
chr10	111841514	111842115	2JM11_119_peak_1731	ADD3	(+74095)
chr10	111843598	111843903	2JM11_119_peak_1732	ADD3	(+76031)
chr10	112006194	112006600	2JM11_119_peak_1734	MXI1	(+39034)
chr10	112343739	112344129	2JM11_119_peak_1736	SMC3	(+16485)
chr10	112416466	112416775	2JM11_119_peak_1737	RBM20	(+12466)
chr10	112507465	112508127	2JM11_119_peak_1738	RBM20	(+103641)
chr10	112708809	112709066	2JM11_119_peak_1739	SHOC2	(+29633)
chr10	113941603	113942050	2JM11_119_peak_1743	GPAM	(+1694)
chr10	114343123	114343614	2JM11_119_peak_1745	VTI1A	(+136353)
chr10	114393614	114393980	2JM11_119_peak_1749	VTI1A	(+186781)
chr10	114441564	114442185	2JM11_119_peak_1750	VTI1A	(+234859)
chr10	114463894	114464412	2JM11_119_peak_1751	TCF7L2	(-245856)
chr10	115069578	115069985	2JM11_119_peak_1754	HABP2	(-243003)
chr10	115071383	115071606	2JM11_119_peak_1755	HABP2	(-241290)
chr10	115245361	115245923	2JM11_119_peak_1756	HABP2	(-67143)
chr10	115369478	115369733	2JM11_119_peak_1757	NRAP	(+54280)
chr10	115374053	115374389	2JM11_119_peak_1758	NRAP	(+49665)
chr10	115381883	115382217	2JM11_119_peak_1759	NRAP	(+41836)
chr10	116265087	116265310	2JM11_119_peak_1763	AFAP1L2	(-100955)
chr10	116276398	116276679	2JM11_119_peak_1764	AFAP1L2	(-112295)
chr10	116285198	116285581	2JM11_119_peak_1765	AFAP1L2	(-121146)
chr10	116375262	116375521	2JM11_119_peak_1766	ABLIM1	(+42665)
chr10	116425565	116426009	2JM11_119_peak_1767	ABLIM1	(-7730)
chr10	116429326	116429733	2JM11_119_peak_1768	ABLIM1	(-11473)
chr10	116438069	116438732	2JM11_119_peak_1769	ABLIM1	(-20344)
chr10	116540032	116540291	2JM11_119_peak_1771	ABLIM1	(-122105)
chr10	116582574	116582907	2JM11_119_peak_1772	TRUB1	(-115211)
chr10	116621187	116621647	2JM11_119_peak_1773	TRUB1	(-76535)
chr10	116812241	116812679	2JM11_119_peak_1774	ATRNL1	(-40924)
chr10	116833528	116834034	2JM11_119_peak_1776	ATRNL1	(-19603)
chr10	118128681	118129144	2JM11_119_peak_1778	CCDC172	(+44973)
chr10	118523793	118524016	2JM11_119_peak_1779	HSPA12A	(-21820)
chr10	118721341	118722209	2JM11_119_peak_1782	KIAA1598	(+43313)
chr10	118734033	118734457	2JM11_119_peak_1784	KIAA1598	(+30843)
chr10	118736057	118736453	2JM11_119_peak_1785	KIAA1598	(+28833)
chr10	118738555	118738865	2JM11_119_peak_1786	KIAA1598	(+26378)
chr10	118775285	118775673	2JM11_119_peak_1787	KIAA1598	(-10391)
chr10	118876787	118877808	2JM11_119_peak_1789	VAX1	(+20269)
chr10	118986575	118986961	2JM11_119_peak_1790	SLC18A2	(-13836)
chr10	120441673	120441957	2JM11_119_peak_1794	CACUL1	(+72943)
chr10	121461350	121461639	2JM11_119_peak_1797	INPP5F	(-24114)
chr10	121510279	121510502	2JM11_119_peak_1798	INPP5F	(+24782)
chr10	121589960	121590345	2JM11_119_peak_1799	MCMBP	(+42113)
chr10	121620941	121621183	2JM11_119_peak_1800	MCMBP	(+11204)
chr10	121688048	121688361	2JM11_119_peak_1801	SEC23IP	(+35982)
chr10	122891117	122891517	2JM11_119_peak_1802	WDR11	(+280630)
chr10	122914263	122914807	2JM11_119_peak_1803	WDR11	(+303848)
chr10	123007384	123007840	2JM11_119_peak_1806	FGFR2	(+350305)
chr10	123067633	123067883	2JM11_119_peak_1808	FGFR2	(+290159)
chr10	123096818	123097314	2JM11_119_peak_1809	FGFR2	(+260851)
chr10	123188196	123188681	2JM11_119_peak_1810	FGFR2	(+169478)
chr10	123196523	123196763	2JM11_119_peak_1811	FGFR2	(+161274)
chr10	123312884	123313172	2JM11_119_peak_1812	FGFR2	(+44889)
chr10	123537805	123538057	2JM11_119_peak_1813	ATE1	(+149620)
chr10	123941291	123941612	2JM11_119_peak_1814	BTBD16	(-89369)
chr10	124592365	124592674	2JM11_119_peak_1815	CUZD1	(+17789)
chr10	125010167	125010407	2JM11_119_peak_1818	BUB3	(+96494)
chr10	126436658	126437177	2JM11_119_peak_1821	FAM53B	(-4299)
chr10	126510700	126511005	2JM11_119_peak_1824	FAM175B	(+20499)
chr10	126519224	126519651	2JM11_119_peak_1825	FAM175B	(+29084)
chr10	126765628	126765880	2JM11_119_peak_1826	CTBP2	(-49295)
chr10	126842637	126842996	2JM11_119_peak_1828	CTBP2	(-126358)
chr10	127539613	127540038	2JM11_119_peak_1829	BCCIP	(+27711)
chr10	127804292	127804752	2JM11_119_peak_1830	FANK1	(+219414)
chr10	127935040	127935450	2JM11_119_peak_1832	ADAM12	(+141779)
chr10	128237762	128238370	2JM11_119_peak_1836	C10orf90	(-28056)
chr10	128264546	128264833	2JM11_119_peak_1837	C10orf90	(-54680)
chr10	128267110	128267429	2JM11_119_peak_1838	C10orf90	(-57260)
chr10	128277167	128277409	2JM11_119_peak_1839	C10orf90	(-67278)
chr10	128289411	128289658	2JM11_119_peak_1840	C10orf90	(-79525)
chr10	128322833	128323200	2JM11_119_peak_1841	C10orf90	(-113007)
chr10	128359426	128359649	2JM11_119_peak_1842	C10orf90	(-149528)
chr10	128442178	128442626	2JM11_119_peak_1843	DOCK1	(-151576)
chr10	128806835	128807351	2JM11_119_peak_1845	DOCK1	(+213115)
chr10	128913572	128913876	2JM11_119_peak_1846	DOCK1	(+319746)
chr10	128946825	128947048	2JM11_119_peak_1847	DOCK1	(+352959)
chr10	129029954	129030229	2JM11_119_peak_1849	NPS	(-317521)
chr10	129032656	129033059	2JM11_119_peak_1850	NPS	(-314755)
chr10	129323967	129324234	2JM11_119_peak_1854	NPS	(-23512)
chr10	129417515	129417791	2JM11_119_peak_1855	NPS	(+70040)
chr10	129771202	129771571	2JM11_119_peak_1856	PTPRE	(+66062)
chr10	132158363	132159043	2JM11_119_peak_1858	GLRX3	(+224040)
chr10	134461949	134462391	2JM11_119_peak_1859	INPP5A	(+110846)
chr10	134527715	134527938	2JM11_119_peak_1860	NKX6-2	(+71729)
chr10	135189138	135189452	2JM11_119_peak_1861	ECHS1	(-2102)
chr11	2070319	2070903	2JM11_119_peak_1862	IGF2	(+91857)
chr11	3181552	3181886	2JM11_119_peak_1864	OSBPL5	(+4865)
chr11	3758261	3758620	2JM11_119_peak_1865	NUP98	(+60581)
chr11	4412815	4413147	2JM11_119_peak_1867	TRIM21	(+1945)
chr11	5222542	5222856	2JM11_119_peak_1868	OR51V1	(-769)
chr11	5646466	5646840	2JM11_119_peak_1869	TRIM34	(+5659)
chr11	8047183	8047541	2JM11_119_peak_1871	TUB	(-12818)
chr11	9058667	9058950	2JM11_119_peak_1873	NRIP3	(-33213)
chr11	9753952	9754187	2JM11_119_peak_1876	SWAP70	(+68446)
chr11	9927052	9927326	2JM11_119_peak_1877	SWAP70	(+241565)
chr11	9964910	9965148	2JM11_119_peak_1878	SWAP70	(+279405)
chr11	10118155	10118647	2JM11_119_peak_1880	SBF2	(+197353)
chr11	10136148	10136371	2JM11_119_peak_1881	SBF2	(+179494)
chr11	10139448	10139737	2JM11_119_peak_1882	SBF2	(+176161)
chr11	10416087	10416409	2JM11_119_peak_1886	AMPD3	(-55980)
chr11	10898341	10898601	2JM11_119_peak_1888	ZBED5	(-18851)
chr11	10991163	10991386	2JM11_119_peak_1889	ZBED5	(-111655)
chr11	10996734	10997232	2JM11_119_peak_1890	ZBED5	(-117363)
chr11	11267982	11268599	2JM11_119_peak_1891	CSNK2A3	(+106613)
chr11	11992758	11993097	2JM11_119_peak_1896	DKK3	(+37701)
chr11	12027138	12027413	2JM11_119_peak_1897	DKK3	(+3353)
chr11	12331517	12331939	2JM11_119_peak_1898	MICALCL	(+23281)
chr11	12351928	12352276	2JM11_119_peak_1899	MICALCL	(+43655)
chr11	12626695	12627055	2JM11_119_peak_1900	TEAD1	(-139713)
chr11	12963282	12963657	2JM11_119_peak_1903	TEAD1	(+196882)
chr11	13225216	13225639	2JM11_119_peak_1905	ARNTL	(-73917)
chr11	13229623	13229973	2JM11_119_peak_1906	ARNTL	(-69547)
chr11	13338927	13339277	2JM11_119_peak_1907	ARNTL	(+39757)
chr11	13455949	13456334	2JM11_119_peak_1910	BTBD10	(+28685)
chr11	13473339	13473772	2JM11_119_peak_1911	BTBD10	(+11271)
chr11	13703641	13704058	2JM11_119_peak_1912	FAR1	(+13633)
chr11	14210501	14210724	2JM11_119_peak_1913	RRAS2	(+170117)
chr11	14291220	14291633	2JM11_119_peak_1915	RRAS2	(+89303)
chr11	14476779	14477069	2JM11_119_peak_1916	COPB1	(+44474)
chr11	14489151	14489493	2JM11_119_peak_1917	COPB1	(+32076)
chr11	14788590	14788962	2JM11_119_peak_1918	PDE3B	(+123507)
chr11	15736267	15736522	2JM11_119_peak_1919	INSC	(+602425)
chr11	16119355	16119578	2JM11_119_peak_1923	SOX6	(+378468)
chr11	16213658	16213981	2JM11_119_peak_1924	SOX6	(+284115)
chr11	16215603	16215946	2JM11_119_peak_1925	SOX6	(+282160)
chr11	16312042	16312379	2JM11_119_peak_1926	SOX6	(+185724)
chr11	16377872	16378763	2JM11_119_peak_1928	SOX6	(+119617)
chr11	16424725	16425252	2JM11_119_peak_1929	SOX6	(+72946)
chr11	16596778	16597106	2JM11_119_peak_1931	SOX6	(-99007)
chr11	16721331	16721607	2JM11_119_peak_1933	C11orf58	(-38479)
chr11	16725860	16726119	2JM11_119_peak_1934	C11orf58	(-33958)
chr11	16759905	16760239	2JM11_119_peak_1936	C11orf58	(+124)
chr11	17172180	17172731	2JM11_119_peak_1938	PIK3C2A	(+18832)
chr11	18324887	18325164	2JM11_119_peak_1940	HPS5	(+18695)
chr11	18342414	18342802	2JM11_119_peak_1941	HPS5	(+1113)
chr11	18774104	18774381	2JM11_119_peak_1942	IGSF22	(-26516)
chr11	19173407	19173672	2JM11_119_peak_1943	ZDHHC13	(+34864)
chr11	19189957	19190358	2JM11_119_peak_1944	CSRP3	(+41962)
chr11	19209184	19209714	2JM11_119_peak_1945	CSRP3	(+22671)
chr11	19387295	19387575	2JM11_119_peak_1946	E2F8	(-124268)
chr11	19474177	19474400	2JM11_119_peak_1948	E2F8	(-211122)
chr11	19496661	19497151	2JM11_119_peak_1949	E2F8	(-233739)
chr11	19741619	19741918	2JM11_119_peak_1950	NAV2	(+6626)
chr11	19790289	19790544	2JM11_119_peak_1951	NAV2	(+55274)
chr11	19830425	19830809	2JM11_119_peak_1952	NAV2	(+95474)
chr11	19895420	19895815	2JM11_119_peak_1953	NAV2	(+160475)
chr11	20076145	20076497	2JM11_119_peak_1955	DBX1	(+105549)
chr11	20179310	20179684	2JM11_119_peak_1956	DBX1	(+2373)
chr11	20433349	20433779	2JM11_119_peak_1957	PRMT3	(+24488)
chr11	20434558	20434792	2JM11_119_peak_1958	PRMT3	(+25599)
chr11	20479737	20479987	2JM11_119_peak_1959	PRMT3	(+70786)
chr11	27035383	27035606	2JM11_119_peak_1960	FIBIN	(+19867)
chr11	27117710	27117977	2JM11_119_peak_1961	BBOX1	(+55335)
chr11	27376728	27377436	2JM11_119_peak_1964	LGR4	(+117211)
chr11	27983384	27983642	2JM11_119_peak_1968	KIF18A	(+146342)
chr11	28601466	28601714	2JM11_119_peak_1970	METTL15	(+471689)
chr11	28764540	28764834	2JM11_119_peak_1972	METTL15	(+634786)
chr11	29022572	29022802	2JM11_119_peak_1974	METTL15	(+892786)
chr11	29039901	29040567	2JM11_119_peak_1975	METTL15	(+910333)
chr11	29212521	29212871	2JM11_119_peak_1977	KCNA4	(+825874)
chr11	29425695	29426138	2JM11_119_peak_1979	KCNA4	(+612653)
chr11	31442994	31443544	2JM11_119_peak_1981	DNAJC24	(+51882)
chr11	31580413	31580724	2JM11_119_peak_1982	ELP4	(+49272)
chr11	31658849	31659167	2JM11_119_peak_1983	ELP4	(+127711)
chr11	31809745	31810123	2JM11_119_peak_1984	PAX6	(+29575)
chr11	33217102	33217421	2JM11_119_peak_1989	CSTF3	(-34251)
chr11	33366018	33366338	2JM11_119_peak_1991	HIPK3	(+87045)
chr11	33690172	33690687	2JM11_119_peak_1994	C11orf91	(+31917)
chr11	34027293	34027621	2JM11_119_peak_1995	CAPRIN1	(-45773)
chr11	34425602	34426045	2JM11_119_peak_1997	CAT	(-34648)
chr11	34751252	34751750	2JM11_119_peak_1999	EHF	(+97490)
chr11	34814375	34814837	2JM11_119_peak_2000	APIP	(+123440)
chr11	34825692	34826078	2JM11_119_peak_2001	APIP	(+112161)
chr11	35031279	35031588	2JM11_119_peak_2002	PDHX	(+93315)
chr11	35253521	35253874	2JM11_119_peak_2004	CD44	(+92970)
chr11	35281047	35281345	2JM11_119_peak_2005	CD44	(+120468)
chr11	35694866	35695219	2JM11_119_peak_2007	TRIM44	(+10690)
chr11	35702675	35703128	2JM11_119_peak_2008	TRIM44	(+18549)
chr11	35787022	35787498	2JM11_119_peak_2009	TRIM44	(+102907)
chr11	35940931	35941241	2JM11_119_peak_2011	LDLRAD3	(-24542)
chr11	36252831	36253215	2JM11_119_peak_2014	COMMD9	(+57956)
chr11	36523846	36524339	2JM11_119_peak_2016	TRAF6	(+7729)
chr11	36615972	36616216	2JM11_119_peak_2017	C11orf74	(-306)
chr11	37525672	37526137	2JM11_119_peak_2018	RAG2	(-906119)
chr11	40191347	40191885	2JM11_119_peak_2021	LRRC4C	(+124048)
chr11	40222698	40223272	2JM11_119_peak_2022	LRRC4C	(+92679)
chr11	40713796	40714361	2JM11_119_peak_2025	LRRC4C	(-398415)
chr11	41157618	41158083	2JM11_119_peak_2026	LRRC4C	(-842187)
chr11	42652815	42653923	2JM11_119_peak_2033	API5	(-680170)
chr11	42870498	42870758	2JM11_119_peak_2034	API5	(-462911)
chr11	42996678	42996901	2JM11_119_peak_2035	API5	(-336749)
chr11	43486798	43487108	2JM11_119_peak_2037	TTC17	(+106462)
chr11	43807640	43808062	2JM11_119_peak_2039	ALKBH3	(-94538)
chr11	43856737	43857383	2JM11_119_peak_2041	ALKBH3	(-45329)
chr11	44100499	44100722	2JM11_119_peak_2042	ACCS	(+12793)
chr11	45978449	45978750	2JM11_119_peak_2043	GYLTL1B	(+35404)
chr11	46018165	46018388	2JM11_119_peak_2044	GYLTL1B	(+75081)
chr11	46928453	46928786	2JM11_119_peak_2048	LRP4	(+11553)
chr11	46969972	46970344	2JM11_119_peak_2049	C11orf49	(+11829)
chr11	46999017	46999619	2JM11_119_peak_2050	C11orf49	(+40989)
chr11	47487410	47488420	2JM11_119_peak_2052	RAPSN	(-17185)
chr11	47642614	47642942	2JM11_119_peak_2053	MTCH2	(+21397)
chr11	47753025	47753404	2JM11_119_peak_2054	AGBL2	(-16303)
chr11	48055827	48056230	2JM11_119_peak_2057	PTPRJ	(+53916)
chr11	48125837	48126303	2JM11_119_peak_2059	OR4B1	(-112274)
chr11	48882548	48882788	2JM11_119_peak_2061	TRIM49B	(-167836)
chr11	61267667	61267890	2JM11_119_peak_2063	PPP1R32	(+19187)
chr11	62346692	62346974	2JM11_119_peak_2064	EEF1G	(-5388)
chr11	62609027	62609362	2JM11_119_peak_2065	WDR74	(+86)
chr11	63981455	63981688	2JM11_119_peak_2066	FERMT3	(+7366)
chr11	66925508	66926296	2JM11_119_peak_2069	KDM2A	(+38744)
chr11	68360810	68361091	2JM11_119_peak_2070	GAL	(-90992)
chr11	69258004	69258394	2JM11_119_peak_2071	CCND1	(-197656)
chr11	71137722	71137972	2JM11_119_peak_2072	DHCR7	(+21634)
chr11	72273548	72273891	2JM11_119_peak_2073	PDE2A	(+111777)
chr11	73304654	73305050	2JM11_119_peak_2074	FAM168A	(+4376)
chr11	73468832	73469491	2JM11_119_peak_2076	RAB6A	(+3020)
chr11	73881958	73882298	2JM11_119_peak_2078	PPME1	(-16)
chr11	73894759	73895085	2JM11_119_peak_2079	PPME1	(+12778)
chr11	75581191	75581542	2JM11_119_peak_2080	UVRAG	(+55155)
chr11	75590167	75590642	2JM11_119_peak_2081	UVRAG	(+64193)
chr11	76245849	76246231	2JM11_119_peak_2084	C11orf30	(+88057)
chr11	76568540	76568996	2JM11_119_peak_2085	ACER3	(-3149)
chr11	76846167	76846914	2JM11_119_peak_2086	MYO7A	(+7231)
chr11	76961596	76962230	2JM11_119_peak_2087	GDPD4	(+36550)
chr11	77478739	77478994	2JM11_119_peak_2089	RSF1	(+53196)
chr11	77531928	77532246	2JM11_119_peak_2090	RSF1	(-24)
chr11	77625411	77625773	2JM11_119_peak_2092	INTS4	(+80132)
chr11	77652940	77653215	2JM11_119_peak_2093	INTS4	(+52646)
chr11	77677549	77677772	2JM11_119_peak_2094	INTS4	(+28063)
chr11	78059413	78059701	2JM11_119_peak_2097	GAB2	(+69295)
chr11	80380180	80380529	2JM11_119_peak_2099	TENM4	(-1228660)
chr11	80424960	80425254	2JM11_119_peak_2100	TENM4	(-1273412)
chr11	80704229	80704603	2JM11_119_peak_2101	TENM4	(-1552721)
chr11	80864879	80865102	2JM11_119_peak_2102	TENM4	(-1713296)
chr11	83813293	83813598	2JM11_119_peak_2107	CCDC90B	(-815996)
chr11	83814167	83814432	2JM11_119_peak_2108	CCDC90B	(-816850)
chr11	83873634	83873885	2JM11_119_peak_2109	CCDC90B	(-876310)
chr11	85678652	85678953	2JM11_119_peak_2112	PICALM	(+101168)
chr11	86040614	86040861	2JM11_119_peak_2113	C11orf73	(+27473)
chr11	86520724	86520947	2JM11_119_peak_2114	PRSS23	(+9554)
chr11	87003379	87004129	2JM11_119_peak_2117	TMEM135	(+254705)
chr11	88269161	88269555	2JM11_119_peak_2119	CTSC	(-198403)
chr11	88425425	88425730	2JM11_119_peak_2121	CTSC	(-354623)
chr11	89324710	89324949	2JM11_119_peak_2122	NOX4	(-100177)
chr11	92435746	92436066	2JM11_119_peak_2124	MTNR1B	(-266980)
chr11	92867114	92867494	2JM11_119_peak_2126	SLC36A4	(+63825)
chr11	93875961	93876343	2JM11_119_peak_2128	PANX1	(+14058)
chr11	94914608	94914847	2JM11_119_peak_2132	SESN3	(+49633)
chr11	95485319	95485737	2JM11_119_peak_2134	FAM76B	(+37427)
chr11	95643918	95644145	2JM11_119_peak_2135	MTMR2	(+13427)
chr11	95722125	95722565	2JM11_119_peak_2136	MTMR2	(-64886)
chr11	95745371	95746146	2JM11_119_peak_2138	MTMR2	(-88300)
chr11	95788652	95789329	2JM11_119_peak_2140	MTMR2	(-131532)
chr11	95789831	95790240	2JM11_119_peak_2141	MTMR2	(-132577)
chr11	95818759	95819319	2JM11_119_peak_2142	MTMR2	(-161580)
chr11	95870437	95870897	2JM11_119_peak_2144	MAML2	(+205677)
chr11	96025612	96026110	2JM11_119_peak_2147	MAML2	(+50483)
chr11	96071548	96071983	2JM11_119_peak_2149	MAML2	(+4578)
chr11	96150610	96150850	2JM11_119_peak_2151	JRKL	(+27572)
chr11	100779737	100779960	2JM11_119_peak_2152	TMEM133	(-82962)
chr11	100798403	100798723	2JM11_119_peak_2153	TMEM133	(-64248)
chr11	102391233	102391612	2JM11_119_peak_2155	MMP7	(+10061)
chr11	102450472	102450899	2JM11_119_peak_2156	MMP20	(+45377)
chr11	104548886	104549933	2JM11_119_peak_2160	CASP12	(+219750)
chr11	105302134	105302357	2JM11_119_peak_2161	GRIA4	(-178554)
chr11	105483895	105484198	2JM11_119_peak_2162	GRIA4	(+3247)
chr11	105728373	105728736	2JM11_119_peak_2163	MSANTD4	(+164399)
chr11	105892917	105893171	2JM11_119_peak_2164	MSANTD4	(-90)
chr11	106001814	106002193	2JM11_119_peak_2165	AASDHPPT	(+53788)
chr11	106028521	106028868	2JM11_119_peak_2166	AASDHPPT	(+80479)
chr11	106262782	106263114	2JM11_119_peak_2167	AASDHPPT	(+314732)
chr11	106353784	106354070	2JM11_119_peak_2168	AASDHPPT	(+405711)
chr11	106588077	106588390	2JM11_119_peak_2169	GUCY1A2	(+300937)
chr11	106759237	106759513	2JM11_119_peak_2170	GUCY1A2	(+129796)
chr11	108651887	108652312	2JM11_119_peak_2174	DDX10	(+116348)
chr11	108766584	108766897	2JM11_119_peak_2176	DDX10	(+230989)
chr11	109344895	109345351	2JM11_119_peak_2179	C11orf87	(+52277)
chr11	109902873	109903270	2JM11_119_peak_2181	ZC3H12C	(-61015)
chr11	110233622	110233882	2JM11_119_peak_2183	RDX	(-66315)
chr11	110328763	110329134	2JM11_119_peak_2184	FDX1	(+28342)
chr11	110336358	110336662	2JM11_119_peak_2185	FDX1	(+35903)
chr11	111401896	111402143	2JM11_119_peak_2186	LAYN	(-9364)
chr11	111482946	111483245	2JM11_119_peak_2187	SIK2	(+9981)
chr11	111503889	111504195	2JM11_119_peak_2189	SIK2	(+30927)
chr11	111516022	111516266	2JM11_119_peak_2192	SIK2	(+43029)
chr11	112158888	112159111	2JM11_119_peak_2196	PLET1	(-27417)
chr11	112848377	112848803	2JM11_119_peak_2197	NCAM1	(+16432)
chr11	113024508	113024990	2JM11_119_peak_2198	TTC12	(-160502)
chr11	114268014	114268420	2JM11_119_peak_2199	RBM7	(-2535)
chr11	116916740	116917075	2JM11_119_peak_2204	SIK3	(+52085)
chr11	117117294	117117583	2JM11_119_peak_2206	RNF214	(+13987)
chr11	119122836	119123262	2JM11_119_peak_2207	CBL	(+46297)
chr11	121940730	121941129	2JM11_119_peak_2211	BLID	(+45993)
chr11	122028494	122028774	2JM11_119_peak_2213	BLID	(-41711)
chr11	122539223	122539714	2JM11_119_peak_2214	UBASH3B	(+13086)
chr11	122619972	122620341	2JM11_119_peak_2215	CRTAM	(-89051)
chr11	122928208	122928506	2JM11_119_peak_2217	HSPA8	(+4686)
chr11	123587535	123587758	2JM11_119_peak_2218	ZNF202	(+24731)
chr11	123972871	123973097	2JM11_119_peak_2219	OR10G7	(-63267)
chr11	124559888	124560214	2JM11_119_peak_2220	SIAE	(-16274)
chr11	124927094	124927334	2JM11_119_peak_2222	SLC37A2	(-6018)
chr11	125610637	125611048	2JM11_119_peak_2223	PATE1	(-5345)
chr11	126112913	126113200	2JM11_119_peak_2225	SRPR	(+25797)
chr11	126124879	126125166	2JM11_119_peak_2226	SRPR	(+13831)
chr11	126570629	126571033	2JM11_119_peak_2227	ST3GAL4	(+295154)
chr11	128414492	128414715	2JM11_119_peak_2228	ETS1	(+42849)
chr11	129129444	129130130	2JM11_119_peak_2230	ARHGAP32	(-67694)
chr11	129189409	129189632	2JM11_119_peak_2231	BARX2	(-56314)
chr11	130450353	130450695	2JM11_119_peak_2234	C11orf44	(-92327)
chr11	130758717	130758954	2JM11_119_peak_2235	SNX19	(+27568)
chr11	130816516	130816831	2JM11_119_peak_2236	SNX19	(-30270)
chr11	131388334	131388604	2JM11_119_peak_2237	NTM	(-392887)
chr12	414057	414294	2JM11_119_peak_2241	SLC6A13	(-42174)
chr12	1339810	1340314	2JM11_119_peak_2247	ERC1	(+239658)
chr12	1416927	1417389	2JM11_119_peak_2249	FBXL14	(+286173)
chr12	1476473	1476730	2JM11_119_peak_2253	FBXL14	(+226729)
chr12	1481314	1481727	2JM11_119_peak_2254	FBXL14	(+221810)
chr12	2107242	2107517	2JM11_119_peak_2257	DCP1B	(+6297)
chr12	2116335	2116605	2JM11_119_peak_2258	DCP1B	(-2793)
chr12	3145252	3145597	2JM11_119_peak_2261	TSPAN9	(-41118)
chr12	3994875	3995098	2JM11_119_peak_2262	PARP11	(-12447)
chr12	4680980	4681388	2JM11_119_peak_2265	DYRK4	(-18060)
chr12	4758188	4758554	2JM11_119_peak_2268	NDUFA9	(+98)
chr12	6617602	6617825	2JM11_119_peak_2270	MRPL51	(-14950)
chr12	6772313	6772602	2JM11_119_peak_2271	ING4	(-152)
chr12	6922487	6922804	2JM11_119_peak_2272	GPR162	(-8065)
chr12	8309927	8310163	2JM11_119_peak_2273	ZNF705A	(-15088)
chr12	8896213	8896829	2JM11_119_peak_2274	RIMKLB	(+46003)
chr12	8911318	8911583	2JM11_119_peak_2275	RIMKLB	(+60933)
chr12	9787844	9788231	2JM11_119_peak_2277	KLRB1	(-27556)
chr12	9798289	9798773	2JM11_119_peak_2278	CLEC2D	(-23778)
chr12	10359709	10359987	2JM11_119_peak_2279	GABARAPL1	(-5556)
chr12	10749739	10750167	2JM11_119_peak_2282	MAGOHB	(+16269)
chr12	10952297	10952697	2JM11_119_peak_2283	TAS2R7	(+2729)
chr12	11150523	11150841	2JM11_119_peak_2287	TAS2R20	(-208)
chr12	11334407	11334812	2JM11_119_peak_2289	TAS2R42	(+4933)
chr12	12248998	12249669	2JM11_119_peak_2290	BCL2L14	(+25461)
chr12	12292741	12293196	2JM11_119_peak_2291	BCL2L14	(+69096)
chr12	12370675	12371145	2JM11_119_peak_2293	LRP6	(+48836)
chr12	12393971	12394194	2JM11_119_peak_2295	LRP6	(+25663)
chr12	12397417	12397666	2JM11_119_peak_2296	LRP6	(+22204)
chr12	12518967	12519282	2JM11_119_peak_2297	LOH12CR1	(+9070)
chr12	12537224	12537684	2JM11_119_peak_2299	LOH12CR1	(+27399)
chr12	12585452	12585869	2JM11_119_peak_2300	LOH12CR1	(+75606)
chr12	12589049	12589284	2JM11_119_peak_2301	LOH12CR1	(+79112)
chr12	12780324	12780599	2JM11_119_peak_2304	CREBL2	(+15636)
chr12	12875092	12875358	2JM11_119_peak_2306	APOLD1	(-3640)
chr12	12889921	12890254	2JM11_119_peak_2307	APOLD1	(+11223)
chr12	13790581	13790920	2JM11_119_peak_2313	GRIN2B	(+342302)
chr12	13880755	13881076	2JM11_119_peak_2314	GRIN2B	(+252137)
chr12	14021389	14021971	2JM11_119_peak_2315	GRIN2B	(+111373)
chr12	14410789	14411012	2JM11_119_peak_2317	ATF7IP	(-107715)
chr12	14413091	14413638	2JM11_119_peak_2318	ATF7IP	(-105251)
chr12	14547502	14548098	2JM11_119_peak_2319	ATF7IP	(+29184)
chr12	14604876	14605481	2JM11_119_peak_2320	ATF7IP	(+86563)
chr12	15700351	15700753	2JM11_119_peak_2322	PTPRO	(+225221)
chr12	15781371	15781666	2JM11_119_peak_2323	EPS8	(+160991)
chr12	15787268	15787501	2JM11_119_peak_2324	EPS8	(+155125)
chr12	15857264	15857566	2JM11_119_peak_2325	EPS8	(+85095)
chr12	15862417	15862686	2JM11_119_peak_2326	EPS8	(+79958)
chr12	15885552	15886048	2JM11_119_peak_2327	EPS8	(+56710)
chr12	15932894	15933252	2JM11_119_peak_2329	EPS8	(+9437)
chr12	19397364	19397587	2JM11_119_peak_2334	PLEKHA5	(+114774)
chr12	19406782	19407138	2JM11_119_peak_2335	PLEKHA5	(+124258)
chr12	19931239	19931673	2JM11_119_peak_2336	AEBP2	(+338848)
chr12	19973247	19973485	2JM11_119_peak_2337	AEBP2	(+380758)
chr12	22465286	22465571	2JM11_119_peak_2345	ST8SIA1	(+22219)
chr12	22688753	22689259	2JM11_119_peak_2347	C2CD5	(+8474)
chr12	22691649	22691955	2JM11_119_peak_2348	C2CD5	(+5678)
chr12	22919788	22920229	2JM11_119_peak_2350	ETNK1	(+142000)
chr12	23336304	23336527	2JM11_119_peak_2351	ETNK1	(+558407)
chr12	23708790	23709107	2JM11_119_peak_2354	SOX5	(+393688)
chr12	23781919	23782268	2JM11_119_peak_2355	SOX5	(+320543)
chr12	23793796	23794107	2JM11_119_peak_2356	SOX5	(+308685)
chr12	23910520	23910838	2JM11_119_peak_2357	SOX5	(+191958)
chr12	23916539	23916812	2JM11_119_peak_2358	SOX5	(+185961)
chr12	23924295	23924576	2JM11_119_peak_2359	SOX5	(+178201)
chr12	24041971	24042353	2JM11_119_peak_2361	SOX5	(+60475)
chr12	24045261	24045484	2JM11_119_peak_2362	SOX5	(+57264)
chr12	24048858	24049300	2JM11_119_peak_2363	SOX5	(+53558)
chr12	24097896	24098168	2JM11_119_peak_2364	SOX5	(+4605)
chr12	24168007	24168630	2JM11_119_peak_2366	SOX5	(-65682)
chr12	24186990	24187320	2JM11_119_peak_2367	SOX5	(-84518)
chr12	24234411	24234927	2JM11_119_peak_2369	SOX5	(-132032)
chr12	24250061	24250310	2JM11_119_peak_2370	SOX5	(-147549)
chr12	24254924	24255283	2JM11_119_peak_2371	SOX5	(-152467)
chr12	24302459	24302835	2JM11_119_peak_2373	SOX5	(-200010)
chr12	24391810	24392132	2JM11_119_peak_2376	SOX5	(-289334)
chr12	24642960	24643326	2JM11_119_peak_2378	BCAT1	(+412866)
chr12	24653456	24653774	2JM11_119_peak_2379	BCAT1	(+402394)
chr12	24694136	24694661	2JM11_119_peak_2380	BCAT1	(+361610)
chr12	24704508	24704947	2JM11_119_peak_2381	BCAT1	(+351281)
chr12	24767365	24767914	2JM11_119_peak_2382	BCAT1	(+288369)
chr12	24909346	24909688	2JM11_119_peak_2383	BCAT1	(+146492)
chr12	24933766	24934222	2JM11_119_peak_2384	BCAT1	(+122015)
chr12	24962073	24962573	2JM11_119_peak_2385	BCAT1	(+93686)
chr12	25100676	25100944	2JM11_119_peak_2387	BCAT1	(-44801)
chr12	25697124	25697774	2JM11_119_peak_2390	IFLTD1	(+8768)
chr12	25702678	25703146	2JM11_119_peak_2391	IFLTD1	(+3305)
chr12	25834281	25834871	2JM11_119_peak_2394	IFLTD1	(-128359)
chr12	25855743	25855966	2JM11_119_peak_2395	IFLTD1	(-149638)
chr12	25996258	25997099	2JM11_119_peak_2399	RASSF8	(-115312)
chr12	26059587	26059930	2JM11_119_peak_2400	RASSF8	(-52232)
chr12	26471221	26471503	2JM11_119_peak_2402	SSPN	(+122933)
chr12	26765165	26765410	2JM11_119_peak_2405	ITPR2	(+220843)
chr12	26970235	26970557	2JM11_119_peak_2406	ITPR2	(+15735)
chr12	27131963	27132196	2JM11_119_peak_2409	TM7SF3	(+35247)
chr12	27177977	27178288	2JM11_119_peak_2410	MED21	(+2650)
chr12	27311275	27311499	2JM11_119_peak_2412	STK38L	(-85721)
chr12	27353398	27353893	2JM11_119_peak_2413	STK38L	(-43462)
chr12	27412560	27413374	2JM11_119_peak_2415	STK38L	(+15859)
chr12	27477451	27477920	2JM11_119_peak_2416	ARNTL2	(-8302)
chr12	27728495	27729075	2JM11_119_peak_2419	PPFIBP1	(+51646)
chr12	27892236	27892608	2JM11_119_peak_2422	MRPS35	(+28716)
chr12	28441199	28441434	2JM11_119_peak_2424	CCDC91	(+97938)
chr12	28618784	28619255	2JM11_119_peak_2427	CCDC91	(+275641)
chr12	28636904	28637127	2JM11_119_peak_2428	CCDC91	(+293637)
chr12	28703974	28704326	2JM11_119_peak_2429	CCDC91	(+360771)
chr12	28732340	28732708	2JM11_119_peak_2430	CCDC91	(+389145)
chr12	28996478	28996962	2JM11_119_peak_2431	FAR2	(-305413)
chr12	29111763	29112107	2JM11_119_peak_2433	FAR2	(-190198)
chr12	29158250	29158650	2JM11_119_peak_2434	FAR2	(-143683)
chr12	29219057	29219565	2JM11_119_peak_2435	FAR2	(-82822)
chr12	29625539	29625910	2JM11_119_peak_2436	OVCH1	(+24894)
chr12	29742935	29743344	2JM11_119_peak_2438	OVCH1	(-92521)
chr12	29844782	29845373	2JM11_119_peak_2440	TMTC1	(+91665)
chr12	30798547	30799019	2JM11_119_peak_2442	IPO8	(+50137)
chr12	30840439	30840766	2JM11_119_peak_2443	IPO8	(+8317)
chr12	30842117	30842384	2JM11_119_peak_2444	IPO8	(+6669)
chr12	30857993	30858384	2JM11_119_peak_2445	IPO8	(-9269)
chr12	30863795	30864424	2JM11_119_peak_2446	IPO8	(-15190)
chr12	30871862	30872254	2JM11_119_peak_2447	IPO8	(-23138)
chr12	30898868	30899184	2JM11_119_peak_2448	CAPRIN2	(+8422)
chr12	31280402	31280805	2JM11_119_peak_2449	DDX11	(+53825)
chr12	31433215	31433582	2JM11_119_peak_2450	FAM60A	(+45907)
chr12	32353962	32354284	2JM11_119_peak_2453	BICD1	(+93960)
chr12	32460769	32461074	2JM11_119_peak_2455	FGD4	(-194172)
chr12	32721246	32721785	2JM11_119_peak_2457	FGD4	(+66422)
chr12	34831159	34831652	2JM11_119_peak_2458	ALG10	(+656190)
chr12	34833748	34834246	2JM11_119_peak_2459	ALG10	(+658781)
chr12	34834494	34834864	2JM11_119_peak_2460	ALG10	(+659463)
chr12	37922659	37923084	2JM11_119_peak_2463	ALG10B	(-787508)
chr12	37923984	37924447	2JM11_119_peak_2465	ALG10B	(-786164)
chr12	37991821	37992048	2JM11_119_peak_2466	ALG10B	(-718445)
chr12	38030831	38031149	2JM11_119_peak_2471	ALG10B	(-679390)
chr12	38049738	38050016	2JM11_119_peak_2472	ALG10B	(-660503)
chr12	39761000	39761394	2JM11_119_peak_2476	KIF21A	(+75591)
chr12	39800055	39800531	2JM11_119_peak_2477	KIF21A	(+36495)
chr12	40112757	40113090	2JM11_119_peak_2479	C12orf40	(+92939)
chr12	40213317	40213731	2JM11_119_peak_2480	C12orf40	(+193539)
chr12	40240469	40240900	2JM11_119_peak_2481	C12orf40	(+220700)
chr12	40494201	40494434	2JM11_119_peak_2482	SLC2A13	(+5343)
chr12	42529087	42529629	2JM11_119_peak_2488	GXYLT1	(+9323)
chr12	42803370	42804038	2JM11_119_peak_2489	PRICKLE1	(+74093)
chr12	42831661	42831937	2JM11_119_peak_2491	PRICKLE1	(+45998)
chr12	42905407	42905704	2JM11_119_peak_2492	PRICKLE1	(-27759)
chr12	43063271	43063727	2JM11_119_peak_2493	PRICKLE1	(-185702)
chr12	43078021	43078567	2JM11_119_peak_2494	PRICKLE1	(-200497)
chr12	43134414	43134781	2JM11_119_peak_2495	PRICKLE1	(-256801)
chr12	43135865	43136141	2JM11_119_peak_2496	PRICKLE1	(-258206)
chr12	43137764	43138203	2JM11_119_peak_2497	PRICKLE1	(-260187)
chr12	43173387	43173696	2JM11_119_peak_2498	PRICKLE1	(-295745)
chr12	43310905	43311251	2JM11_119_peak_2500	PRICKLE1	(-433281)
chr12	43731854	43732283	2JM11_119_peak_2505	ADAMTS20	(+213655)
chr12	44160136	44160588	2JM11_119_peak_2507	IRAK4	(+7604)
chr12	45619889	45620333	2JM11_119_peak_2508	ANO6	(+10243)
chr12	45696618	45696884	2JM11_119_peak_2510	ANO6	(+86883)
chr12	45804316	45804761	2JM11_119_peak_2511	ANO6	(+194671)
chr12	46008660	46008933	2JM11_119_peak_2512	ARID2	(-114651)
chr12	46158276	46158573	2JM11_119_peak_2515	ARID2	(+34977)
chr12	46242997	46243359	2JM11_119_peak_2516	ARID2	(+119730)
chr12	46337907	46338541	2JM11_119_peak_2517	SCAF11	(+46124)
chr12	46359974	46360583	2JM11_119_peak_2518	SCAF11	(+24069)
chr12	46370832	46371166	2JM11_119_peak_2519	SCAF11	(+13349)
chr12	46546087	46546456	2JM11_119_peak_2521	SLC38A1	(+116523)
chr12	46553444	46553778	2JM11_119_peak_2522	SLC38A1	(+109184)
chr12	46656368	46656793	2JM11_119_peak_2526	SLC38A1	(+6214)
chr12	46713906	46714173	2JM11_119_peak_2527	SLC38A1	(-51245)
chr12	47950472	47951369	2JM11_119_peak_2530	RPAP3	(+148923)
chr12	47970510	47970759	2JM11_119_peak_2531	RPAP3	(+129209)
chr12	48093414	48093637	2JM11_119_peak_2533	RPAP3	(+6318)
chr12	49430605	49430876	2JM11_119_peak_2537	PRKAG1	(-18179)
chr12	49583480	49583857	2JM11_119_peak_2538	TUBA1A	(-562)
chr12	50419538	50419816	2JM11_119_peak_2542	RACGAP1	(-370)
chr12	50428477	50428911	2JM11_119_peak_2543	RACGAP1	(-9387)
chr12	50868615	50869108	2JM11_119_peak_2545	DIP2B	(-30028)
chr12	51009916	51010311	2JM11_119_peak_2546	DIP2B	(+111224)
chr12	51055421	51056119	2JM11_119_peak_2547	ATF1	(-102305)
chr12	51058074	51058402	2JM11_119_peak_2548	ATF1	(-99837)
chr12	51316196	51316550	2JM11_119_peak_2550	METTL7A	(-882)
chr12	51854323	51854913	2JM11_119_peak_2552	SLC4A8	(+36063)
chr12	52366932	52367466	2JM11_119_peak_2553	ACVR1B	(+21714)
chr12	52654652	52654951	2JM11_119_peak_2554	KRT7	(+27904)
chr12	53557370	53557906	2JM11_119_peak_2555	CSAD	(+16742)
chr12	55674538	55675197	2JM11_119_peak_2558	OR6C6	(+14148)
chr12	56303040	56303362	2JM11_119_peak_2559	WIBG	(+18496)
chr12	57125491	57125859	2JM11_119_peak_2560	NACA	(-6592)
chr12	57659043	57659369	2JM11_119_peak_2561	STAC3	(-14230)
chr12	58819077	58819484	2JM11_119_peak_2562	XRCC6BP1	(+483921)
chr12	59155200	59155516	2JM11_119_peak_2565	LRIG3	(+158945)
chr12	59227628	59228090	2JM11_119_peak_2566	LRIG3	(+86444)
chr12	62765057	62765325	2JM11_119_peak_2569	MON2	(-95406)
chr12	62982535	62983038	2JM11_119_peak_2571	MON2	(+122190)
chr12	63111288	63111834	2JM11_119_peak_2572	PPM1H	(+217256)
chr12	63713091	63713434	2JM11_119_peak_2573	AVPR1A	(-168541)
chr12	63968906	63969148	2JM11_119_peak_2575	DPY19L2	(+93330)
chr12	64059557	64059976	2JM11_119_peak_2576	DPY19L2	(+2590)
chr12	64323680	64324018	2JM11_119_peak_2578	SRGAP1	(+85776)
chr12	64432637	64433126	2JM11_119_peak_2580	C12orf66	(+183189)
chr12	64471770	64472103	2JM11_119_peak_2582	C12orf66	(+144134)
chr12	64504832	64505153	2JM11_119_peak_2583	C12orf66	(+111078)
chr12	64575884	64576163	2JM11_119_peak_2584	C12orf66	(+40047)
chr12	64600294	64600586	2JM11_119_peak_2585	C12orf66	(+15631)
chr12	64623560	64623783	2JM11_119_peak_2586	C12orf66	(-7601)
chr12	65476226	65476555	2JM11_119_peak_2588	WIF1	(+38955)
chr12	66240005	66240231	2JM11_119_peak_2590	HMGA2	(+22207)
chr12	66289773	66290348	2JM11_119_peak_2591	HMGA2	(+72150)
chr12	66329851	66330302	2JM11_119_peak_2592	HMGA2	(+112166)
chr12	66341294	66341517	2JM11_119_peak_2593	HMGA2	(+123495)
chr12	66560536	66560887	2JM11_119_peak_2595	ENSG00000228144	(+3053)
chr12	66713557	66714009	2JM11_119_peak_2596	HELB	(+17458)
chr12	66723849	66724206	2JM11_119_peak_2597	HELB	(+27703)
chr12	67680674	67681060	2JM11_119_peak_2598	CAND1	(+17806)
chr12	68655622	68655955	2JM11_119_peak_2602	IL22	(-8402)
chr12	69039348	69039829	2JM11_119_peak_2606	RAP1B	(+34970)
chr12	69073784	69074075	2JM11_119_peak_2607	NUP107	(-6584)
chr12	69353851	69354304	2JM11_119_peak_2610	CPM	(-27099)
chr12	69659984	69660661	2JM11_119_peak_2612	CPSF6	(+27006)
chr12	71039762	71039985	2JM11_119_peak_2618	PTPRB	(-8654)
chr12	71058491	71059030	2JM11_119_peak_2619	PTPRB	(-27541)
chr12	72032698	72033329	2JM11_119_peak_2623	THAP2	(-23775)
chr12	72073168	72073840	2JM11_119_peak_2624	ENSG00000258064	(+5520)
chr12	72127842	72128243	2JM11_119_peak_2625	RAB21	(-20611)
chr12	72200713	72200936	2JM11_119_peak_2626	TBC1D15	(-32673)
chr12	75510755	75511146	2JM11_119_peak_2628	KCNC2	(+92697)
chr12	75671637	75672039	2JM11_119_peak_2629	CAPS2	(+51998)
chr12	76000417	76001083	2JM11_119_peak_2634	KRR1	(-95349)
chr12	76026353	76026576	2JM11_119_peak_2635	KRR1	(-121064)
chr12	76053170	76053501	2JM11_119_peak_2637	KRR1	(-147935)
chr12	76078986	76079445	2JM11_119_peak_2638	KRR1	(-173815)
chr12	76116383	76116784	2JM11_119_peak_2639	KRR1	(-211183)
chr12	76186355	76187102	2JM11_119_peak_2640	PHLDA1	(+240983)
chr12	76283230	76283480	2JM11_119_peak_2642	PHLDA1	(+144357)
chr12	76380232	76380537	2JM11_119_peak_2644	PHLDA1	(+47327)
chr12	76461611	76461834	2JM11_119_peak_2645	NAP1L1	(+17090)
chr12	76484766	76485267	2JM11_119_peak_2646	NAP1L1	(-6204)
chr12	76571497	76571834	2JM11_119_peak_2647	NAP1L1	(-92853)
chr12	76746727	76747073	2JM11_119_peak_2648	BBS10	(-4678)
chr12	76793073	76794277	2JM11_119_peak_2649	BBS10	(-51453)
chr12	76915266	76915489	2JM11_119_peak_2650	OSBPL8	(+38211)
chr12	77269968	77270231	2JM11_119_peak_2651	CSRP2	(+2740)
chr12	77431140	77431605	2JM11_119_peak_2653	E2F7	(+27987)
chr12	78005602	78005841	2JM11_119_peak_2655	NAV3	(-219347)
chr12	78359613	78360036	2JM11_119_peak_2656	NAV3	(+134756)
chr12	78679857	78680098	2JM11_119_peak_2660	NAV3	(+454909)
chr12	78710491	78711001	2JM11_119_peak_2661	NAV3	(+485677)
chr12	79129208	79129500	2JM11_119_peak_2662	SYT1	(-129095)
chr12	79817976	79818279	2JM11_119_peak_2665	PAWR	(+266749)
chr12	79843925	79844305	2JM11_119_peak_2666	PAWR	(+240762)
chr12	79916012	79916417	2JM11_119_peak_2667	PAWR	(+168662)
chr12	79970245	79970468	2JM11_119_peak_2668	PAWR	(+114520)
chr12	79985785	79986354	2JM11_119_peak_2669	PAWR	(+98807)
chr12	80044496	80044908	2JM11_119_peak_2670	PAWR	(+40175)
chr12	80072017	80072242	2JM11_119_peak_2671	PAWR	(+12747)
chr12	80310149	80310461	2JM11_119_peak_2674	PPP1R12A	(+18673)
chr12	80327208	80327530	2JM11_119_peak_2675	PPP1R12A	(+1609)
chr12	80381855	80382575	2JM11_119_peak_2676	PPP1R12A	(-53237)
chr12	81486177	81486466	2JM11_119_peak_2680	ACSS3	(+15332)
chr12	82819070	82819565	2JM11_119_peak_2681	CCDC59	(-66751)
chr12	83139320	83139928	2JM11_119_peak_2682	TMTC2	(+58965)
chr12	83456410	83456676	2JM11_119_peak_2685	TMTC2	(+375884)
chr12	83637963	83638315	2JM11_119_peak_2686	TMTC2	(+557480)
chr12	85027482	85027803	2JM11_119_peak_2688	SLC6A15	(+279012)
chr12	86773604	86774163	2JM11_119_peak_2689	MGAT4C	(-123839)
chr12	88805668	88805903	2JM11_119_peak_2690	KITLG	(+168452)
chr12	89455391	89455966	2JM11_119_peak_2693	DUSP6	(+291369)
chr12	89604094	89604395	2JM11_119_peak_2694	DUSP6	(+142803)
chr12	89667696	89667919	2JM11_119_peak_2695	DUSP6	(+79240)
chr12	89674556	89675175	2JM11_119_peak_2696	DUSP6	(+72182)
chr12	89699315	89699829	2JM11_119_peak_2697	DUSP6	(+47476)
chr12	89742457	89742737	2JM11_119_peak_2699	DUSP6	(+4451)
chr12	89743307	89743900	2JM11_119_peak_2700	DUSP6	(+3444)
chr12	89746213	89746925	2JM11_119_peak_2701	DUSP6	(+479)
chr12	90127681	90128042	2JM11_119_peak_2703	ATP2B1	(-25254)
chr12	90194414	90195129	2JM11_119_peak_2704	ATP2B1	(-92164)
chr12	90277630	90278097	2JM11_119_peak_2705	ATP2B1	(-175256)
chr12	90325523	90326104	2JM11_119_peak_2706	ATP2B1	(-223206)
chr12	90704073	90704341	2JM11_119_peak_2708	ATP2B1	(-601599)
chr12	90925988	90926300	2JM11_119_peak_2709	CCER1	(+422809)
chr12	91210537	91210896	2JM11_119_peak_2710	CCER1	(+138236)
chr12	91282015	91282291	2JM11_119_peak_2711	CCER1	(+66800)
chr12	91759374	91759597	2JM11_119_peak_2713	DCN	(-182586)
chr12	92137532	92137918	2JM11_119_peak_2717	BTG1	(+401948)
chr12	92267213	92267570	2JM11_119_peak_2718	BTG1	(+272281)
chr12	92278793	92279324	2JM11_119_peak_2719	BTG1	(+260614)
chr12	92295811	92296955	2JM11_119_peak_2720	BTG1	(+243290)
chr12	92394280	92394659	2JM11_119_peak_2721	BTG1	(+145203)
chr12	92598005	92598882	2JM11_119_peak_2726	BTG1	(-58771)
chr12	92641756	92642343	2JM11_119_peak_2727	BTG1	(-102377)
chr12	92759553	92759877	2JM11_119_peak_2728	CLLU1	(-58020)
chr12	92818977	92819341	2JM11_119_peak_2730	CLLU1	(+1424)
chr12	92859894	92860614	2JM11_119_peak_2731	CLLU1	(+42519)
chr12	92932661	92933284	2JM11_119_peak_2732	CLLU1	(+115238)
chr12	92964087	92964372	2JM11_119_peak_2733	CLLU1	(+146495)
chr12	93304387	93304642	2JM11_119_peak_2734	EEA1	(+18592)
chr12	93349673	93350266	2JM11_119_peak_2736	EEA1	(-26863)
chr12	93365498	93366100	2JM11_119_peak_2737	EEA1	(-42692)
chr12	93496043	93497090	2JM11_119_peak_2738	EEA1	(-173460)
chr12	93903738	93904339	2JM11_119_peak_2741	MRPL42	(+42775)
chr12	94170183	94170546	2JM11_119_peak_2744	CRADD	(+98872)
chr12	95640987	95641263	2JM11_119_peak_2747	VEZT	(+29603)
chr12	95730271	95730507	2JM11_119_peak_2749	VEZT	(+118867)
chr12	95805093	95805509	2JM11_119_peak_2750	METAP2	(-62426)
chr12	96112922	96113489	2JM11_119_peak_2752	NTN4	(+71330)
chr12	96743333	96743658	2JM11_119_peak_2753	CDK17	(+50842)
chr12	96915929	96916275	2JM11_119_peak_2755	C12orf55	(+32737)
chr12	97046270	97046514	2JM11_119_peak_2756	C12orf55	(+163027)
chr12	97183858	97184113	2JM11_119_peak_2757	NEDD1	(-117258)
chr12	97184570	97184793	2JM11_119_peak_2758	NEDD1	(-116562)
chr12	97204220	97204540	2JM11_119_peak_2759	NEDD1	(-96864)
chr12	97206324	97206600	2JM11_119_peak_2760	NEDD1	(-94782)
chr12	97617368	97617591	2JM11_119_peak_2762	NEDD1	(+316236)
chr12	98232707	98232930	2JM11_119_peak_2764	TMPO	(-676589)
chr12	98293835	98294227	2JM11_119_peak_2765	TMPO	(-615377)
chr12	99063028	99063503	2JM11_119_peak_2768	APAF1	(+24347)
chr12	99176002	99176795	2JM11_119_peak_2769	APAF1	(+137480)
chr12	99208016	99208427	2JM11_119_peak_2770	APAF1	(+169303)
chr12	99280382	99280749	2JM11_119_peak_2771	APAF1	(+241647)
chr12	99677383	99677800	2JM11_119_peak_2773	FAM71C	(-363939)
chr12	100175133	100175463	2JM11_119_peak_2774	FAM71C	(+133767)
chr12	100233686	100233909	2JM11_119_peak_2775	ANKS1B	(+144217)
chr12	100256020	100256535	2JM11_119_peak_2776	ANKS1B	(+121737)
chr12	100276645	100277174	2JM11_119_peak_2777	ANKS1B	(+101105)
chr12	100665228	100665595	2JM11_119_peak_2778	SCYL2	(+4250)
chr12	101048500	101048728	2JM11_119_peak_2780	GAS2L3	(+61218)
chr12	102058968	102059273	2JM11_119_peak_2781	CHPT1	(-32284)
chr12	102060926	102061246	2JM11_119_peak_2782	CHPT1	(-30319)
chr12	102477290	102477542	2JM11_119_peak_2783	CCDC53	(-21514)
chr12	102626104	102626383	2JM11_119_peak_2784	PMCH	(-34621)
chr12	102832180	102832517	2JM11_119_peak_2786	IGF1	(+41992)
chr12	102866287	102867150	2JM11_119_peak_2787	IGF1	(+7622)
chr12	103876192	103876415	2JM11_119_peak_2788	STAB2	(-104747)
chr12	104346155	104346589	2JM11_119_peak_2790	C12orf73	(+4670)
chr12	104867420	104867671	2JM11_119_peak_2791	CHST11	(+16795)
chr12	104904311	104904575	2JM11_119_peak_2792	CHST11	(+53692)
chr12	105196012	105196318	2JM11_119_peak_2793	SLC41A2	(+126268)
chr12	105226572	105226963	2JM11_119_peak_2794	SLC41A2	(+95665)
chr12	105446982	105447256	2JM11_119_peak_2795	ALDH1L2	(+31236)
chr12	105552435	105552658	2JM11_119_peak_2796	KIAA1033	(+51055)
chr12	105652105	105652328	2JM11_119_peak_2797	APPL2	(-22356)
chr12	105667240	105667966	2JM11_119_peak_2798	APPL2	(-37742)
chr12	105690177	105690517	2JM11_119_peak_2799	APPL2	(-60486)
chr12	105860722	105860974	2JM11_119_peak_2802	APPL2	(-230987)
chr12	106202759	106203631	2JM11_119_peak_2803	NUAK1	(+330616)
chr12	106219044	106219272	2JM11_119_peak_2804	NUAK1	(+314653)
chr12	106306663	106307428	2JM11_119_peak_2805	NUAK1	(+226765)
chr12	106323670	106323969	2JM11_119_peak_2806	NUAK1	(+209991)
chr12	106336436	106336736	2JM11_119_peak_2807	NUAK1	(+197225)
chr12	106392971	106393210	2JM11_119_peak_2808	NUAK1	(+140720)
chr12	106414247	106414955	2JM11_119_peak_2809	NUAK1	(+119210)
chr12	106445667	106446161	2JM11_119_peak_2811	NUAK1	(+87897)
chr12	106690906	106691339	2JM11_119_peak_2812	CKAP4	(-49357)
chr12	106766842	106767065	2JM11_119_peak_2813	POLR3B	(+15518)
chr12	106839830	106840704	2JM11_119_peak_2815	POLR3B	(+88831)
chr12	106884035	106884260	2JM11_119_peak_2816	RFX4	(-110767)
chr12	106969014	106969449	2JM11_119_peak_2818	RFX4	(-25683)
chr12	107185163	107185994	2JM11_119_peak_2820	RIC8B	(+17161)
chr12	107187726	107188037	2JM11_119_peak_2821	RIC8B	(+19464)
chr12	107272371	107272839	2JM11_119_peak_2824	C12orf23	(-76895)
chr12	107440094	107440548	2JM11_119_peak_2825	CRY1	(+47286)
chr12	109038176	109038401	2JM11_119_peak_2827	SELPLG	(-12435)
chr12	109040349	109040898	2JM11_119_peak_2828	SELPLG	(-14770)
chr12	109227649	109227872	2JM11_119_peak_2829	SSH1	(+23605)
chr12	110385244	110385530	2JM11_119_peak_2832	TCHP	(+47064)
chr12	110735748	110736115	2JM11_119_peak_2834	ATP2A2	(+16446)
chr12	110824950	110825309	2JM11_119_peak_2835	ANAPC7	(+16405)
chr12	111077575	111077798	2JM11_119_peak_2836	TCTN1	(+25718)
chr12	111160766	111161205	2JM11_119_peak_2837	PPP1CC	(+19758)
chr12	111227963	111228253	2JM11_119_peak_2839	PPP1CC	(-47364)
chr12	111988452	111988807	2JM11_119_peak_2842	ATXN2	(+48850)
chr12	112257604	112257964	2JM11_119_peak_2843	MAPKAPK5	(-22646)
chr12	112329783	112330076	2JM11_119_peak_2844	MAPKAPK5	(+49500)
chr12	113236066	113236355	2JM11_119_peak_2846	RPH3A	(+6751)
chr12	113737740	113738075	2JM11_119_peak_2847	SLC8B1	(+34927)
chr12	115875149	115875833	2JM11_119_peak_2849	TBX3	(-754096)
chr12	117175989	117176223	2JM11_119_peak_2852	RNFT2	(+10)
chr12	117195805	117196099	2JM11_119_peak_2853	RNFT2	(+19856)
chr12	118471825	118472094	2JM11_119_peak_2854	RFC5	(+17445)
chr12	118649692	118650122	2JM11_119_peak_2855	PEBP1	(+76244)
chr12	118705844	118706185	2JM11_119_peak_2856	TAOK3	(+104735)
chr12	120259835	120260317	2JM11_119_peak_2858	CIT	(+55019)
chr12	120953405	120953648	2JM11_119_peak_2860	COQ5	(+13458)
chr12	122527103	122527501	2JM11_119_peak_2861	MLXIP	(+10674)
chr12	122713928	122714430	2JM11_119_peak_2862	DIABLO	(-2098)
chr12	124210797	124211113	2JM11_119_peak_2863	ATP6V0A2	(+14090)
chr12	126919087	126919343	2JM11_119_peak_2865	TMEM132B	(+1108053)
chr12	127030027	127030451	2JM11_119_peak_2866	TMEM132B	(+1219077)
chr12	132483108	132483481	2JM11_119_peak_2870	EP400	(+48787)
chr12	133276974	133277427	2JM11_119_peak_2872	PGAM5	(-10204)
chr12	133841547	133841822	2JM11_119_peak_2873	ANHX	(-29004)
chr13	20208759	20209037	2JM11_119_peak_2874	MPHOSPH8	(+1077)
chr13	20435708	20435965	2JM11_119_peak_2875	ZMYM5	(+1827)
chr13	20623581	20624122	2JM11_119_peak_2876	ZMYM2	(+91042)
chr13	20661209	20661759	2JM11_119_peak_2877	GJA3	(+73704)
chr13	20714714	20715263	2JM11_119_peak_2878	GJA3	(+20199)
chr13	21015928	21016474	2JM11_119_peak_2879	CRYL1	(+83795)
chr13	21127411	21127743	2JM11_119_peak_2880	IFT88	(-13700)
chr13	21256355	21256589	2JM11_119_peak_2881	IL17D	(-21010)
chr13	21402917	21403268	2JM11_119_peak_2883	N6AMT2	(-55005)
chr13	21522043	21522351	2JM11_119_peak_2887	XPO4	(-45248)
chr13	22085905	22086331	2JM11_119_peak_2888	ZDHHC20	(-52695)
chr13	24007234	24007463	2JM11_119_peak_2892	SACS	(+492)
chr13	24012370	24012961	2JM11_119_peak_2893	SACS	(-4825)
chr13	24045332	24045893	2JM11_119_peak_2894	SACS	(-37772)
chr13	24049049	24049485	2JM11_119_peak_2895	SACS	(-41426)
chr13	24540524	24541026	2JM11_119_peak_2901	SPATA13	(-13169)
chr13	24742587	24742820	2JM11_119_peak_2902	C1QTNF9	(-138600)
chr13	24752888	24753437	2JM11_119_peak_2903	C1QTNF9	(-128141)
chr13	24868507	24868730	2JM11_119_peak_2904	C1QTNF9	(-12685)
chr13	25846609	25847186	2JM11_119_peak_2906	MTMR6	(+15249)
chr13	26961258	26961481	2JM11_119_peak_2908	CDK8	(+133094)
chr13	27161498	27161808	2JM11_119_peak_2910	WASF3	(+29766)
chr13	27951185	27951504	2JM11_119_peak_2911	GTF3A	(-47336)
chr13	28827338	28827769	2JM11_119_peak_2913	PAN3	(+114911)
chr13	28832454	28832744	2JM11_119_peak_2914	PAN3	(+119956)
chr13	28842396	28842740	2JM11_119_peak_2915	PAN3	(+129925)
chr13	29251479	29252183	2JM11_119_peak_2916	POMP	(+18590)
chr13	30136899	30137281	2JM11_119_peak_2917	SLC7A1	(+32735)
chr13	30225343	30225566	2JM11_119_peak_2918	SLC7A1	(-55630)
chr13	30331980	30332339	2JM11_119_peak_2919	UBL3	(+92661)
chr13	30347235	30347584	2JM11_119_peak_2920	UBL3	(+77411)
chr13	30470893	30471177	2JM11_119_peak_2923	UBL3	(-46214)
chr13	30517406	30517843	2JM11_119_peak_2924	UBL3	(-92804)
chr13	30607880	30608105	2JM11_119_peak_2926	UBL3	(-183172)
chr13	30683632	30684081	2JM11_119_peak_2927	KATNAL1	(+197764)
chr13	30760953	30761245	2JM11_119_peak_2928	KATNAL1	(+120522)
chr13	30808732	30809154	2JM11_119_peak_2930	KATNAL1	(+72678)
chr13	30852305	30852646	2JM11_119_peak_2931	KATNAL1	(+29145)
chr13	30863883	30864140	2JM11_119_peak_2932	KATNAL1	(+17609)
chr13	30876661	30877454	2JM11_119_peak_2933	KATNAL1	(+4563)
chr13	30963928	30964151	2JM11_119_peak_2934	KATNAL1	(-82419)
chr13	31039981	31040255	2JM11_119_peak_2936	HMGB1	(+151616)
chr13	31170866	31171330	2JM11_119_peak_2937	HMGB1	(+20636)
chr13	31185633	31185928	2JM11_119_peak_2938	HMGB1	(+5953)
chr13	31230424	31230753	2JM11_119_peak_2939	USPL1	(+38669)
chr13	31352463	31352993	2JM11_119_peak_2941	ALOX5AP	(+43083)
chr13	31447326	31447787	2JM11_119_peak_2942	MEDAG	(-32771)
chr13	31559376	31559852	2JM11_119_peak_2945	MEDAG	(+79286)
chr13	31742573	31742855	2JM11_119_peak_2947	HSPH1	(-6650)
chr13	31842871	31843296	2JM11_119_peak_2948	B3GALTL	(+69011)
chr13	32656816	32657056	2JM11_119_peak_2949	FRY	(+51499)
chr13	32855092	32855432	2JM11_119_peak_2951	ZAR1L	(+34219)
chr13	33112977	33113318	2JM11_119_peak_2952	N4BP2L2	(-212)
chr13	33270134	33270489	2JM11_119_peak_2955	PDS5B	(+109748)
chr13	33307571	33307910	2JM11_119_peak_2956	PDS5B	(+147177)
chr13	33353070	33353340	2JM11_119_peak_2957	PDS5B	(+192641)
chr13	33397158	33397534	2JM11_119_peak_2958	KL	(-193225)
chr13	33533655	33533967	2JM11_119_peak_2960	KL	(-56760)
chr13	33539638	33540067	2JM11_119_peak_2961	KL	(-50718)
chr13	33544020	33544649	2JM11_119_peak_2962	KL	(-46236)
chr13	33550178	33550523	2JM11_119_peak_2963	KL	(-40220)
chr13	33685316	33685561	2JM11_119_peak_2964	KL	(+94868)
chr13	33832382	33832812	2JM11_119_peak_2965	STARD13	(+27295)
chr13	33837733	33837988	2JM11_119_peak_2966	STARD13	(+22031)
chr13	33908207	33908481	2JM11_119_peak_2967	STARD13	(-48452)
chr13	34027655	34028284	2JM11_119_peak_2968	STARD13	(-168078)
chr13	34277061	34277427	2JM11_119_peak_2969	RFC3	(-114942)
chr13	34446952	34447207	2JM11_119_peak_2971	RFC3	(+54894)
chr13	34621579	34621863	2JM11_119_peak_2973	RFC3	(+229535)
chr13	34644309	34644755	2JM11_119_peak_2974	RFC3	(+252346)
chr13	35081746	35082088	2JM11_119_peak_2975	NBEA	(-434507)
chr13	35094213	35094660	2JM11_119_peak_2976	NBEA	(-421987)
chr13	35167727	35168019	2JM11_119_peak_2977	NBEA	(-348551)
chr13	35222948	35223507	2JM11_119_peak_2978	NBEA	(-293196)
chr13	35292187	35292688	2JM11_119_peak_2979	NBEA	(-223986)
chr13	35395582	35395928	2JM11_119_peak_2983	NBEA	(-120669)
chr13	35432012	35432357	2JM11_119_peak_2984	NBEA	(-84239)
chr13	35600449	35600774	2JM11_119_peak_2985	NBEA	(+84188)
chr13	35627201	35627601	2JM11_119_peak_2986	NBEA	(+110977)
chr13	35666595	35667123	2JM11_119_peak_2987	NBEA	(+150435)
chr13	35734958	35735457	2JM11_119_peak_2989	NBEA	(+218784)
chr13	35741141	35741387	2JM11_119_peak_2990	NBEA	(+224840)
chr13	35811438	35812012	2JM11_119_peak_2992	MAB21L1	(+239107)
chr13	35852414	35852721	2JM11_119_peak_2993	MAB21L1	(+198264)
chr13	35905565	35905809	2JM11_119_peak_2994	MAB21L1	(+145145)
chr13	35914089	35914395	2JM11_119_peak_2995	MAB21L1	(+136590)
chr13	36073976	36074330	2JM11_119_peak_2998	MAB21L1	(-23321)
chr13	36129727	36130034	2JM11_119_peak_2999	MAB21L1	(-79049)
chr13	36147501	36147901	2JM11_119_peak_3000	MAB21L1	(-96869)
chr13	36433202	36433493	2JM11_119_peak_3001	DCLK1	(+272095)
chr13	36482134	36482687	2JM11_119_peak_3002	DCLK1	(+223032)
chr13	36758079	36758434	2JM11_119_peak_3003	DCLK1	(-52814)
chr13	36858451	36858984	2JM11_119_peak_3005	CCDC169-SOHLH2	(+13261)
chr13	36931861	36932084	2JM11_119_peak_3006	SPG20	(-11039)
chr13	37587367	37587686	2JM11_119_peak_3008	EXOSC8	(+12849)
chr13	38901957	38902302	2JM11_119_peak_3010	UFM1	(-21888)
chr13	39272563	39272994	2JM11_119_peak_3012	FREM2	(+11513)
chr13	39378758	39379112	2JM11_119_peak_3015	FREM2	(+117669)
chr13	39408804	39409150	2JM11_119_peak_3017	FREM2	(+147711)
chr13	39459395	39460382	2JM11_119_peak_3020	STOML3	(+105314)
chr13	39737353	39737691	2JM11_119_peak_3022	NHLRC3	(+125067)
chr13	39738050	39738456	2JM11_119_peak_3023	NHLRC3	(+125798)
chr13	39748314	39748537	2JM11_119_peak_3024	NHLRC3	(+135971)
chr13	39916753	39917200	2JM11_119_peak_3026	LHFP	(+260331)
chr13	39924373	39924879	2JM11_119_peak_3027	LHFP	(+252682)
chr13	39952790	39953191	2JM11_119_peak_3028	LHFP	(+224317)
chr13	39960017	39960421	2JM11_119_peak_3029	LHFP	(+217089)
chr13	39983936	39984516	2JM11_119_peak_3030	LHFP	(+193082)
chr13	39990312	39990657	2JM11_119_peak_3031	LHFP	(+186823)
chr13	39991816	39992252	2JM11_119_peak_3032	LHFP	(+185274)
chr13	40176030	40176278	2JM11_119_peak_3036	LHFP	(+1154)
chr13	40357318	40357541	2JM11_119_peak_3038	COG6	(+127616)
chr13	40549898	40550146	2JM11_119_peak_3039	COG6	(+320208)
chr13	40695047	40695374	2JM11_119_peak_3041	COG6	(+465397)
chr13	40764537	40764833	2JM11_119_peak_3042	FOXO1	(+476049)
chr13	40815479	40815836	2JM11_119_peak_3043	FOXO1	(+425076)
chr13	41486194	41486417	2JM11_119_peak_3044	ELF1	(+107144)
chr13	41487987	41488230	2JM11_119_peak_3045	ELF1	(+105341)
chr13	41609075	41609316	2JM11_119_peak_3047	ELF1	(-15746)
chr13	41624079	41624505	2JM11_119_peak_3048	WBP4	(-11118)
chr13	41713492	41714091	2JM11_119_peak_3049	KBTBD6	(-6910)
chr13	42142891	42143523	2JM11_119_peak_3050	RGCC	(+111512)
[truncated: 6,432 more rows]
[truncated: 10 more columns]

## Sheet: SOX2 in JM13
SOX2-bound regions in JM13 cells
chr1	65317	65957	Sox2_107_peak_3	OR4F5	(-3454)
chr1	92756	93069	Sox2_107_peak_5	OR4F5	(+23822)
chr1	232489	233190	Sox2_107_peak_6	OR4F29	(-134800)
chr1	400452	400873	Sox2_107_peak_11	OR4F29	(+33023)
chr1	466637	466954	Sox2_107_peak_12	OR4F29	(+99156)
chr1	589571	589819	Sox2_107_peak_13	OR4F16	(+32358)
chr1	596804	597150	Sox2_107_peak_15	OR4F16	(+25076)
chr1	815826	816319	Sox2_107_peak_25	SAMD11	(-45045)
chr1	2175982	2176456	Sox2_107_peak_38	SKI	(+16085)
chr1	5484930	5485607	Sox2_107_peak_47	NPHP4	(+567262)
chr1	5488279	5488608	Sox2_107_peak_48	NPHP4	(+564087)
chr1	5996603	5996807	Sox2_107_peak_50	NPHP4	(+55826)
chr1	6014090	6014580	Sox2_107_peak_51	NPHP4	(+38196)
chr1	6176219	6177003	Sox2_107_peak_52	CHD5	(+63572)
chr1	6300390	6300749	Sox2_107_peak_53	HES3	(-3682)
chr1	6864937	6865548	Sox2_107_peak_63	CAMTA1	(+19859)
chr1	7224753	7225160	Sox2_107_peak_70	CAMTA1	(+379573)
chr1	7272860	7273193	Sox2_107_peak_73	CAMTA1	(+427643)
chr1	7454127	7454894	Sox2_107_peak_76	VAMP3	(-376818)
chr1	7538626	7539002	Sox2_107_peak_77	VAMP3	(-292515)
chr1	8077747	8078312	Sox2_107_peak_89	ERRFI1	(+8338)
chr1	8081040	8081914	Sox2_107_peak_90	ERRFI1	(+4891)
chr1	8156618	8157137	Sox2_107_peak_97	ERRFI1	(-70510)
chr1	8181014	8181654	Sox2_107_peak_100	ERRFI1	(-94966)
chr1	8242382	8242877	Sox2_107_peak_101	SLC45A1	(-135256)
chr1	8472081	8472474	Sox2_107_peak_105	SLC45A1	(+94392)
chr1	8563494	8564313	Sox2_107_peak_108	SLC45A1	(+186018)
chr1	8591774	8592176	Sox2_107_peak_114	SLC45A1	(+214089)
chr1	8600784	8601221	Sox2_107_peak_116	SLC45A1	(+223117)
chr1	8612133	8612624	Sox2_107_peak_119	SLC45A1	(+234493)
chr1	8679812	8680263	Sox2_107_peak_126	RERE	(+197486)
chr1	8692320	8692805	Sox2_107_peak_127	RERE	(+184961)
chr1	8718285	8718499	Sox2_107_peak_131	RERE	(+159132)
chr1	8758429	8758761	Sox2_107_peak_135	RERE	(+118929)
chr1	8875434	8876055	Sox2_107_peak_147	RERE	(+1779)
chr1	9765534	9765812	Sox2_107_peak_161	PIK3CD	(+53870)
chr1	9986335	9987207	Sox2_107_peak_165	CTNNBIP1	(-16450)
chr1	10009765	10010252	Sox2_107_peak_166	NMNAT1	(+6523)
chr1	10187976	10188546	Sox2_107_peak_168	KIF1B	(-82602)
chr1	10322391	10322734	Sox2_107_peak_176	KIF1B	(+51700)
chr1	10332317	10332963	Sox2_107_peak_180	KIF1B	(+61777)
chr1	10570888	10571478	Sox2_107_peak_192	PEX14	(+36239)
chr1	11084756	11085075	Sox2_107_peak_206	TARDBP	(+12217)
chr1	11169412	11169678	Sox2_107_peak_208	EXOSC10	(-9607)
chr1	12328993	12329521	Sox2_107_peak_218	VPS13D	(+39133)
chr1	12466474	12467355	Sox2_107_peak_232	VPS13D	(+176791)
chr1	12483842	12484140	Sox2_107_peak_233	DHRS3	(+193746)
chr1	14114137	14114690	Sox2_107_peak_246	PRDM2	(+83064)
chr1	14165913	14166355	Sox2_107_peak_247	PRDM2	(+134784)
chr1	14415879	14416314	Sox2_107_peak_251	PRDM2	(+384747)
chr1	14561459	14561917	Sox2_107_peak_254	KAZN	(-363512)
chr1	14763852	14764062	Sox2_107_peak_257	KAZN	(-161243)
chr1	14823358	14824302	Sox2_107_peak_259	KAZN	(-101370)
chr1	14986184	14986513	Sox2_107_peak_263	KAZN	(+61149)
chr1	15068636	15069183	Sox2_107_peak_265	KAZN	(+143710)
chr1	15083098	15083475	Sox2_107_peak_266	KAZN	(+158087)
chr1	15137722	15138280	Sox2_107_peak_267	KAZN	(+212801)
chr1	16160482	16161056	Sox2_107_peak_287	SPEN	(-13590)
chr1	16170399	16170998	Sox2_107_peak_290	SPEN	(-3660)
chr1	16175787	16176139	Sox2_107_peak_291	SPEN	(+1604)
chr1	16310966	16311584	Sox2_107_peak_299	ZBTB17	(-8654)
chr1	16594176	16594614	Sox2_107_peak_301	RSG1	(-30738)
chr1	16677231	16677776	Sox2_107_peak_305	FBXO42	(+1445)
chr1	16698400	16698700	Sox2_107_peak_307	FBXO42	(-19601)
chr1	16925589	16926949	Sox2_107_peak_314	NBPF1	(+13713)
chr1	16944819	16945389	Sox2_107_peak_317	NBPF1	(-5122)
chr1	16976986	16977385	Sox2_107_peak_318	NBPF1	(-37204)
chr1	17083061	17083514	Sox2_107_peak_321	NBPF1	(-143306)
chr1	17118484	17119181	Sox2_107_peak_323	CROCC	(-129612)
chr1	17214582	17215377	Sox2_107_peak_325	CROCC	(-33465)
chr1	17454841	17455228	Sox2_107_peak_331	PADI2	(-9105)
chr1	17503457	17504072	Sox2_107_peak_333	PADI1	(-27856)
chr1	18817966	18818244	Sox2_107_peak_337	KLHDC7A	(+10681)
chr1	19346092	19346540	Sox2_107_peak_339	IFFO2	(-63136)
chr1	19510780	19511194	Sox2_107_peak_341	UBR4	(+25783)
chr1	19540114	19540422	Sox2_107_peak_343	UBR4	(-3498)
chr1	19882691	19883297	Sox2_107_peak_345	MINOS1-NBL1	(-40479)
chr1	20172972	20173283	Sox2_107_peak_352	RNF186	(-31357)
chr1	20220375	20221027	Sox2_107_peak_354	OTUD3	(+11695)
chr1	20344568	20345883	Sox2_107_peak_356	PLA2G2A	(-38317)
chr1	20366315	20366822	Sox2_107_peak_358	PLA2G5	(-30132)
chr1	20720364	20720992	Sox2_107_peak_363	CAMK2N1	(+92035)
chr1	21080118	21080532	Sox2_107_peak_366	SH2D5	(-21296)
chr1	21155914	21156736	Sox2_107_peak_372	HP1BP3	(-43144)
chr1	21161043	21161796	Sox2_107_peak_373	HP1BP3	(-48239)
chr1	21170633	21171090	Sox2_107_peak_374	HP1BP3	(-57681)
chr1	21196748	21197102	Sox2_107_peak_376	HP1BP3	(-83744)
chr1	21206531	21206840	Sox2_107_peak_378	HP1BP3	(-93505)
chr1	21272387	21273296	Sox2_107_peak_385	HP1BP3	(-159661)
chr1	21314022	21314421	Sox2_107_peak_389	EIF4G3	(+189121)
chr1	21322998	21323457	Sox2_107_peak_392	EIF4G3	(+180115)
chr1	21332096	21332757	Sox2_107_peak_394	EIF4G3	(+170916)
chr1	21354267	21354640	Sox2_107_peak_396	EIF4G3	(+148889)
chr1	21364485	21364928	Sox2_107_peak_397	EIF4G3	(+138636)
chr1	21392818	21393569	Sox2_107_peak_400	EIF4G3	(+110149)
chr1	21397246	21397620	Sox2_107_peak_401	EIF4G3	(+105910)
chr1	21418231	21418442	Sox2_107_peak_402	EIF4G3	(+85006)
chr1	21422128	21422746	Sox2_107_peak_403	EIF4G3	(+80906)
chr1	21443757	21444490	Sox2_107_peak_405	EIF4G3	(+59219)
chr1	21729186	21729493	Sox2_107_peak_412	NBPF3	(-37291)
chr1	21768434	21768679	Sox2_107_peak_413	NBPF3	(+1926)
chr1	22077373	22078269	Sox2_107_peak_418	USP48	(+32278)
chr1	22725271	22725543	Sox2_107_peak_425	ZBTB40	(-52937)
chr1	22764775	22765005	Sox2_107_peak_426	ZBTB40	(-13454)
chr1	22810057	22810757	Sox2_107_peak_430	ZBTB40	(+32063)
chr1	23377941	23378437	Sox2_107_peak_436	KDM1A	(+32203)
chr1	23461391	23461959	Sox2_107_peak_438	LUZP1	(+42626)
chr1	23528918	23529158	Sox2_107_peak_443	HTR1D	(-7816)
chr1	23597830	23598407	Sox2_107_peak_444	HNRNPR	(+72684)
chr1	23630122	23630492	Sox2_107_peak_445	HNRNPR	(+40496)
chr1	23898068	23898368	Sox2_107_peak_459	ID3	(-11933)
chr1	24009856	24010173	Sox2_107_peak_460	RPL11	(-8254)
chr1	24291311	24291627	Sox2_107_peak_467	PNRC2	(+5167)
chr1	24293199	24293783	Sox2_107_peak_469	PNRC2	(+7189)
chr1	24295311	24295868	Sox2_107_peak_470	PNRC2	(+9288)
chr1	24324250	24324760	Sox2_107_peak_471	SRSF10	(-17696)
chr1	24354496	24354903	Sox2_107_peak_472	SRSF10	(-47891)
chr1	24606759	24607082	Sox2_107_peak_477	GRHL3	(-38994)
chr1	24761271	24761749	Sox2_107_peak_485	NIPAL3	(+19226)
chr1	24769658	24769935	Sox2_107_peak_486	NIPAL3	(+27513)
chr1	24841546	24841993	Sox2_107_peak_487	RCAN3	(+12383)
chr1	24998924	24999679	Sox2_107_peak_493	SRRM1	(+29799)
chr1	25085676	25086224	Sox2_107_peak_498	CLIC4	(+14102)
chr1	25095668	25096037	Sox2_107_peak_499	CLIC4	(+24005)
chr1	25108436	25108698	Sox2_107_peak_500	CLIC4	(+36719)
chr1	25153576	25153957	Sox2_107_peak_504	CLIC4	(+81919)
chr1	25210432	25211503	Sox2_107_peak_511	RUNX3	(+80533)
chr1	25488042	25488593	Sox2_107_peak_512	SYF2	(+70666)
chr1	26231512	26231805	Sox2_107_peak_526	STMN1	(+1298)
chr1	26291001	26292053	Sox2_107_peak_530	PAFAH2	(+33121)
chr1	26422889	26423275	Sox2_107_peak_534	PDIK1L	(-15246)
chr1	26732672	26733196	Sox2_107_peak_543	LIN28A	(-4335)
chr1	26892261	26892573	Sox2_107_peak_544	RPS6KA1	(+20074)
chr1	27054639	27054956	Sox2_107_peak_558	ARID1A	(+32274)
chr1	27312252	27312740	Sox2_107_peak_563	TRNP1	(-7702)
chr1	27546553	27547070	Sox2_107_peak_564	WDTC1	(-14347)
chr1	27808377	27808838	Sox2_107_peak_572	WASF2	(+8061)
chr1	28113119	28113478	Sox2_107_peak_577	STX12	(+13605)
chr1	28158065	28158472	Sox2_107_peak_582	PPP1R8	(+980)
chr1	28231446	28231886	Sox2_107_peak_584	RPA2	(+9588)
chr1	28306494	28307034	Sox2_107_peak_586	XKR8	(+20791)
chr1	28372247	28372787	Sox2_107_peak_588	EYA3	(+42690)
chr1	28398009	28398440	Sox2_107_peak_592	EYA3	(+16982)
chr1	28399142	28399577	Sox2_107_peak_593	EYA3	(+15847)
chr1	28536762	28537181	Sox2_107_peak_597	DNAJC8	(+22564)
chr1	28567400	28567695	Sox2_107_peak_598	ATPIF1	(+4904)
chr1	28700944	28701258	Sox2_107_peak_603	MED18	(+45552)
chr1	28929449	28929963	Sox2_107_peak_612	RAB42	(+10994)
chr1	29082492	29082894	Sox2_107_peak_616	YTHDF2	(+19422)
chr1	29282305	29283200	Sox2_107_peak_619	EPB41	(+69150)
chr1	30160071	30160636	Sox2_107_peak_640	PTPRU	(+597326)
chr1	30249199	30249559	Sox2_107_peak_641	PTPRU	(+686351)
chr1	30447030	30447526	Sox2_107_peak_644	MATN1	(+749156)
chr1	30643355	30643804	Sox2_107_peak_646	MATN1	(+552854)
chr1	31092572	31092907	Sox2_107_peak_647	MATN1	(+103694)
chr1	31205715	31205995	Sox2_107_peak_650	MATN1	(-9421)
chr1	31429636	31429988	Sox2_107_peak_653	SDC3	(-48204)
chr1	31485538	31486214	Sox2_107_peak_656	PUM1	(+52666)
chr1	31807142	31807763	Sox2_107_peak_664	ZCCHC17	(+37598)
chr1	32269979	32270214	Sox2_107_peak_669	SPOCD1	(+11555)
chr1	32397307	32397850	Sox2_107_peak_676	PTP4A2	(+6409)
chr1	32617226	32617624	Sox2_107_peak_686	TXLNA	(-28241)
chr1	32864458	32864716	Sox2_107_peak_690	TSSK3	(+36789)
chr1	33087533	33088243	Sox2_107_peak_697	ZBTB8OS	(+28297)
chr1	33182529	33182776	Sox2_107_peak_703	SYNC	(-13933)
chr1	33533644	33534168	Sox2_107_peak_714	ADC	(-12808)
chr1	33651250	33652023	Sox2_107_peak_717	TRIM62	(-4370)
chr1	33660544	33660891	Sox2_107_peak_718	TRIM62	(-13451)
chr1	33722473	33722849	Sox2_107_peak_724	ZNF362	(+487)
chr1	33845928	33846290	Sox2_107_peak_729	PHC2	(-4915)
chr1	33875653	33876400	Sox2_107_peak_731	PHC2	(-34833)
chr1	33923835	33924555	Sox2_107_peak_736	ZSCAN20	(-14051)
chr1	33995340	33995790	Sox2_107_peak_740	ZSCAN20	(+57319)
chr1	35491932	35492470	Sox2_107_peak_750	ZMYM6	(+5368)
chr1	35564540	35564884	Sox2_107_peak_753	ZMYM1	(+19720)
chr1	35648042	35648723	Sox2_107_peak_755	SFPQ	(+10366)
chr1	35663472	35663721	Sox2_107_peak_758	SFPQ	(-4848)
chr1	35686777	35687470	Sox2_107_peak_762	SFPQ	(-28375)
chr1	35694842	35695235	Sox2_107_peak_764	SFPQ	(-36290)
chr1	35709624	35710000	Sox2_107_peak_765	ZMYM4	(-24756)
chr1	35760414	35760866	Sox2_107_peak_768	ZMYM4	(+26072)
chr1	35771499	35772085	Sox2_107_peak_770	ZMYM4	(+37224)
chr1	35811484	35811790	Sox2_107_peak_773	ZMYM4	(+77069)
chr1	35881611	35881981	Sox2_107_peak_779	KIAA0319L	(+141218)
chr1	35936833	35937121	Sox2_107_peak_783	KIAA0319L	(+86037)
chr1	35963153	35963520	Sox2_107_peak_784	KIAA0319L	(+59677)
chr1	35972846	35973098	Sox2_107_peak_785	KIAA0319L	(+50042)
chr1	35983155	35983834	Sox2_107_peak_786	KIAA0319L	(+39519)
chr1	36079122	36079596	Sox2_107_peak_791	PSMB2	(+28086)
chr1	36297640	36298094	Sox2_107_peak_797	AGO4	(+24094)
chr1	36401521	36402052	Sox2_107_peak_800	AGO3	(+5108)
chr1	36415801	36416290	Sox2_107_peak_802	AGO3	(+19367)
chr1	36434060	36434396	Sox2_107_peak_803	AGO3	(+37549)
chr1	36464375	36464713	Sox2_107_peak_807	AGO3	(+67865)
chr1	36696761	36697456	Sox2_107_peak_816	THRAP3	(+7092)
chr1	37217136	37217594	Sox2_107_peak_821	CSF3R	(-268486)
chr1	37976817	37977537	Sox2_107_peak_823	MEAF6	(+3187)
chr1	38015306	38015808	Sox2_107_peak_824	SNIP1	(+4346)
chr1	38032319	38032616	Sox2_107_peak_825	DNALI1	(+9948)
chr1	38054568	38054933	Sox2_107_peak_826	GNL2	(+6771)
chr1	39065845	39066442	Sox2_107_peak_835	RRAGC	(+259351)
chr1	39311369	39311892	Sox2_107_peak_837	RRAGC	(+13864)
chr1	39473111	39473567	Sox2_107_peak_844	AKIRIN1	(+16444)
chr1	39570103	39570791	Sox2_107_peak_849	MACF1	(+21413)
chr1	39625957	39626363	Sox2_107_peak_858	MACF1	(+77126)
chr1	39636903	39637142	Sox2_107_peak_860	MACF1	(+87989)
chr1	39669171	39669626	Sox2_107_peak_868	MACF1	(+120365)
chr1	39671655	39672115	Sox2_107_peak_869	MACF1	(+122851)
chr1	39754444	39755008	Sox2_107_peak_876	BMP8A	(-202592)
chr1	39786680	39786960	Sox2_107_peak_880	BMP8A	(-170498)
chr1	39895928	39896343	Sox2_107_peak_885	BMP8A	(-61182)
chr1	39912750	39913131	Sox2_107_peak_888	BMP8A	(-44377)
chr1	40262789	40263250	Sox2_107_peak_895	BMP8B	(-8487)
chr1	40364553	40364976	Sox2_107_peak_898	MYCL	(+2920)
chr1	40453335	40453805	Sox2_107_peak_899	MFSD2A	(+32748)
chr1	40558593	40559133	Sox2_107_peak_905	PPT1	(+4512)
chr1	40608057	40608334	Sox2_107_peak_907	RLF	(-18849)
chr1	40811877	40812120	Sox2_107_peak_917	SMAP2	(-27370)
chr1	41033644	41034009	Sox2_107_peak_921	ZNF684	(+36594)
chr1	41612679	41613063	Sox2_107_peak_933	SCMH1	(+14233)
chr1	41680017	41680416	Sox2_107_peak_941	SCMH1	(-53113)
chr1	41799957	41800489	Sox2_107_peak_944	FOXO6	(-27371)
chr1	41802966	41803552	Sox2_107_peak_945	FOXO6	(-24335)
chr1	42235244	42235604	Sox2_107_peak_952	HIVEP3	(+148745)
chr1	42460954	42461307	Sox2_107_peak_960	HIVEP3	(-76962)
chr1	42520460	42521040	Sox2_107_peak_965	GUCA2B	(-98342)
chr1	42531988	42532639	Sox2_107_peak_967	GUCA2B	(-86778)
chr1	42567754	42568014	Sox2_107_peak_969	GUCA2B	(-51208)
chr1	42673946	42674327	Sox2_107_peak_972	GUCA2A	(-43748)
chr1	42740203	42740678	Sox2_107_peak_976	FOXJ3	(+60195)
chr1	42781465	42781865	Sox2_107_peak_980	FOXJ3	(+18971)
chr1	42949249	42949521	Sox2_107_peak_987	CCDC30	(+20360)
chr1	42963581	42963943	Sox2_107_peak_989	CCDC30	(+34737)
chr1	43118211	43118584	Sox2_107_peak_995	PPIH	(-5698)
chr1	43493810	43494228	Sox2_107_peak_1006	SLC2A1	(-69518)
chr1	43679971	43680418	Sox2_107_peak_1010	EBNA1BP2	(-41954)
chr1	43761222	43762161	Sox2_107_peak_1012	TIE1	(-4972)
chr1	44202161	44202719	Sox2_107_peak_1019	ST3GAL3	(+29222)
chr1	44254206	44254701	Sox2_107_peak_1024	ST3GAL3	(+81236)
chr1	44257050	44257517	Sox2_107_peak_1025	ST3GAL3	(+84066)
chr1	44294538	44295064	Sox2_107_peak_1027	ARTN	(-104191)
chr1	44850121	44850527	Sox2_107_peak_1038	RNF220	(-20542)
chr1	45177097	45177597	Sox2_107_peak_1046	KIF2C	(-28145)
chr1	45196799	45197133	Sox2_107_peak_1048	KIF2C	(-8526)
chr1	45407267	45407952	Sox2_107_peak_1054	EIF2B3	(+44672)
chr1	45442112	45442615	Sox2_107_peak_1056	EIF2B3	(+9918)
chr1	45524832	45525188	Sox2_107_peak_1060	UROD	(+47191)
chr1	45596383	45596720	Sox2_107_peak_1063	ZSWIM5	(+75676)
chr1	45608866	45609241	Sox2_107_peak_1065	ZSWIM5	(+63174)
chr1	45620729	45621191	Sox2_107_peak_1067	ZSWIM5	(+51268)
chr1	45623033	45623816	Sox2_107_peak_1068	ZSWIM5	(+48803)
chr1	45658050	45658343	Sox2_107_peak_1071	ZSWIM5	(+14031)
chr1	45659628	45660152	Sox2_107_peak_1072	ZSWIM5	(+12338)
chr1	45799453	45799811	Sox2_107_peak_1078	TOE1	(-5710)
chr1	45816493	45816876	Sox2_107_peak_1079	MUTYH	(-10625)
chr1	45879648	45880165	Sox2_107_peak_1082	MUTYH	(-73847)
chr1	45951529	45952091	Sox2_107_peak_1087	TESK2	(+5028)
chr1	46111760	46112277	Sox2_107_peak_1095	CCDC17	(-22290)
chr1	46275430	46275891	Sox2_107_peak_1098	MAST2	(+6376)
chr1	46301322	46301886	Sox2_107_peak_1100	MAST2	(+32319)
chr1	46329745	46330828	Sox2_107_peak_1104	MAST2	(+61002)
chr1	46403701	46403979	Sox2_107_peak_1109	MAST2	(+134555)
chr1	46533381	46533785	Sox2_107_peak_1118	PIK3R3	(+64731)
chr1	46563921	46564378	Sox2_107_peak_1119	PIK3R3	(+34164)
chr1	46573481	46574003	Sox2_107_peak_1120	PIK3R3	(+24572)
chr1	46595732	46596476	Sox2_107_peak_1122	PIK3R3	(+2210)
chr1	47143495	47143767	Sox2_107_peak_1129	TEX38	(+6131)
chr1	47162822	47163240	Sox2_107_peak_1130	EFCAB14	(+21705)
chr1	47164951	47165327	Sox2_107_peak_1131	EFCAB14	(+19597)
chr1	47174373	47174698	Sox2_107_peak_1132	EFCAB14	(+10200)
chr1	47468238	47468534	Sox2_107_peak_1136	CYP4X1	(-20854)
chr1	47482378	47482864	Sox2_107_peak_1137	CYP4X1	(-6619)
chr1	47769366	47769754	Sox2_107_peak_1140	STIL	(+10252)
chr1	48610486	48610704	Sox2_107_peak_1146	SLC5A9	(-77764)
chr1	48828024	48828887	Sox2_107_peak_1155	SPATA6	(+109389)
chr1	48855407	48856035	Sox2_107_peak_1157	SPATA6	(+82124)
chr1	48861485	48861813	Sox2_107_peak_1158	SPATA6	(+76196)
chr1	48895399	48895849	Sox2_107_peak_1161	SPATA6	(+42221)
chr1	48929938	48930363	Sox2_107_peak_1164	SPATA6	(+7694)
chr1	48931382	48932010	Sox2_107_peak_1165	SPATA6	(+6149)
chr1	49014461	49014745	Sox2_107_peak_1169	SPATA6	(-76758)
chr1	49093661	49093914	Sox2_107_peak_1172	BEND5	(+148802)
chr1	49231219	49231695	Sox2_107_peak_1175	BEND5	(+11133)
chr1	49287859	49288464	Sox2_107_peak_1181	BEND5	(-45572)
chr1	49304351	49304754	Sox2_107_peak_1183	BEND5	(-61963)
chr1	49306362	49306723	Sox2_107_peak_1184	BEND5	(-63953)
chr1	49344528	49345106	Sox2_107_peak_1186	BEND5	(-102227)
chr1	49562709	49563040	Sox2_107_peak_1194	BEND5	(-320285)
chr1	49683115	49683690	Sox2_107_peak_1198	BEND5	(-440813)
chr1	49710160	49710724	Sox2_107_peak_1199	BEND5	(-467852)
chr1	49714823	49715558	Sox2_107_peak_1200	BEND5	(-472601)
chr1	49848026	49848342	Sox2_107_peak_1203	BEND5	(-605594)
chr1	50349246	50349757	Sox2_107_peak_1220	AGBL4	(+140083)
chr1	50888983	50889369	Sox2_107_peak_1227	DMRTA2	(-4)
chr1	50945986	50946517	Sox2_107_peak_1230	DMRTA2	(-57080)
chr1	50948711	50949302	Sox2_107_peak_1231	DMRTA2	(-59835)
chr1	50994778	50995186	Sox2_107_peak_1236	DMRTA2	(-105810)
chr1	51033254	51034065	Sox2_107_peak_1242	DMRTA2	(-144488)
chr1	51066238	51067016	Sox2_107_peak_1246	DMRTA2	(-177455)
chr1	51076661	51076945	Sox2_107_peak_1247	DMRTA2	(-187631)
chr1	51082672	51083219	Sox2_107_peak_1249	DMRTA2	(-193774)
chr1	51116371	51116925	Sox2_107_peak_1252	DMRTA2	(-227476)
chr1	51123966	51124602	Sox2_107_peak_1253	DMRTA2	(-235112)
chr1	51163298	51163542	Sox2_107_peak_1258	FAF1	(+262515)
chr1	51168066	51168615	Sox2_107_peak_1261	FAF1	(+257594)
chr1	51169671	51169993	Sox2_107_peak_1262	FAF1	(+256103)
chr1	51206783	51207326	Sox2_107_peak_1266	FAF1	(+218880)
chr1	51236147	51236601	Sox2_107_peak_1270	FAF1	(+189561)
chr1	51250832	51251340	Sox2_107_peak_1274	FAF1	(+174849)
chr1	51294422	51294872	Sox2_107_peak_1280	FAF1	(+131288)
chr1	51350769	51352018	Sox2_107_peak_1287	FAF1	(+74541)
chr1	51378546	51379036	Sox2_107_peak_1288	FAF1	(+47144)
chr1	51444636	51445300	Sox2_107_peak_1297	CDKN2C	(+18551)
chr1	51899815	51900157	Sox2_107_peak_1321	EPS15	(+85014)
chr1	51910316	51910867	Sox2_107_peak_1322	EPS15	(+74408)
chr1	51945152	51945542	Sox2_107_peak_1325	EPS15	(+39653)
chr1	51989621	51989980	Sox2_107_peak_1329	EPS15	(-4801)
chr1	52082543	52082900	Sox2_107_peak_1331	OSBPL9	(-42)
chr1	52215821	52216243	Sox2_107_peak_1340	NRD1	(+128445)
chr1	52429462	52429811	Sox2_107_peak_1354	RAB3B	(+26799)
chr1	52554815	52555127	Sox2_107_peak_1357	TXNDC12	(-33128)
chr1	52591623	52592000	Sox2_107_peak_1359	ZFYVE9	(-16234)
chr1	52592236	52592759	Sox2_107_peak_1360	ZFYVE9	(-15548)
chr1	52970510	52970823	Sox2_107_peak_1380	ZCCHC11	(+47987)
chr1	53046646	53047159	Sox2_107_peak_1391	GPX7	(-21141)
chr1	53054421	53054791	Sox2_107_peak_1392	GPX7	(-13438)
chr1	53257550	53258264	Sox2_107_peak_1399	ZYG11A	(-50501)
chr1	53292712	53292965	Sox2_107_peak_1400	ZYG11A	(-15569)
chr1	53348224	53348555	Sox2_107_peak_1402	ECHDC2	(+39049)
chr1	53479933	53480256	Sox2_107_peak_1407	PODN	(-47790)
chr1	53483032	53483326	Sox2_107_peak_1408	PODN	(-44706)
chr1	53488064	53488371	Sox2_107_peak_1409	PODN	(-39667)
chr1	53803649	53804272	Sox2_107_peak_1413	LRP8	(-10275)
chr1	53912089	53912612	Sox2_107_peak_1417	DMRTB1	(-12721)
chr1	54231989	54232860	Sox2_107_peak_1419	GLIS1	(-32548)
chr1	54345893	54346358	Sox2_107_peak_1422	YIPF1	(+9327)
chr1	54465652	54466027	Sox2_107_peak_1425	LDLRAD1	(+17963)
chr1	54512215	54512954	Sox2_107_peak_1427	TMEM59	(+6526)
chr1	55004843	55005234	Sox2_107_peak_1431	ACOT11	(-8862)
chr1	55345413	55346230	Sox2_107_peak_1436	DHCR24	(+7069)
chr1	55346801	55347320	Sox2_107_peak_1437	DHCR24	(+5830)
chr1	55348066	55348543	Sox2_107_peak_1438	DHCR24	(+4586)
chr1	55402782	55403462	Sox2_107_peak_1441	TMEM61	(-43343)
chr1	55546121	55546666	Sox2_107_peak_1443	PCSK9	(+41173)
chr1	55558020	55558843	Sox2_107_peak_1444	PCSK9	(+53211)
chr1	55570320	55570895	Sox2_107_peak_1445	PCSK9	(+65387)
chr1	55605920	55606513	Sox2_107_peak_1450	USP24	(+74569)
chr1	55617737	55618331	Sox2_107_peak_1451	USP24	(+62752)
chr1	55653433	55654291	Sox2_107_peak_1457	USP24	(+26924)
chr1	55670173	55670535	Sox2_107_peak_1459	USP24	(+10432)
chr1	55671701	55672038	Sox2_107_peak_1461	USP24	(+8916)
chr1	55733664	55734158	Sox2_107_peak_1463	USP24	(-53125)
chr1	55870158	55870602	Sox2_107_peak_1465	USP24	(-189594)
chr1	55903427	55903834	Sox2_107_peak_1467	USP24	(-222845)
chr1	56063915	56064890	Sox2_107_peak_1471	USP24	(-383617)
chr1	56145357	56145896	Sox2_107_peak_1473	USP24	(-464841)
chr1	56247672	56248076	Sox2_107_peak_1476	USP24	(-567088)
chr1	56346208	56346755	Sox2_107_peak_1481	USP24	(-665696)
chr1	56438311	56438585	Sox2_107_peak_1486	PPAP2B	(+606793)
chr1	56440447	56440927	Sox2_107_peak_1487	PPAP2B	(+604554)
chr1	56665523	56665948	Sox2_107_peak_1497	PPAP2B	(+379505)
chr1	56681431	56682005	Sox2_107_peak_1499	PPAP2B	(+363523)
chr1	56712846	56713089	Sox2_107_peak_1500	PPAP2B	(+332273)
chr1	56743851	56744289	Sox2_107_peak_1501	PPAP2B	(+301171)
chr1	56764020	56764489	Sox2_107_peak_1502	PPAP2B	(+280986)
chr1	56775457	56775820	Sox2_107_peak_1504	PPAP2B	(+269602)
chr1	56795990	56796649	Sox2_107_peak_1505	PPAP2B	(+248921)
chr1	56888073	56888503	Sox2_107_peak_1510	PPAP2B	(+156953)
chr1	56950044	56950768	Sox2_107_peak_1514	PPAP2B	(+94835)
chr1	56954173	56954543	Sox2_107_peak_1515	PPAP2B	(+90883)
chr1	57028750	57029112	Sox2_107_peak_1520	PPAP2B	(+16310)
chr1	57082933	57083227	Sox2_107_peak_1523	PRKAA2	(-27915)
chr1	57091606	57091955	Sox2_107_peak_1524	PRKAA2	(-19214)
chr1	57096598	57096831	Sox2_107_peak_1527	PRKAA2	(-14280)
chr1	57104035	57105083	Sox2_107_peak_1528	PRKAA2	(-6436)
chr1	57131110	57131591	Sox2_107_peak_1529	PRKAA2	(+20356)
chr1	57141234	57141807	Sox2_107_peak_1531	PRKAA2	(+30526)
chr1	57197938	57198723	Sox2_107_peak_1535	C1orf168	(+86713)
chr1	57328994	57329307	Sox2_107_peak_1544	C8A	(+8672)
chr1	57578265	57578626	Sox2_107_peak_1550	C8B	(-146758)
chr1	57590467	57590768	Sox2_107_peak_1551	C8B	(-158930)
chr1	57600552	57601301	Sox2_107_peak_1552	C8B	(-169239)
chr1	57670364	57670931	Sox2_107_peak_1553	DAB1	(+219081)
chr1	57875470	57876214	Sox2_107_peak_1559	DAB1	(+13887)
chr1	58252915	58253297	Sox2_107_peak_1578	DAB1	(-363377)
chr1	58489858	58490360	Sox2_107_peak_1588	OMA1	(+522363)
chr1	58619071	58619482	Sox2_107_peak_1594	OMA1	(+393195)
chr1	58682291	58682794	Sox2_107_peak_1595	OMA1	(+329929)
chr1	58708852	58709210	Sox2_107_peak_1596	OMA1	(+303441)
chr1	58880091	58880351	Sox2_107_peak_1603	OMA1	(+132251)
chr1	59136316	59136597	Sox2_107_peak_1611	MYSM1	(+29307)
chr1	59151051	59151486	Sox2_107_peak_1612	MYSM1	(+14495)
chr1	59174986	59175583	Sox2_107_peak_1613	MYSM1	(-9521)
chr1	59189404	59190074	Sox2_107_peak_1615	MYSM1	(-23975)
chr1	59638935	59639252	Sox2_107_peak_1630	FGGY	(-123559)
chr1	59648618	59649028	Sox2_107_peak_1631	FGGY	(-113830)
chr1	59685318	59685743	Sox2_107_peak_1632	FGGY	(-77122)
chr1	59701771	59702248	Sox2_107_peak_1633	FGGY	(-60643)
chr1	59724136	59724708	Sox2_107_peak_1635	FGGY	(-38231)
chr1	59736142	59737089	Sox2_107_peak_1636	FGGY	(-26037)
chr1	59752938	59753512	Sox2_107_peak_1638	FGGY	(-9428)
chr1	59827573	59828066	Sox2_107_peak_1644	FGGY	(+65167)
chr1	59858512	59858816	Sox2_107_peak_1646	FGGY	(+96011)
chr1	59859323	59860049	Sox2_107_peak_1647	FGGY	(+97033)
chr1	59864584	59865075	Sox2_107_peak_1648	FGGY	(+102177)
chr1	59920591	59921122	Sox2_107_peak_1650	FGGY	(+158204)
chr1	59955993	59956617	Sox2_107_peak_1653	FGGY	(+193652)
chr1	60192811	60193887	Sox2_107_peak_1667	HOOK1	(-87184)
chr1	60216153	60216601	Sox2_107_peak_1668	HOOK1	(-64156)
chr1	60260843	60261525	Sox2_107_peak_1673	HOOK1	(-19349)
chr1	60337289	60337558	Sox2_107_peak_1685	CYP2J2	(+55038)
chr1	60384339	60384572	Sox2_107_peak_1688	CYP2J2	(+8006)
chr1	60398685	60399084	Sox2_107_peak_1689	CYP2J2	(-6423)
chr1	60528226	60528922	Sox2_107_peak_1693	CYP2J2	(-136112)
chr1	60633708	60633979	Sox2_107_peak_1698	CYP2J2	(-241382)
chr1	60745533	60746101	Sox2_107_peak_1703	CYP2J2	(-353355)
chr1	61685960	61686747	Sox2_107_peak_1723	NFIA	(+138820)
chr1	61804611	61804890	Sox2_107_peak_1729	NFIA	(+257217)
chr1	61878311	61879008	Sox2_107_peak_1733	TM2D1	(+312435)
chr1	61939164	61939444	Sox2_107_peak_1738	TM2D1	(+251791)
chr1	62235577	62235925	Sox2_107_peak_1754	INADL	(+27602)
chr1	62417476	62417883	Sox2_107_peak_1761	INADL	(+209531)
chr1	62417954	62418728	Sox2_107_peak_1762	INADL	(+210192)
chr1	62422611	62423296	Sox2_107_peak_1763	INADL	(+214805)
chr1	62444313	62445074	Sox2_107_peak_1764	L1TD1	(-215809)
chr1	62478002	62478452	Sox2_107_peak_1767	L1TD1	(-182276)
chr1	62485958	62486460	Sox2_107_peak_1768	L1TD1	(-174294)
chr1	62530559	62530785	Sox2_107_peak_1770	L1TD1	(-129831)
chr1	62543504	62543829	Sox2_107_peak_1771	L1TD1	(-116836)
chr1	62646718	62647187	Sox2_107_peak_1775	L1TD1	(-13550)
chr1	62851763	62852466	Sox2_107_peak_1778	USP1	(-50211)
chr1	62987952	62988624	Sox2_107_peak_1790	ANGPTL3	(-74870)
chr1	63082715	63083110	Sox2_107_peak_1799	ANGPTL3	(+19755)
chr1	63091334	63092086	Sox2_107_peak_1800	ANGPTL3	(+28552)
chr1	63140270	63140541	Sox2_107_peak_1808	DOCK7	(+13547)
chr1	63145125	63145486	Sox2_107_peak_1809	DOCK7	(+8647)
chr1	63247773	63248148	Sox2_107_peak_1823	ATG4C	(-1845)
chr1	63319423	63319665	Sox2_107_peak_1831	ATG4C	(+69738)
chr1	63391881	63392115	Sox2_107_peak_1833	ATG4C	(+142192)
chr1	63590092	63591148	Sox2_107_peak_1839	FOXD3	(-198110)
chr1	63594063	63594893	Sox2_107_peak_1840	FOXD3	(-194252)
chr1	63600380	63600845	Sox2_107_peak_1842	FOXD3	(-188117)
chr1	63653623	63653915	Sox2_107_peak_1846	FOXD3	(-134961)
chr1	63672210	63672541	Sox2_107_peak_1849	FOXD3	(-116354)
chr1	63851445	63851697	Sox2_107_peak_1859	ALG6	(+18310)
chr1	63889227	63889583	Sox2_107_peak_1865	ALG6	(+56144)
chr1	63919075	63919909	Sox2_107_peak_1870	ITGB3BP	(+69373)
chr1	63926035	63926340	Sox2_107_peak_1871	ITGB3BP	(+62677)
chr1	64018112	64018880	Sox2_107_peak_1876	EFCAB7	(+29435)
chr1	64044886	64045215	Sox2_107_peak_1877	PGM1	(-43713)
chr1	64159459	64159795	Sox2_107_peak_1880	PGM1	(+70863)
chr1	64288318	64288736	Sox2_107_peak_1888	ROR1	(+48813)
chr1	64292048	64292553	Sox2_107_peak_1889	ROR1	(+52587)
chr1	64329279	64329704	Sox2_107_peak_1892	ROR1	(+89778)
chr1	64571751	64572056	Sox2_107_peak_1900	UBE2U	(-97586)
chr1	64748198	64748728	Sox2_107_peak_1910	UBE2U	(+78973)
chr1	64757966	64758545	Sox2_107_peak_1911	UBE2U	(+88766)
chr1	64872811	64873273	Sox2_107_peak_1913	CACHD1	(-63433)
chr1	64878241	64878711	Sox2_107_peak_1914	CACHD1	(-57999)
chr1	64950363	64950773	Sox2_107_peak_1915	CACHD1	(+14093)
chr1	64982665	64983185	Sox2_107_peak_1919	CACHD1	(+46450)
chr1	64989362	64990219	Sox2_107_peak_1922	CACHD1	(+53316)
chr1	65006753	65007286	Sox2_107_peak_1924	CACHD1	(+70545)
chr1	65046576	65047767	Sox2_107_peak_1927	CACHD1	(+110697)
chr1	65130090	65130423	Sox2_107_peak_1931	RAVER2	(-80521)
chr1	65207996	65209000	Sox2_107_peak_1936	RAVER2	(-2280)
chr1	65229699	65230029	Sox2_107_peak_1939	RAVER2	(+19086)
chr1	65252536	65252983	Sox2_107_peak_1942	RAVER2	(+41982)
chr1	65463898	65464130	Sox2_107_peak_1949	JAK1	(-31827)
chr1	65581419	65581773	Sox2_107_peak_1951	AK4	(-31917)
chr1	65633315	65633712	Sox2_107_peak_1952	AK4	(+20001)
chr1	65704058	65704531	Sox2_107_peak_1953	DNAJC6	(-70933)
chr1	65705921	65706394	Sox2_107_peak_1954	DNAJC6	(-69070)
chr1	65845731	65846115	Sox2_107_peak_1956	LEPROT	(-40347)
chr1	65875006	65875347	Sox2_107_peak_1958	LEPROT	(-11093)
chr1	65952571	65953031	Sox2_107_peak_1964	LEPR	(+66466)
chr1	66134170	66134549	Sox2_107_peak_1972	PDE4B	(-123837)
chr1	66180677	66181079	Sox2_107_peak_1975	PDE4B	(-77319)
chr1	66217561	66217874	Sox2_107_peak_1976	PDE4B	(-40479)
chr1	66243348	66243822	Sox2_107_peak_1980	PDE4B	(-14612)
chr1	66268855	66269669	Sox2_107_peak_1983	PDE4B	(+11065)
chr1	66314348	66314555	Sox2_107_peak_1984	PDE4B	(+56255)
chr1	66362190	66362852	Sox2_107_peak_1987	PDE4B	(+104324)
chr1	66372247	66372730	Sox2_107_peak_1989	PDE4B	(+114292)
chr1	66439094	66439493	Sox2_107_peak_1994	PDE4B	(+181097)
chr1	66476726	66477203	Sox2_107_peak_1997	PDE4B	(+218768)
chr1	66632434	66632810	Sox2_107_peak_2002	SGIP1	(-367343)
chr1	66696829	66697605	Sox2_107_peak_2008	SGIP1	(-302748)
chr1	66744129	66744589	Sox2_107_peak_2013	SGIP1	(-255606)
chr1	66749426	66749832	Sox2_107_peak_2014	SGIP1	(-250336)
chr1	66757686	66758343	Sox2_107_peak_2015	SGIP1	(-241950)
chr1	66814770	66815399	Sox2_107_peak_2021	SGIP1	(-184880)
chr1	66818241	66818693	Sox2_107_peak_2023	SGIP1	(-181498)
chr1	67065656	67066132	Sox2_107_peak_2037	SGIP1	(+65929)
chr1	67285007	67285383	Sox2_107_peak_2047	INSL5	(-18256)
chr1	67326068	67326697	Sox2_107_peak_2050	INSL5	(-59444)
chr1	67344610	67345101	Sox2_107_peak_2051	WDR78	(+45714)
chr1	67403682	67404174	Sox2_107_peak_2058	MIER1	(+13286)
chr1	67550952	67551503	Sox2_107_peak_2068	SLC35D1	(-31446)
chr1	67823080	67823456	Sox2_107_peak_2079	IL12RB2	(+50221)
chr1	68150618	68151076	Sox2_107_peak_2090	GADD45A	(+103)
chr1	68231736	68232219	Sox2_107_peak_2093	GNG12	(+67172)
chr1	68245569	68245924	Sox2_107_peak_2094	GNG12	(+53403)
chr1	68261603	68261998	Sox2_107_peak_2097	GNG12	(+37349)
chr1	68272347	68272844	Sox2_107_peak_2098	GNG12	(+26554)
chr1	68303209	68303684	Sox2_107_peak_2101	GNG12	(-4297)
chr1	68355985	68356511	Sox2_107_peak_2107	GNG12	(-57098)
chr1	68387412	68387767	Sox2_107_peak_2110	GNG12	(-88440)
chr1	68435350	68436211	Sox2_107_peak_2113	DIRAS3	(+81533)
chr1	68498782	68499153	Sox2_107_peak_2119	DIRAS3	(+18346)
chr1	68538628	68539529	Sox2_107_peak_2124	DIRAS3	(-21765)
chr1	68539781	68540711	Sox2_107_peak_2125	DIRAS3	(-22932)
chr1	68572831	68573135	Sox2_107_peak_2128	DIRAS3	(-55669)
chr1	68573493	68573894	Sox2_107_peak_2129	DIRAS3	(-56380)
chr1	68626209	68626621	Sox2_107_peak_2132	WLS	(+71813)
chr1	68677561	68678205	Sox2_107_peak_2135	WLS	(+20345)
chr1	68681274	68681609	Sox2_107_peak_2136	WLS	(+16786)
chr1	68702720	68703347	Sox2_107_peak_2139	WLS	(-4806)
chr1	68723503	68724692	Sox2_107_peak_2140	WLS	(-25870)
chr1	68779335	68779760	Sox2_107_peak_2144	WLS	(-81320)
chr1	68796810	68797222	Sox2_107_peak_2148	WLS	(-98788)
chr1	68923455	68924431	Sox2_107_peak_2161	RPE65	(-8301)
chr1	69000050	69000384	Sox2_107_peak_2166	DEPDC1	(-37420)
chr1	69044013	69045665	Sox2_107_peak_2170	DEPDC1	(-82042)
chr1	69093569	69094161	Sox2_107_peak_2172	DEPDC1	(-131068)
chr1	69239893	69240365	Sox2_107_peak_2179	DEPDC1	(-277332)
chr1	69367089	69367866	Sox2_107_peak_2184	DEPDC1	(-404681)
chr1	69621905	69622176	Sox2_107_peak_2193	LRRC7	(-603817)
chr1	69847720	69848023	Sox2_107_peak_2203	LRRC7	(-377986)
chr1	69930596	69930856	Sox2_107_peak_2206	LRRC7	(-295132)
chr1	69981177	69981602	Sox2_107_peak_2210	LRRC7	(-244468)
chr1	69999105	69999511	Sox2_107_peak_2211	LRRC7	(-226550)
chr1	70075361	70075580	Sox2_107_peak_2213	LRRC7	(-150387)
chr1	70094238	70094683	Sox2_107_peak_2215	LRRC7	(-131397)
chr1	70213148	70213760	Sox2_107_peak_2219	LRRC7	(-12404)
chr1	70430167	70430602	Sox2_107_peak_2230	LRRC7	(+204527)
chr1	70510379	70510865	Sox2_107_peak_2237	LRRC40	(+160681)
chr1	70537991	70538674	Sox2_107_peak_2239	LRRC40	(+132970)
chr1	70608955	70609365	Sox2_107_peak_2245	LRRC40	(+62143)
chr1	70610920	70611239	Sox2_107_peak_2247	LRRC40	(+60223)
chr1	70660160	70660738	Sox2_107_peak_2253	LRRC40	(+10854)
chr1	70700560	70701082	Sox2_107_peak_2259	SRSF11	(+29414)
chr1	70755931	70756219	Sox2_107_peak_2263	ANKRD13C	(+64330)
chr1	70783325	70783970	Sox2_107_peak_2265	ANKRD13C	(+36757)
chr1	70862504	70862867	Sox2_107_peak_2266	CTH	(-14269)
chr1	70889266	70889484	Sox2_107_peak_2269	CTH	(+12420)
chr1	70908891	70909387	Sox2_107_peak_2271	CTH	(+32184)
chr1	70966011	70966433	Sox2_107_peak_2274	CTH	(+89267)
chr1	70975706	70975989	Sox2_107_peak_2277	CTH	(+98893)
chr1	71007640	71008201	Sox2_107_peak_2279	CTH	(+130966)
chr1	71266643	71267128	Sox2_107_peak_2288	PTGER3	(+246585)
chr1	71494117	71494740	Sox2_107_peak_2291	PTGER3	(+19042)
chr1	71516296	71516929	Sox2_107_peak_2292	PTGER3	(-3142)
chr1	71545271	71545732	Sox2_107_peak_2296	ZRANB2	(+1478)
chr1	71552095	71552493	Sox2_107_peak_2298	ZRANB2	(-5314)
chr1	71614476	71614952	Sox2_107_peak_2304	ZRANB2	(-67734)
chr1	71666315	71666971	Sox2_107_peak_2305	ZRANB2	(-119663)
chr1	71730392	71730892	Sox2_107_peak_2306	ZRANB2	(-183662)
chr1	71742260	71742566	Sox2_107_peak_2307	ZRANB2	(-195433)
chr1	71768798	71769046	Sox2_107_peak_2308	ZRANB2	(-221942)
chr1	71777174	71777459	Sox2_107_peak_2310	ZRANB2	(-230337)
chr1	71880963	71881617	Sox2_107_peak_2316	ZRANB2	(-334310)
chr1	71887799	71888201	Sox2_107_peak_2317	ZRANB2	(-341020)
chr1	71992563	71992856	Sox2_107_peak_2325	ZRANB2	(-445730)
chr1	72027392	72027745	Sox2_107_peak_2330	ZRANB2	(-480589)
chr1	72043151	72043604	Sox2_107_peak_2332	ZRANB2	(-496398)
chr1	72073930	72074426	Sox2_107_peak_2333	ZRANB2	(-527198)
chr1	72087353	72087780	Sox2_107_peak_2334	ZRANB2	(-540587)
chr1	72116101	72116538	Sox2_107_peak_2337	ZRANB2	(-569340)
chr1	72153078	72153382	Sox2_107_peak_2341	NEGR1	(+595187)
chr1	72161221	72161587	Sox2_107_peak_2343	NEGR1	(+587013)
chr1	72185755	72185957	Sox2_107_peak_2348	NEGR1	(+562561)
chr1	72227908	72228831	Sox2_107_peak_2352	NEGR1	(+520047)
chr1	72292952	72293422	Sox2_107_peak_2356	NEGR1	(+455230)
chr1	72427506	72428014	Sox2_107_peak_2366	NEGR1	(+320657)
chr1	72449178	72449841	Sox2_107_peak_2370	NEGR1	(+298907)
chr1	72505869	72506274	Sox2_107_peak_2375	NEGR1	(+242345)
chr1	72715169	72716016	Sox2_107_peak_2390	NEGR1	(+32824)
chr1	72720675	72720979	Sox2_107_peak_2391	NEGR1	(+27590)
chr1	72789195	72789679	Sox2_107_peak_2397	NEGR1	(-41020)
chr1	72826522	72827278	Sox2_107_peak_2399	NEGR1	(-78483)
chr1	72851671	72851953	Sox2_107_peak_2402	NEGR1	(-103395)
chr1	72924809	72925547	Sox2_107_peak_2406	NEGR1	(-176761)
chr1	72925834	72926524	Sox2_107_peak_2407	NEGR1	(-177762)
chr1	72975055	72975519	Sox2_107_peak_2409	NEGR1	(-226870)
chr1	73055196	73055689	Sox2_107_peak_2411	NEGR1	(-307026)
chr1	73286041	73286315	Sox2_107_peak_2418	NEGR1	(-537761)
chr1	73779898	73780595	Sox2_107_peak_2424	LRRIQ3	(+883624)
chr1	74096651	74097174	Sox2_107_peak_2429	LRRIQ3	(+566958)
chr1	74129691	74130184	Sox2_107_peak_2432	LRRIQ3	(+533933)
chr1	74232442	74232743	Sox2_107_peak_2438	LRRIQ3	(+431278)
chr1	74308632	74308834	Sox2_107_peak_2441	LRRIQ3	(+355138)
chr1	74324942	74325372	Sox2_107_peak_2443	LRRIQ3	(+338714)
chr1	74390051	74391252	Sox2_107_peak_2448	LRRIQ3	(+273219)
chr1	74445385	74445706	Sox2_107_peak_2454	LRRIQ3	(+218325)
chr1	74446084	74446302	Sox2_107_peak_2455	LRRIQ3	(+217678)
chr1	74704810	74705795	Sox2_107_peak_2466	TNNI3K	(+41356)
chr1	74806397	74806717	Sox2_107_peak_2471	TNNI3K	(+142610)
chr1	74822455	74822852	Sox2_107_peak_2472	LRRC53	(+155644)
chr1	74852700	74852938	Sox2_107_peak_2478	LRRC53	(+125479)
chr1	74866877	74867218	Sox2_107_peak_2480	LRRC53	(+111250)
chr1	74888392	74888709	Sox2_107_peak_2483	LRRC53	(+89747)
chr1	74895823	74896691	Sox2_107_peak_2485	LRRC53	(+82041)
chr1	74909649	74910195	Sox2_107_peak_2486	LRRC53	(+68376)
chr1	74924711	74925010	Sox2_107_peak_2487	LRRC53	(+53437)
chr1	74925084	74925643	Sox2_107_peak_2488	LRRC53	(+52934)
chr1	74979688	74980217	Sox2_107_peak_2490	LRRC53	(-1655)
chr1	75061213	75061536	Sox2_107_peak_2494	LRRC53	(-83077)
chr1	75102224	75102661	Sox2_107_peak_2498	TYW3	(-96397)
chr1	75241294	75241627	Sox2_107_peak_2505	CRYZ	(-42369)
chr1	75404240	75404646	Sox2_107_peak_2509	LHX8	(-189676)
chr1	75480198	75480779	Sox2_107_peak_2510	LHX8	(-113630)
chr1	75668329	75668818	Sox2_107_peak_2516	LHX8	(+74455)
chr1	75741715	75742169	Sox2_107_peak_2519	LHX8	(+147823)
chr1	76280154	76280609	Sox2_107_peak_2537	MSH4	(+17815)
chr1	76342588	76343116	Sox2_107_peak_2540	ASB17	(+55264)
chr1	76417473	76417932	Sox2_107_peak_2542	ASB17	(-19587)
chr1	76684368	76684606	Sox2_107_peak_2550	ST6GALNAC3	(+144083)
chr1	76759258	76760315	Sox2_107_peak_2553	ST6GALNAC3	(+219383)
chr1	76871620	76872142	Sox2_107_peak_2559	ST6GALNAC3	(+331477)
chr1	76876241	76876843	Sox2_107_peak_2560	ST6GALNAC3	(+336138)
chr1	76881709	76881933	Sox2_107_peak_2561	ST6GALNAC3	(+341417)
chr1	76978756	76979459	Sox2_107_peak_2569	ST6GALNAC5	(-354018)
chr1	77050323	77050633	Sox2_107_peak_2575	ST6GALNAC5	(-282648)
chr1	77059986	77060489	Sox2_107_peak_2577	ST6GALNAC5	(-272888)
chr1	77126670	77127080	Sox2_107_peak_2579	ST6GALNAC5	(-206251)
chr1	77179228	77179965	Sox2_107_peak_2585	ST6GALNAC5	(-153529)
chr1	77185757	77185995	Sox2_107_peak_2586	ST6GALNAC5	(-147250)
[truncated: 23,370 more rows]
[truncated: 2 more columns]
