# Supplementary material for: SOX21 suppresses glioblastoma growth by repressing AP-1 activity
Source: Cell Death Dis. 2026 Jan 31;17(1):191. doi: 10.1038/s41419-026-08442-5 (PMC12876893; doi:10.1038/s41419-026-08442-5)
Supplement: Supplementary file 7 — Supplementary Table 5 [file 41419_2026_8442_MOESM7_ESM.xlsx]

## Sheet: Less accessible regions
Table S5. Chromatin regions from ATAC-seq experiment in JM11; more accessible or less accessible regions after SOX21 enhanced expression
Less accessible (closed) regions after SOX21 enhanced expression in JM11.
chr14	61524258	61524658	3.43991401633198e-130
chr13	94947970	94948370	1.806548186194e-121
chr3	89332453	89332853	4.82716347677903e-117
chr13	95128169	95128569	8.21189322514913e-97
chr1	97145374	97145774	1.76884083710535e-95
chr7	50690603	50691003	6.15844917632435e-93
chr13	94707029	94707429	3.595305401873e-92
chr8	79963491	79963891	6.54755418299692e-92
chr3	64109541	64109941	1.94159961834225e-91
chr8	25049823	25050223	2.44941708976217e-90
chr10	74035216	74035616	1.73409376815921e-89
chr1	20108343	20108743	4.76481283008056e-89
chr1	230153536	230153936	1.84515210807098e-88
chr7	28483813	28484213	9.2949300748308e-84
chr1	203996695	203997095	2.64001007148498e-80
chr7	111931110	111931510	4.07501717533822e-80
chr14	96755457	96755857	8.26412285327714e-80
chr1	23377267	23377667	6.54176069511376e-79
chr8	101460129	101460529	2.62599098532536e-78
chr8	79934992	79935392	3.57717469505173e-76
chr8	143823398	143823798	2.02226806945014e-75
chr6	155084802	155085202	4.40631895468041e-74
chr16	990905	991305	1.78896933336578e-73
chr1	39289013	39289413	5.31452278163715e-72
chr12	32249796	32250196	1.91669776760144e-71
chr21	36289397	36289797	8.41274618840295e-71
chr10	77496862	77497262	1.67190280910525e-70
chr1	96598474	96598874	2.05898843842239e-70
chr3	113297837	113298237	1.26939796663034e-69
chr5	116645752	116646152	1.64357575819278e-69
chr8	61823530	61823930	1.67672916775223e-69
chr6	85459199	85459599	1.78028096545968e-69
chr7	83446177	83446577	1.97330740448196e-69
chr3	32375989	32376389	3.55334335437066e-69
chr8	76687143	76687543	1.24140839531243e-68
chr8	120403986	120404386	2.56300696513482e-68
chr7	105202620	105203020	3.82733342811717e-68
chr17	77164602	77165002	2.87770314028787e-67
chr5	170147728	170148128	3.38576668842445e-66
chr4	65968838	65969238	7.10792441249836e-66
chr8	25392828	25393228	6.11785656826439e-65
chr10	6247243	6247643	7.49046658069971e-65
chr2	85215644	85216044	6.54873168015427e-64
chr3	30549587	30549987	1.17341466751598e-63
chr20	7392552	7392952	1.19937024340987e-63
chr11	95989092	95989492	7.45800410168362e-63
chr7	37054854	37055254	5.61091314711337e-62
chr19	47157425	47157825	5.94098858962094e-62
chr9	34334380	34334780	1.08515012239163e-61
chr17	57455040	57455440	1.59802538061992e-61
chr7	153675134	153675534	2.53296301605719e-61
chr2	152618161	152618561	2.68722095156113e-61
chr20	15795540	15795940	1.91600541125252e-60
chr1	208198202	208198602	3.05877042612574e-60
chr7	37908258	37908658	3.30089497297157e-60
chr10	110706686	110707086	3.3648637770694e-60
chr20	11248924	11249324	3.5975406089198e-60
chr7	140562890	140563290	3.74764319125168e-60
chr5	88046009	88046409	5.14743164104696e-60
chr19	56294649	56295049	6.52623170274131e-60
chr3	79515073	79515473	6.96384579176699e-60
chr13	95100623	95101023	7.81181925409189e-60
chr5	113090546	113090946	8.18995012960615e-60
chr11	19873780	19874180	8.32641535043121e-60
chr10	84244750	84245150	1.10658524522335e-59
chr1	231053681	231054081	1.11511587058307e-59
chr2	190041741	190042141	1.42502608164612e-59
chr13	71759786	71760186	1.64684675067189e-59
chr7	116782255	116782655	2.72259786303697e-59
chr8	115418296	115418696	2.78685696060837e-59
chr4	153227443	153227843	3.54459232939577e-59
chr8	61836905	61837305	6.91729108122925e-59
chr2	135961105	135961505	1.39924432505306e-58
chr15	31062388	31062788	1.43773157622684e-58
chr10	88165898	88166298	1.43773157622684e-58
chr6	16249940	16250340	3.77926798741168e-58
chr4	10926074	10926474	4.51922953173374e-58
chr1	167013435	167013835	1.02859374967113e-57
chr9	84990416	84990816	1.23130254675472e-57
chr6	154605142	154605542	1.75968748657559e-57
chr10	32692075	32692475	2.55330675935022e-57
chr7	24842734	24843134	3.19759461869261e-57
chr6	10303722	10304122	6.16436991501178e-57
chr5	30994926	30995326	7.83621491513904e-57
chr1	226783990	226784390	9.42512234037738e-57
chr8	122386740	122387140	1.23917251463025e-56
chr6	11172892	11173292	1.33616390922588e-56
chr7	9718169	9718569	1.38458037447327e-56
chr17	15247960	15248360	2.10006361530425e-56
chr14	72311075	72311475	2.28920102033917e-56
chr12	47556646	47557046	7.65836632244265e-56
chr17	58556877	58557277	2.15939329091867e-55
chr4	143411480	143411880	2.94065066394895e-55
chr2	48548819	48549219	3.04790889387505e-55
chr10	28975929	28976329	5.88208004123673e-55
chr10	52443434	52443834	6.03837372460358e-55
chr13	94188228	94188628	8.62460892716973e-55
chr7	124702251	124702651	1.17766343409552e-54
chr1	163796396	163796796	2.27082444356081e-54
chr14	64424001	64424401	3.10367106533023e-54
chr13	94829345	94829745	3.15316836413107e-54
chr3	169204066	169204466	3.1729167795882e-54
chrX	20857737	20858137	4.80021169759291e-54
chr11	74141252	74141652	5.12129910148709e-54
chr17	57406626	57407026	8.15055730284395e-54
chr7	31493677	31494077	8.4035344422273e-54
chr1	118862744	118863144	9.39316924530813e-54
chr10	72125034	72125434	1.52571027248633e-53
chr10	113614038	113614438	2.09805695299833e-53
chr8	85133200	85133600	2.13993108341404e-53
chr11	19719904	19720304	2.70058482584401e-53
chr22	44297663	44298063	3.00543375756594e-53
chr3	65832044	65832444	8.98194899146006e-53
chr11	68523837	68524237	9.18326964014424e-53
chr4	180913793	180914193	1.07763181678265e-52
chr3	88912288	88912688	1.19706379863439e-52
chr2	157932760	157933160	1.46532941261921e-52
chr4	148112250	148112650	2.59601653741029e-52
chr4	152021987	152022387	3.0137485837165e-52
chr7	24709597	24709997	4.0488362775468e-52
chr13	23449419	23449819	7.7260860670495e-52
chr2	219698725	219699125	3.78121767431135e-51
chr4	55181008	55181408	6.80236864185389e-51
chr5	125348374	125348774	7.52784093960737e-51
chr10	76779198	76779598	8.21408658308789e-51
chr5	125370457	125370857	1.03405677029534e-50
chr10	76195163	76195563	1.25655330056268e-50
chr9	134725509	134725909	1.56133937514331e-50
chr3	65265555	65265955	2.33526226119981e-50
chr1	204108562	204108962	2.79363130860627e-50
chr12	102438401	102438801	4.19609070640592e-50
chr11	19474920	19475320	4.43879159824609e-50
chr14	56172554	56172954	5.97482660018021e-50
chr1	109229774	109230174	8.56391829268718e-50
chr11	13135283	13135683	1.571455065233e-49
chr10	76150092	76150492	1.94893037920557e-49
chr7	3910047	3910447	2.13935288257154e-49
chr17	42002834	42003234	2.60930550326416e-49
chr6	161318417	161318817	3.41969311274747e-49
chr1	94141990	94142390	5.58336554350555e-49
chr5	180083043	180083443	7.13907695683172e-49
chr6	14785018	14785418	7.59975673424769e-49
chr10	34299129	34299529	9.24918177479503e-49
chr8	107737436	107737836	1.35247777815821e-48
chr6	66900110	66900510	1.55413660988078e-48
chr5	65801290	65801690	1.86195257446217e-48
chr1	68211913	68212313	1.9738599982293e-48
chr7	84412134	84412534	1.9738599982293e-48
chr20	25032757	25033157	2.42420854616251e-48
chr20	48187865	48188265	3.73296062022824e-48
chrX	73728726	73729126	3.75185750790064e-48
chr7	101486432	101486832	4.36228710650138e-48
chr11	40280521	40280921	6.67572639281412e-48
chr22	17866170	17866570	9.61278205471091e-48
chr3	72380028	72380428	1.16806275412604e-47
chr2	62475542	62475942	1.16862379553487e-47
chr14	69559591	69559991	1.32073024986398e-47
chrX	18856084	18856484	1.37823106205822e-47
chr21	34559242	34559642	1.63656430282077e-47
chr18	2618005	2618405	1.67692941151971e-47
chr14	63233138	63233538	2.05569183636387e-47
chr5	146788909	146789309	2.1322711819167e-47
chr9	76893368	76893768	3.96633350617754e-47
chr1	236027079	236027479	4.57291708628631e-47
chr12	24015394	24015794	4.80111689632789e-47
chr22	26210372	26210772	7.80551043261025e-47
chr2	122927213	122927613	1.30963450232001e-46
chr1	98975118	98975518	1.38894077867725e-46
chr5	147084744	147085144	1.72637531248686e-46
chr5	88707232	88707632	1.88126157631959e-46
chr20	46695878	46696278	2.40787508563611e-46
chr2	135664621	135665021	3.00350711334217e-46
chr17	60743883	60744283	3.2136502112253e-46
chr6	163260226	163260626	3.88236840230467e-46
chr5	157714990	157715390	4.73107739284494e-46
chr7	20241555	20241955	5.17192181307891e-46
chr3	143288993	143289393	5.96376611455483e-46
chr3	8499106	8499506	7.00443629978689e-46
chr3	186044921	186045321	9.16189166078831e-46
chr4	153212755	153213155	2.51365397880692e-45
chr1	243713598	243713998	2.6739254487888e-45
chr1	119921955	119922355	2.97112368520883e-45
chr10	121154823	121155223	3.57269465790181e-45
chr7	36372220	36372620	5.15076790210493e-45
chr20	49657559	49657959	6.51501380161177e-45
chr17	35052238	35052638	8.07913780613737e-45
chr3	100609953	100610353	9.05040343816266e-45
chr7	158260410	158260810	1.25339031419743e-44
chr1	117171935	117172335	1.43837782745896e-44
chr2	19078830	19079230	1.87149439938301e-44
chr6	14932779	14933179	1.87588237382203e-44
chr8	86416059	86416459	2.97394610359102e-44
chr8	92128195	92128595	3.51659454566156e-44
chr14	78985752	78986152	3.88908509051925e-44
chr7	116330931	116331331	4.08202584098298e-44
chr4	153514078	153514478	4.7230301250497e-44
chr3	57091478	57091878	7.89816384476982e-44
chr3	181953049	181953449	8.23954885392666e-44
chr6	131643242	131643642	9.09776317195722e-44
chr9	14531196	14531596	9.45030336286816e-44
chr18	35683042	35683442	1.07389573335404e-43
chr2	83531197	83531597	1.07389573335404e-43
chr13	90717425	90717825	1.21898457386405e-43
chr7	16295566	16295966	1.40035854916252e-43
chr7	36514485	36514885	1.53311200560543e-43
chr12	120693831	120694231	1.57387569229342e-43
chr5	114884042	114884442	2.03384438292957e-43
chr18	9868422	9868822	2.64979281169328e-43
chr1	170518918	170519318	2.73312979863198e-43
chr7	112930843	112931243	3.11951310986257e-43
chr18	28086737	28087137	3.11951310986257e-43
chr5	8520921	8521321	3.12327296955731e-43
chr3	148178410	148178810	3.5465911518554e-43
chr12	92735058	92735458	4.73576946177636e-43
chr10	91414768	91415168	5.97083995295901e-43
chr20	34220600	34221000	6.35290486827887e-43
chr10	77991850	77992250	8.36436283003445e-43
chr13	98677369	98677769	9.83303511676977e-43
chr14	75657346	75657746	1.10396789289491e-42
chr5	79146396	79146796	1.13596578389793e-42
chr6	164693882	164694282	1.16836791600663e-42
chr7	42065935	42066335	1.41352302771638e-42
chr1	21117511	21117911	1.64333692940874e-42
chr6	108363945	108364345	1.73720045300927e-42
chr1	182752585	182752985	1.917333728952e-42
chr2	114034659	114035059	1.99038235310491e-42
chr19	5193253	5193653	2.19205194716594e-42
chr13	45189427	45189827	2.39697131889399e-42
chr1	33185548	33185948	2.79641286423207e-42
chr7	41247447	41247847	3.03893970852052e-42
chr6	111731534	111731934	3.94262214934739e-42
chr6	122779321	122779721	4.35875460717151e-42
chr14	39683705	39684105	4.39140873743209e-42
chr1	147676507	147676907	5.03518320122106e-42
chr10	78913773	78914173	5.3994230081241e-42
chr4	185172280	185172680	6.79340345799894e-42
chrX	44031878	44032278	7.89246849307184e-42
chr14	63174833	63175233	7.8965755541245e-42
chr8	130585056	130585456	7.8965755541245e-42
chr10	126549274	126549674	8.32422302072438e-42
chr1	204715074	204715474	9.24020884450514e-42
chr10	112811824	112812224	1.00483235352786e-41
chr7	36785536	36785936	1.03888688974019e-41
chr7	29612515	29612915	1.13649010708018e-41
chr18	51164791	51165191	1.17534623504593e-41
chr10	76738853	76739253	1.19548446457653e-41
chr6	111751062	111751462	1.36368098857328e-41
chr9	18143279	18143679	1.74268358938338e-41
chr1	173187618	173188018	2.3996771499574e-41
chr6	121897311	121897711	2.99407476933357e-41
chr9	95450512	95450912	3.0851654105487e-41
chr1	44507618	44508018	3.97793753666538e-41
chr1	39214078	39214478	4.65043637296123e-41
chr2	236171720	236172120	6.36733310770935e-41
chr12	42684243	42684643	7.02925277915165e-41
chr3	113241565	113241965	7.23231578586742e-41
chr10	88200589	88200989	7.31286209489098e-41
chr5	44942659	44943059	7.70733264473011e-41
chr14	51430589	51430989	7.70733264473011e-41
chr17	34238751	34239151	8.66843448979839e-41
chr16	72362973	72363373	9.10244196671434e-41
chr21	33844188	33844588	9.4067875725691e-41
chr3	141578420	141578820	1.03059044749094e-40
chr14	45699341	45699741	1.09935377561648e-40
chr5	77847907	77848307	1.12262584807158e-40
chrX	135047176	135047576	1.65529923169475e-40
chr13	72304212	72304612	1.77062742741562e-40
chr10	106349898	106350298	1.89254926128883e-40
chr1	163730345	163730745	1.98889012696309e-40
chr19	48458099	48458499	2.11251653695163e-40
chr9	19940782	19941182	2.23266396351416e-40
chr6	151004597	151004997	2.66710155340063e-40
chr1	205301361	205301761	2.66888021087973e-40
chr14	95133254	95133654	3.0358514179284e-40
chr3	179544956	179545356	3.09671511510839e-40
chr6	111541118	111541518	3.58135549609516e-40
chr8	127283396	127283796	4.58678981057857e-40
chr21	35614680	35615080	5.95103076336715e-40
chr3	131796619	131797019	6.52613909967148e-40
chr1	103265593	103265993	6.81520785051212e-40
chr3	56998038	56998438	7.33510698030327e-40
chr14	34677893	34678293	8.17083198849865e-40
chr13	67048355	67048755	9.08190835655637e-40
chr7	48182827	48183227	9.09508593580069e-40
chr2	178225039	178225439	9.09508593580069e-40
chr3	147930396	147930796	1.02635864348855e-39
chr2	145200291	145200691	1.08800297587663e-39
chr7	83604841	83605241	1.08800297587663e-39
chr17	48002530	48002930	1.40515483463386e-39
chr6	154962815	154963215	1.56240011837255e-39
chr10	17125351	17125751	2.08969058756242e-39
chr13	45769115	45769515	2.26259326726243e-39
chr13	46749872	46750272	2.4980202710824e-39
chr13	38834545	38834945	2.80747260930434e-39
chr6	158548492	158548892	3.82466844075573e-39
chr7	110522765	110523165	4.08985392510281e-39
chr16	73172471	73172871	4.42233504595009e-39
chr2	43399853	43400253	6.73563935729628e-39
chr12	13211443	13211843	7.2323307452232e-39
chr1	112637205	112637605	8.94631444890847e-39
chr10	106513423	106513823	9.03703662850296e-39
chr10	31018969	31019369	9.65700700900736e-39
chr5	124697962	124698362	1.1659017871121e-38
chr10	49798362	49798762	1.18641342888953e-38
chr5	61949216	61949616	1.1915868610055e-38
chr4	86432642	86433042	1.27942292841261e-38
chr2	12722110	12722510	1.41781645906394e-38
chr4	84366136	84366536	1.56858411827845e-38
chr6	23634041	23634441	1.60515532820898e-38
chr2	128379055	128379455	1.87349448280781e-38
chr1	201678512	201678912	1.88742284340672e-38
chr2	159574183	159574583	1.92936436214186e-38
chr1	84510616	84511016	1.97245259988005e-38
chr10	104076797	104077197	1.98350121300907e-38
chr11	112605253	112605653	2.31688299803773e-38
chr14	100830687	100831087	2.36315760410286e-38
chr18	51017161	51017561	2.45992226551141e-38
chr5	137346280	137346680	2.55165442892402e-38
chr20	11372925	11373325	2.57419759053688e-38
chr2	102513636	102514036	2.66297264834642e-38
chr6	148538671	148539071	3.37881172168114e-38
chr7	129840601	129841001	3.39094391374958e-38
chr12	79424139	79424539	3.68711066251618e-38
chr1	22038065	22038465	3.83142213910518e-38
chr5	11482003	11482403	3.98779794192284e-38
chr13	46345455	46345855	5.19667365662133e-38
chr3	25156311	25156711	5.32652115375734e-38
chr6	11354022	11354422	7.19365777043688e-38
chr3	128100148	128100548	7.60048437192974e-38
chr7	2617036	2617436	9.48484873325246e-38
chr14	61183500	61183900	1.03307044715128e-37
chr1	238119774	238120174	1.16632544401279e-37
chr12	106051861	106052261	1.17458068176086e-37
chr7	129041578	129041978	1.35109566828881e-37
chr5	62112812	62113212	1.38483831651616e-37
chr20	10566511	10566911	1.51384180599555e-37
chr21	34022891	34023291	1.60070198916618e-37
chr5	97418470	97418870	1.78289995087561e-37
chr12	123286693	123287093	1.84442554544646e-37
chr5	108101137	108101537	2.15153014646842e-37
chr9	109418477	109418877	2.62980920403305e-37
chr10	33304565	33304965	2.63496806095855e-37
chr9	22141957	22142357	2.65135950991605e-37
chr3	141812124	141812524	2.68357794082725e-37
chr14	22448444	22448844	3.317036051761e-37
chr2	144466589	144466989	3.44142605944905e-37
chr12	64544747	64545147	3.44142605944905e-37
chr18	24814595	24814995	3.96855713440774e-37
chr15	74651301	74651701	3.96855713440774e-37
chr5	127206359	127206759	4.20603220645009e-37
chr12	106446405	106446805	4.68717790439973e-37
chr18	10101203	10101603	4.86734140239528e-37
chr11	112518390	112518790	5.10965609237205e-37
chr11	107699740	107700140	5.33006810624127e-37
chr9	18106156	18106556	5.33756020799811e-37
chr11	27248653	27249053	6.87136787125882e-37
chr2	151165103	151165503	8.21985860260367e-37
chr13	45102076	45102476	8.21985860260367e-37
chr22	45845151	45845551	8.46338419035822e-37
chr16	81756815	81757215	8.47682633042089e-37
chr1	100188624	100189024	1.12526121281065e-36
chr12	105945905	105946305	1.13392916710968e-36
chr12	1367678	1368078	1.18369206341438e-36
chr9	90659656	90660056	1.24975032408943e-36
chr7	137434884	137435284	1.2641085925685e-36
chr3	72189352	72189752	1.26467417617018e-36
chr3	196822002	196822402	1.30050006390492e-36
chr7	77425675	77426075	1.39563836440452e-36
chr6	153058269	153058669	1.47817181859504e-36
chrX	41475454	41475854	1.49187523716727e-36
chr8	107406920	107407320	1.49272857008227e-36
chr7	50805784	50806184	1.61386858557161e-36
chr7	112484657	112485057	1.85322729806012e-36
chr13	98874061	98874461	1.8872152390488e-36
chr1	59669761	59670161	2.25551189545886e-36
chr1	9859198	9859598	2.30963764101306e-36
chr2	33704514	33704914	2.35624186888688e-36
chr1	54882391	54882791	2.55651973130645e-36
chr17	28128764	28129164	2.64677566867072e-36
chr5	83281634	83282034	2.84502721002017e-36
chr7	46728463	46728863	2.98990619920015e-36
chr17	69874105	69874505	3.33468177331906e-36
chr3	71050840	71051240	4.05320816008581e-36
chr14	96847492	96847892	4.06995661183063e-36
chr4	168574650	168575050	4.31873092980697e-36
chr7	155944941	155945341	4.38058504678909e-36
chr11	10317395	10317795	4.51709229389147e-36
chr6	113182782	113183182	4.64182948593696e-36
chr6	25061532	25061932	5.09190726660332e-36
chr7	69518318	69518718	5.56264677653313e-36
chr5	115500154	115500554	5.94307650081238e-36
chr14	65478603	65479003	6.02708687028904e-36
chr6	23656141	23656541	6.18732291328885e-36
chr12	75848442	75848842	7.3920465699516e-36
chr6	113587275	113587675	7.82717603615705e-36
chr13	75685249	75685649	8.38690635259262e-36
chr1	230859058	230859458	9.30314598149685e-36
chr1	156795589	156795989	9.37919603464864e-36
chr12	76866163	76866563	1.08233722741248e-35
chr18	42339332	42339732	1.17208511888619e-35
chr22	26276684	26277084	1.20917958880111e-35
chr7	107596814	107597214	1.28351507455124e-35
chr2	213818469	213818869	1.52493748002997e-35
chr4	115944175	115944575	1.57117478774535e-35
chr2	23243248	23243648	1.70457601003679e-35
chr2	128348057	128348457	2.06514486292538e-35
chr8	37716725	37717125	2.14540592639005e-35
chr14	56648478	56648878	2.18171589381694e-35
chr13	109389396	109389796	2.27047155611446e-35
chr20	33803902	33804302	2.36362950784579e-35
chr5	167255925	167256325	2.99440848460457e-35
chr13	31274388	31274788	3.12198017196546e-35
chr7	79050600	79051000	3.95938812457626e-35
chr2	128638776	128639176	4.22433657460955e-35
chr4	138609944	138610344	5.00227845609473e-35
chr17	34248407	34248807	5.08207653288744e-35
chr11	69040745	69041145	5.40091062362709e-35
chr10	95476416	95476816	6.21397851152486e-35
chr5	124828766	124829166	6.2628364558355e-35
chr14	71002596	71002996	6.61503752624873e-35
chr2	132632191	132632591	7.14213472514134e-35
chr1	100785555	100785955	8.04043706116744e-35
chr7	14888940	14889340	8.8200897144015e-35
chr18	62751400	62751800	8.97272539096587e-35
chr4	123418396	123418796	9.08135287944678e-35
chr2	147374302	147374702	9.25070822007357e-35
chr2	113305794	113306194	1.08624152534171e-34
chr13	44806732	44807132	1.09558848751102e-34
chr2	235149179	235149579	1.22768938786082e-34
chr20	14877524	14877924	1.29971374614701e-34
chr11	60948114	60948514	1.33969921600864e-34
chr8	85091528	85091928	1.7350789980985e-34
chr3	71248816	71249216	1.83094050270358e-34
chr5	75663610	75664010	1.89858459118905e-34
chr5	8383632	8384032	1.94145269626163e-34
chr6	47076043	47076443	2.00234920100664e-34
chr14	68244696	68245096	2.0614384818874e-34
chr7	32611116	32611516	2.17460671039226e-34
chr7	145520251	145520651	2.4711638330538e-34
chr2	79832518	79832918	3.13924602929242e-34
chr1	109084030	109084430	3.24676987480896e-34
chr5	137226196	137226596	3.41710355803372e-34
chr7	65745629	65746029	4.0244630713132e-34
chr12	41336104	41336504	4.15842537790753e-34
chr12	15780610	15781010	4.58392075322369e-34
chr3	54631911	54632311	5.3195367294806e-34
chr8	134892629	134893029	5.71922718107808e-34
chr1	170586473	170586873	5.73567607413481e-34
chr9	81826504	81826904	5.76960804628978e-34
chr5	107937157	107937557	6.04631099258767e-34
chr16	78664907	78665307	6.76143214094386e-34
chr2	232667951	232668351	7.53728151611845e-34
chr21	16455897	16456297	7.60078716364655e-34
chr13	39417643	39418043	7.72620998008471e-34
chr13	66723552	66723952	7.99587276315019e-34
chr4	112895787	112896187	8.84495851591193e-34
chr13	30234705	30235105	9.31477029626844e-34
chr8	19046449	19046849	1.05130511538409e-33
chr1	35505874	35506274	1.06016750233528e-33
chr7	55061083	55061483	1.1245926643577e-33
chr14	56271948	56272348	1.23010130374228e-33
chr9	132849266	132849666	1.53944902617976e-33
chr10	31207730	31208130	1.67698698452489e-33
chr8	126635053	126635453	1.88397678994255e-33
chr19	36198085	36198485	2.0057989792725e-33
chr5	114857989	114858389	2.0174428984097e-33
chr4	60389594	60389994	2.16199244229704e-33
chr12	81888336	81888736	2.22235532407184e-33
chr17	19464368	19464768	2.30313618117806e-33
chr4	26772538	26772938	2.89681349551736e-33
chr7	127944046	127944446	3.19643595693096e-33
chr6	143286352	143286752	3.43667346063271e-33
chr8	40849003	40849403	3.49324488742634e-33
chr8	73798923	73799323	4.15595891970783e-33
chr7	32115686	32116086	4.41735795509743e-33
chr4	14218685	14219085	4.61711488053411e-33
chr7	124959706	124960106	4.6500001310346e-33
chr17	61209545	61209945	4.78556385906994e-33
chr10	16986397	16986797	4.91355430256382e-33
chr3	185884662	185885062	5.07205744592137e-33
chr14	71803511	71803911	5.63617535128277e-33
chr13	37127587	37127987	5.66047860595955e-33
chr3	50050394	50050794	5.84224228082278e-33
chr17	773731	774131	6.68684128688445e-33
chr8	126934542	126934942	6.75344557033478e-33
chr17	57313157	57313557	6.7885277493583e-33
chr8	67721055	67721455	7.02594499759769e-33
chr2	43519923	43520323	7.26940836869403e-33
chr8	38530739	38531139	7.67645784899719e-33
chr5	122429829	122430229	7.77071951008565e-33
chr3	100023121	100023521	7.80243844420227e-33
chr13	47816844	47817244	8.95690617266595e-33
chr10	97476001	97476401	1.04976481854052e-32
chr12	82781360	82781760	1.06201255749949e-32
chr7	153776913	153777313	1.07103004273753e-32
chr17	17928714	17929114	1.18830029677363e-32
chr9	90343954	90344354	1.18830029677363e-32
chr5	10678190	10678590	1.18988024027046e-32
chr1	56363325	56363725	1.21430554726847e-32
chr1	33364557	33364957	1.52905083137649e-32
chr1	10295489	10295889	1.60627936048046e-32
chr21	18155553	18155953	1.64896042815942e-32
chr20	11996122	11996522	1.77496738261971e-32
chr6	41562211	41562611	2.03326003399325e-32
chr9	85402013	85402413	2.06110625091289e-32
chr2	221911913	221912313	2.13359663242593e-32
chr6	73231978	73232378	2.13359663242593e-32
chr3	111954613	111955013	2.13983277285354e-32
chr2	234596443	234596843	2.28069672544337e-32
chr1	151295037	151295437	2.44212122643219e-32
chr8	29810308	29810708	2.51586144498696e-32
chr3	79178833	79179233	2.68757041739211e-32
chr4	61336482	61336882	2.68757041739211e-32
chr11	42975014	42975414	2.7081431398635e-32
chr21	45378216	45378616	2.76094973118062e-32
chr20	48051804	48052204	2.76551229450344e-32
chr5	139249704	139250104	2.83453992821488e-32
chr19	43806818	43807218	2.93711194171405e-32
chr1	247647848	247648248	2.97171193050448e-32
chr1	205313959	205314359	3.06085817476582e-32
chr9	70021081	70021481	3.06333026395627e-32
chr14	30803196	30803596	3.13023836609081e-32
chr1	33161256	33161656	3.18802821444199e-32
chr7	115097185	115097585	3.45161982099943e-32
chr1	94592363	94592763	3.58939876153381e-32
chr1	27406369	27406769	3.69310570518108e-32
chr9	79668082	79668482	3.84533100346887e-32
chr16	31574158	31574558	4.2466880654585e-32
chr13	79281414	79281814	4.42231079535692e-32
chr10	69864314	69864714	4.51859647283071e-32
chr17	29038580	29038980	5.74066147245807e-32
chr12	1516964	1517364	6.45127063402637e-32
chr11	126308228	126308628	7.19417557105944e-32
chr4	4480878	4481278	7.54556001121563e-32
chr8	130268972	130269372	9.07764835321908e-32
chr13	100657870	100658270	1.13466820296372e-31
chr7	20330488	20330888	1.14993783656663e-31
chr9	7907854	7908254	1.29834353360851e-31
chr12	66258014	66258414	1.32573433651854e-31
chr10	26790239	26790639	1.41682180862037e-31
chr16	87447375	87447775	1.5029882887168e-31
chr4	76729973	76730373	1.54396294714767e-31
chr4	78634054	78634454	1.5529369194877e-31
chr2	67974813	67975213	1.65266777917765e-31
chr12	45577931	45578331	1.84831886206199e-31
chr17	38883789	38884189	1.91976242406998e-31
chr11	121578407	121578807	1.97561963839643e-31
chr1	94528326	94528726	2.11065882568531e-31
chr10	59595636	59596036	2.21628069093952e-31
chr3	100087184	100087584	2.24362176891613e-31
chr3	159953667	159954067	2.36988254244632e-31
chrX	133640448	133640848	2.40015099751296e-31
chr3	111957353	111957753	2.58903265950157e-31
chr6	101614757	101615157	2.73637168018538e-31
chr16	14565389	14565789	2.79609231213491e-31
chr11	34632393	34632793	2.80503052151746e-31
chr10	126148236	126148636	2.94721279896921e-31
chr6	136434609	136435009	3.0382745195754e-31
chr4	54001566	54001966	3.13754900964059e-31
chr3	132347093	132347493	3.36844746327572e-31
chr7	112843963	112844363	3.45488496901758e-31
chr6	132616614	132617014	3.45488496901758e-31
chr3	115648536	115648936	3.56603594594841e-31
chr5	147567886	147568286	3.71549323568194e-31
chr5	8633703	8634103	3.87239764786346e-31
chr12	82425229	82425629	3.89332917128478e-31
chr13	100156778	100157178	4.18072509096696e-31
chr1	10980041	10980441	4.80832359191671e-31
chr9	110545235	110545635	5.24345355337204e-31
chr7	67955098	67955498	5.25573984329059e-31
chr5	124980516	124980916	6.10403677447473e-31
chr18	66136032	66136432	6.67728421316928e-31
chr5	82749556	82749956	6.71216692503738e-31
chr3	109559393	109559793	7.61358087649077e-31
chr5	65791990	65792390	9.04918255161579e-31
chr4	1014777	1015177	9.33289056346918e-31
chr7	107946865	107947265	1.0412846320236e-30
chr6	11161270	11161670	1.07665165395768e-30
chr3	188791289	188791689	1.0967839582251e-30
chr1	56477300	56477700	1.22157795822784e-30
chr8	120562504	120562904	1.28976060949376e-30
chrX	32966877	32967277	1.3104492673219e-30
chr9	6955251	6955651	1.55146810250567e-30
chr9	94995864	94996264	1.598570528019e-30
chr8	65152335	65152735	1.65594264889483e-30
chr13	100668376	100668776	1.66473960380043e-30
chr2	150529351	150529751	1.82525828559049e-30
chr5	115579279	115579679	1.87943350490997e-30
chr2	221555103	221555503	1.87943350490997e-30
chr20	41200863	41201263	1.99349990521238e-30
chr1	154599192	154599592	2.09499307421249e-30
chr9	5563020	5563420	2.18940453636797e-30
chr1	111538269	111538669	2.25837183908112e-30
chr7	154512289	154512689	2.34893751549053e-30
chrX	46628242	46628642	2.51773153344998e-30
chr16	52872730	52873130	2.53259102304092e-30
chr6	158539785	158540185	2.83498306767381e-30
chr12	39406248	39406648	3.50298184378371e-30
chr12	105978274	105978674	3.61997769195147e-30
chr8	69702557	69702957	3.72490388771626e-30
chr4	137623041	137623441	3.7927319144778e-30
chr10	112732272	112732672	4.01903639824389e-30
chr3	133374828	133375228	4.08374817847513e-30
chr7	105890358	105890758	4.19940567034022e-30
chr17	70313086	70313486	4.20149122826612e-30
chr5	90598121	90598521	4.86966944616095e-30
chr17	78717164	78717564	4.99029208101385e-30
chr14	31038636	31039036	5.0842870849559e-30
chr12	12366014	12366414	5.37053025113005e-30
chr13	106681088	106681488	5.55816952905748e-30
chr10	112743168	112743568	5.80537661219656e-30
chr8	28190156	28190556	6.10637393365365e-30
chr2	207892930	207893330	6.24948963795513e-30
chr7	128598928	128599328	6.66040846094052e-30
chr1	21311032	21311432	6.9302318994058e-30
chr2	39523653	39524053	6.95460711781029e-30
chr5	124996153	124996553	7.14021095208132e-30
chrX	31320045	31320445	7.92968554778651e-30
chr5	73654707	73655107	8.68944273630039e-30
chr5	139415009	139415409	9.07779755001548e-30
chr11	13102076	13102476	1.01999755114236e-29
chr1	74618780	74619180	1.18662719423198e-29
chr1	204255253	204255653	1.18818356700753e-29
chr3	129612055	129612455	1.23031337157542e-29
chr10	100504095	100504495	1.39241626222697e-29
chr11	41136237	41136637	1.40930355665057e-29
chr1	243738024	243738424	1.51242859164577e-29
chr2	1717123	1717523	1.51242859164577e-29
chr20	11522304	11522704	1.59003855479376e-29
chr5	84564313	84564713	1.65448200106255e-29
chr6	21229073	21229473	1.68725108240582e-29
chr6	44667230	44667630	1.7151427643431e-29
chr6	22025622	22026022	1.74819154853798e-29
chr6	144661065	144661465	2.02640103120587e-29
chr18	53458907	53459307	2.06058955223695e-29
chrX	150535523	150535923	2.2561850445681e-29
chr5	80191971	80192371	2.25834638312892e-29
chr9	84846847	84847247	2.31142378522182e-29
chr20	55893173	55893573	2.51856240417084e-29
chr6	53863008	53863408	2.51856240417084e-29
chr20	10490702	10491102	2.60430065571145e-29
chr9	109269722	109270122	2.73559968709314e-29
chr12	112182819	112183219	2.75042517748088e-29
chr10	6157398	6157798	2.88841396671439e-29
chr3	111947149	111947549	2.96764287136613e-29
chr7	92781143	92781543	2.9851347824347e-29
chr2	101968076	101968476	3.20853116889204e-29
chr5	127428731	127429131	3.45233795697404e-29
chr12	55717802	55718202	3.663255859989e-29
chr5	147124800	147125200	3.7470599735927e-29
chr14	34223579	34223979	3.88720787028394e-29
chr12	108638271	108638671	4.51865104624259e-29
chrX	45912276	45912676	4.51924451363557e-29
chr10	29007938	29008338	4.63989675232007e-29
chr15	59292412	59292812	4.93991164054895e-29
chr1	160062192	160062592	5.06736818038611e-29
chr10	69278449	69278849	5.07424725238169e-29
chr6	98977716	98978116	5.69477330138099e-29
chr6	19896268	19896668	5.84814981543797e-29
chrX	40420862	40421262	6.03290024676608e-29
chr15	58666993	58667393	6.14164456327662e-29
chr13	108733098	108733498	6.32909770104819e-29
chr7	17462241	17462641	6.85498207811746e-29
chr2	159071502	159071902	7.11605346825251e-29
chr14	75166053	75166453	7.1337265648532e-29
chr14	71985935	71986335	7.26728306066542e-29
chr13	59448269	59448669	7.81112272795333e-29
chr2	187215764	187216164	7.96160529201171e-29
chrX	133698276	133698676	8.17056118951071e-29
chr1	242828845	242829245	8.51027475019009e-29
chr10	72009490	72009890	9.01307368050452e-29
chr1	10607158	10607558	9.18180616480862e-29
chr16	1323316	1323716	1.03478599775738e-28
chrX	124231376	124231776	1.10932847154585e-28
chr5	143033855	143034255	1.18004561349446e-28
chr5	128736626	128737026	1.23133633466512e-28
chr5	124634285	124634685	1.34386225012272e-28
chr20	32707690	32708090	1.37216614219271e-28
chr16	85583527	85583927	1.43704441553855e-28
chr3	171225659	171226059	1.47233106122827e-28
chr3	182323198	182323598	1.6218493566148e-28
chr7	137402577	137402977	1.91131868250859e-28
chr7	140458216	140458616	1.94017875495656e-28
chr1	197321042	197321442	1.96963625072375e-28
chr12	92000586	92000986	2.08463070815545e-28
chr14	71711632	71712032	2.09337995061415e-28
chr8	122195940	122196340	2.10018849805827e-28
chr2	104690529	104690929	2.91283583341447e-28
chr10	11552205	11552605	3.26109349494132e-28
chr10	92816163	92816563	3.57966450921385e-28
chr12	9115798	9116198	3.67491013427475e-28
chr19	16589191	16589591	3.84097292026145e-28
chr8	117989338	117989738	4.26000288024055e-28
chr6	105453980	105454380	4.272454927423e-28
chr14	102987228	102987628	4.39244104208493e-28
chr3	59917004	59917404	4.99184698048914e-28
chr18	28063238	28063638	4.99835228157442e-28
chr3	55059008	55059408	5.27205374874482e-28
chr7	158187345	158187745	5.52786608398365e-28
chr3	65597272	65597672	5.81732625476411e-28
chr3	84108647	84109047	5.85703210705955e-28
chr4	76658763	76659163	6.32722355204269e-28
chr13	110132612	110133012	6.71601265252039e-28
chr7	34059030	34059430	7.26544830131165e-28
chr4	110341112	110341512	7.48212959076004e-28
chr11	12817644	12818044	7.74054873369845e-28
chr9	71663521	71663921	8.38614619340893e-28
chr2	36732033	36732433	8.53572574159929e-28
chr7	129908166	129908566	8.54921655055093e-28
chr1	76257801	76258201	9.30799879506534e-28
chr9	89677999	89678399	9.48897604576067e-28
chr4	101114955	101115355	1.02355827261279e-27
chr3	86793741	86794141	1.05300897439455e-27
chr2	237277149	237277549	1.05455107763217e-27
chr5	28397603	28398003	1.09142998285239e-27
chr1	74422719	74423119	1.1600440957666e-27
chr14	29759890	29760290	1.21557747258743e-27
chr1	223010865	223011265	1.22583838174851e-27
chr16	56547183	56547583	1.27795240899125e-27
chr7	154427556	154427956	1.38291974270516e-27
chr1	8712315	8712715	1.42654991199498e-27
chr12	58425512	58425912	1.46315961935227e-27
chr11	88312685	88313085	1.48791542723941e-27
chr17	57537851	57538251	1.54580244983245e-27
chr1	50658428	50658828	1.6176194692958e-27
chr14	54591513	54591913	1.66343512400307e-27
chr3	64748405	64748805	1.6704868658458e-27
chr1	68826813	68827213	1.82760625877732e-27
chr2	147646942	147647342	1.97325818873561e-27
chr7	46215939	46216339	2.04488496904591e-27
chr17	61444846	61445246	2.10330293330517e-27
chr12	24081596	24081996	2.13034491189645e-27
chr1	39438023	39438423	2.24384998925411e-27
chr6	68826523	68826923	2.4339353250375e-27
chr7	74300924	74301324	2.52061102484734e-27
chr3	154247754	154248154	2.63184224521218e-27
chr6	158036071	158036471	2.64185174989651e-27
chr14	66606862	66607262	2.78335705162512e-27
chr2	160110780	160111180	2.9555985666736e-27
chr11	132751843	132752243	2.97515999042576e-27
chr5	128758037	128758437	3.07227972861571e-27
chr9	107635211	107635611	3.15848206977413e-27
chr3	117706073	117706473	3.34948425772652e-27
chr8	133816682	133817082	3.40501243858186e-27
chr9	14062788	14063188	3.42979327640209e-27
chr6	131213667	131214067	3.50333640615023e-27
chr15	62886512	62886912	3.71919010415211e-27
chr9	73548212	73548612	3.73411487732436e-27
chr14	61553891	61554291	3.87185045806734e-27
chr13	101857276	101857676	3.93622218431557e-27
chr21	43874437	43874837	3.96688628997507e-27
chr3	115323778	115324178	4.06781641117943e-27
chr5	126015566	126015966	4.41062590631015e-27
chr17	71522440	71522840	4.61608705464043e-27
chr20	4720103	4720503	4.78697085807311e-27
chr3	115766642	115767042	4.90606369876517e-27
chr8	134753843	134754243	5.05626400568876e-27
chr5	89090041	89090441	5.82551535919277e-27
chr6	56278134	56278534	5.87171457955944e-27
chr3	173591346	173591746	6.26906832799523e-27
chr14	68111339	68111739	6.47422046916632e-27
chr8	58377620	58378020	6.90482811226795e-27
chr2	156046944	156047344	7.11562102964754e-27
chr5	126280867	126281267	7.1766588452324e-27
chrX	121709109	121709509	7.29838670166056e-27
chr3	191566495	191566895	7.45915413479047e-27
chr3	129732464	129732864	7.80327028729053e-27
chr6	53838273	53838673	7.96877514821017e-27
chr2	147449372	147449772	8.71789253748599e-27
chr10	62498390	62498790	8.89244375336234e-27
chr7	17584856	17585256	8.94012178891532e-27
chrX	106943602	106944002	9.4775388629134e-27
chr13	80235334	80235734	9.50077236189394e-27
chr8	41075175	41075575	9.80363191252256e-27
chr1	8938522	8938922	9.99493963616435e-27
chr1	219714083	219714483	1.01080603226708e-26
chr3	49747984	49748384	1.06059845678371e-26
chr6	151338817	151339217	1.1066897853381e-26
chr13	33610901	33611301	1.18794012166773e-26
chr3	132870595	132870995	1.2345908584045e-26
chr17	57379271	57379671	1.31438018240143e-26
chr20	32344763	32345163	1.34391843998652e-26
chr4	169899242	169899642	1.3569427357063e-26
chr1	37083624	37084024	1.36916275421985e-26
chrX	14027534	14027934	1.43257964308153e-26
chr18	58097321	58097721	1.46525991018164e-26
chr6	10480294	10480694	1.50577771586532e-26
chr5	107557330	107557730	1.52467195175676e-26
chr3	60311509	60311909	1.54787814096483e-26
chr21	26756418	26756818	1.58252875982472e-26
chr1	214108027	214108427	1.65444195472745e-26
chr4	152845514	152845914	1.66090562364106e-26
chr13	77375602	77376002	1.69872729271743e-26
chr5	52961298	52961698	1.84570954304912e-26
chr4	120331962	120332362	1.86330754166243e-26
chr10	29151053	29151453	1.88516454507908e-26
chr1	87154376	87154776	1.9367822318811e-26
chr1	41823515	41823915	1.98557984631114e-26
chr13	74206284	74206684	2.01069888934534e-26
chr9	108207638	108208038	2.13291830176759e-26
chr7	77328308	77328708	2.23684400681757e-26
chr18	47560824	47561224	2.38110516295216e-26
chr17	17379425	17379825	2.38676421645308e-26
chr13	93316835	93317235	2.39010325549959e-26
chr14	71799736	71800136	2.39696446638415e-26
chr1	202133032	202133432	2.42742709240848e-26
chr16	51181425	51181825	2.45880851313226e-26
chr5	58016889	58017289	2.64472763479352e-26
chr13	38804542	38804942	2.83429453766892e-26
chr6	56652977	56653377	2.83807382258901e-26
chr17	79465308	79465708	2.89060324607497e-26
chr22	28907576	28907976	3.00471438994599e-26
chr5	148928174	148928574	3.00721781415383e-26
chr10	79103692	79104092	3.18883543831721e-26
chr16	52435564	52435964	3.2821471918969e-26
chrX	31508452	31508852	3.35810791047308e-26
chr12	70664490	70664890	3.40560257751126e-26
chr10	123202496	123202896	3.40637827671849e-26
chr6	115091436	115091836	3.45825749177872e-26
chr7	142177872	142178272	3.51813063976861e-26
chr2	221981903	221982303	3.63758093977447e-26
chr6	89668957	89669357	3.87653506773684e-26
chr2	187495263	187495663	3.9231934101952e-26
chr7	153430939	153431339	3.9992248801573e-26
chrX	87956481	87956881	4.12755607217055e-26
chrX	133307768	133308168	4.36374506180123e-26
chr20	58039636	58040036	4.39463228380489e-26
chr5	88288506	88288906	4.60841019815626e-26
chr1	96915747	96916147	4.69161601468055e-26
chr5	44659132	44659532	4.71188111236443e-26
chr2	3265957	3266357	4.73816792187312e-26
chr6	22886752	22887152	5.01400055186416e-26
chr6	85473770	85474170	5.34056485180086e-26
chr3	141795247	141795647	5.34056485180086e-26
chr4	95044448	95044848	5.36766166898035e-26
chr6	8492839	8493239	5.48431348357955e-26
chr6	122153532	122153932	5.57337345161632e-26
chr12	82124819	82125219	5.5801640009939e-26
chr7	13021590	13021990	5.66213117471772e-26
chr16	48047667	48048067	5.89252122047682e-26
chr9	109467922	109468322	6.11122537050633e-26
chr6	143397680	143398080	6.3590834960617e-26
chr11	27443813	27444213	6.4032767474538e-26
chr6	163396788	163397188	6.49991944936839e-26
chr16	62665301	62665701	6.62276475195455e-26
chr1	230827227	230827627	6.67035437839117e-26
chr11	63603156	63603556	7.14663675104994e-26
chr4	98522639	98523039	7.52426923877324e-26
chr10	7277903	7278303	7.52426923877324e-26
chr3	188465239	188465639	8.02634257441849e-26
chr3	59926696	59927096	8.14695003817498e-26
chr9	75140209	75140609	8.1773705338032e-26
chr12	50574780	50575180	8.37814790121765e-26
chr3	56862670	56863070	8.62761247795933e-26
chr7	42152715	42153115	8.84568576663408e-26
chr1	233019886	233020286	9.18134245670283e-26
chr6	17422967	17423367	9.33227001714392e-26
chr16	31785154	31785554	9.8137034540783e-26
chr4	76997418	76997818	1.00579276994789e-25
chr18	8797105	8797505	1.01720465174469e-25
chr3	141987045	141987445	1.09423320094543e-25
chr2	191270843	191271243	1.14421209742985e-25
chr20	32463540	32463940	1.17511299095064e-25
chr6	44712730	44713130	1.18449073621016e-25
chr3	150083618	150084018	1.18574515599806e-25
chr12	62717599	62717999	1.19695695039741e-25
chr21	16842635	16843035	1.24438135495822e-25
chr4	98967861	98968261	1.24529042499423e-25
chr4	122672119	122672519	1.27740089731952e-25
chr2	174787781	174788181	1.28094124165117e-25
chr1	26239913	26240313	1.28094124165117e-25
chr6	132070329	132070729	1.28304521901877e-25
chr11	119756644	119757044	1.31412739558355e-25
chr5	123875123	123875523	1.4113736345252e-25
chr7	54326708	54327108	1.45093322406432e-25
chr15	48267705	48268105	1.48087533251877e-25
chr13	44719953	44720353	1.5005525218139e-25
chr8	60583634	60584034	1.50441248749133e-25
chr7	90661750	90662150	1.74953302902574e-25
chr3	65539599	65539999	1.77919844160282e-25
chr3	159733421	159733821	1.80188328880429e-25
chr5	80149177	80149577	1.88944490987719e-25
chr1	59561738	59562138	2.04719631559866e-25
chr1	213326749	213327149	2.16304547539334e-25
chr3	182364864	182365264	2.2822788686304e-25
chr20	2947391	2947791	2.31458557507922e-25
chr2	20487633	20488033	2.32213628989196e-25
chr3	45509117	45509517	2.3357058275202e-25
chr8	41101031	41101431	2.41317101290585e-25
chr7	126026709	126027109	2.43548874417377e-25
chr10	13990970	13991370	2.43548874417377e-25
chr3	21326703	21327103	2.44684776221034e-25
chr14	80095549	80095949	2.75973047391303e-25
chr13	101876032	101876432	2.84804246195044e-25
chr5	61675027	61675427	2.94072340818895e-25
chr18	56043592	56043992	3.01776392773275e-25
chr10	126585542	126585942	3.01776392773275e-25
chr1	92985215	92985615	3.10816571489479e-25
chr6	17413346	17413746	3.13271464673429e-25
chr6	122833117	122833517	3.17902444327812e-25
chr5	116605531	116605931	3.765597713676e-25
chr1	15384313	15384713	3.80873459094589e-25
chr6	158809296	158809696	3.93834226319905e-25
chr3	195879692	195880092	4.14242463588058e-25
chr20	9422364	9422764	4.16098569576067e-25
chr6	15264898	15265298	4.16512680721347e-25
chr4	123986377	123986777	4.35851677907412e-25
chr5	33649769	33650169	4.40853470435435e-25
chr8	20105674	20106074	4.40853470435435e-25
chr13	100100341	100100741	4.47549837689927e-25
chr17	72476708	72477108	4.47549837689927e-25
chr4	41432876	41433276	4.53760896886576e-25
chr10	79144619	79145019	4.62500333914048e-25
chr14	34302683	34303083	4.83079785399371e-25
chr1	242863742	242864142	4.84248113654005e-25
chr8	94951978	94952378	5.27076223340095e-25
chr3	165796670	165797070	5.29725058910813e-25
chr2	169683404	169683804	5.33534181823699e-25
chr5	91338976	91339376	5.68114547113269e-25
chr17	28693826	28694226	6.32232499549614e-25
chr3	183123902	183124302	6.59733765918261e-25
chr4	114277648	114278048	6.84413992269957e-25
chr11	35919277	35919677	6.89398840758787e-25
chr3	14154285	14154685	7.34765281308815e-25
chr10	92544303	92544703	7.45135985293762e-25
chr6	129318388	129318788	7.76558065588718e-25
chr11	132814344	132814744	7.76558065588718e-25
chr6	161417740	161418140	7.7675169632152e-25
chr10	33772821	33773221	7.79872480183243e-25
chr12	82665372	82665772	7.79872480183243e-25
chr5	99020124	99020524	7.87019504386876e-25
chr7	157582189	157582589	7.96479837021469e-25
chr2	158904028	158904428	8.36830526430436e-25
chr1	226787115	226787515	8.48655683901442e-25
chr4	3461494	3461894	8.70388666084549e-25
chr6	98458681	98459081	8.75897749945422e-25
chr14	61489602	61490002	8.82864535831496e-25
chr9	23769539	23769939	8.85962292847709e-25
chr11	976662	977062	9.11175792171122e-25
chr14	68199679	68200079	9.13975966421736e-25
chr11	131977263	131977663	9.34083391152143e-25
chr5	89823100	89823500	9.61477935458323e-25
chr6	112033742	112034142	9.7124139646472e-25
chr18	22282519	22282919	9.9389851955223e-25
chr20	36845369	36845769	1.00551100475294e-24
chr21	44085485	44085885	1.03096743913555e-24
chr19	2381062	2381462	1.0544334092386e-24
chr3	11453466	11453866	1.07236732236078e-24
chr6	108080348	108080748	1.07838276214849e-24
chr11	36251880	36252280	1.10087135571777e-24
chr5	72179234	72179634	1.12046945211052e-24
chr11	9808878	9809278	1.13246069565638e-24
chr17	59514184	59514584	1.16493461683829e-24
chr13	95073634	95074034	1.16553141188303e-24
chr2	233067092	233067492	1.18646076490121e-24
chr1	28045778	28046178	1.1889079222241e-24
chr12	75944171	75944571	1.20877764418295e-24
chr7	1691697	1692097	1.20877764418295e-24
chr8	4215871	4216271	1.24465798598997e-24
chr4	24747601	24748001	1.28900679362863e-24
chrX	120446486	120446886	1.32644338072498e-24
chr10	30857784	30858184	1.33689865263997e-24
chr11	42526323	42526723	1.35427936737987e-24
chr5	28403833	28404233	1.36923106063539e-24
chr3	170792500	170792900	1.37399486595832e-24
chr7	55180319	55180719	1.40465387015135e-24
chr22	26273311	26273711	1.43087613651755e-24
chr7	108253708	108254108	1.44410017667269e-24
chr5	6488022	6488422	1.49254960048104e-24
chr20	10849056	10849456	1.51380075761362e-24
chr20	34270178	34270578	1.59343630723488e-24
chr20	13462128	13462528	1.7058762414641e-24
chr2	153986515	153986915	1.72424284101438e-24
chr13	97308029	97308429	1.73689029562338e-24
chr11	96012150	96012550	1.84127770195982e-24
chr18	9808388	9808788	2.16659461631194e-24
chr18	24831497	24831897	2.19209154507452e-24
chr15	57392997	57393397	2.44797354693472e-24
chr2	122480461	122480861	2.78568730225014e-24
chr6	158391278	158391678	2.8290636567911e-24
chrX	107599460	107599860	2.93942551360795e-24
chr22	21803949	21804349	3.14143412459583e-24
chr1	183403476	183403876	3.15504752084383e-24
chr5	153572770	153573170	3.18865247099302e-24
chr9	92506288	92506688	3.20404371058601e-24
chr3	90080986	90081386	3.3118092430448e-24
chr8	20280232	20280632	3.33308321964728e-24
chr8	52680460	52680860	3.46955785861318e-24
chr2	43634672	43635072	3.54234540336853e-24
chr3	129449464	129449864	3.54872065600518e-24
chr17	37019309	37019709	3.54949403314935e-24
chr11	104870861	104871261	3.57881502283932e-24
chr5	107538722	107539122	3.59114294706087e-24
chr11	119618198	119618598	3.68197205481234e-24
chr11	47731510	47731910	3.7961782092949e-24
chr3	32450950	32451350	3.85286515166277e-24
chr2	37656939	37657339	3.90948943000791e-24
chr3	67526272	67526672	4.53154397547705e-24
chr7	92633306	92633706	4.58216787404222e-24
chr7	17582705	17583105	4.60953627255854e-24
chr1	159916260	159916660	4.60953627255854e-24
chr11	33668448	33668848	4.68329670359806e-24
chr5	127320517	127320917	4.86388448570123e-24
chr14	73014165	73014565	4.87191704404812e-24
chr5	87950173	87950573	5.13236333822107e-24
chr1	183071195	183071595	5.45616311168592e-24
chr4	185370193	185370593	5.47858910147067e-24
chr15	27492170	27492570	5.52948617511138e-24
chr10	29057780	29058180	5.55206041890236e-24
chr8	59029535	59029935	5.66843872869706e-24
chr21	44962431	44962831	5.73207707906552e-24
chr22	37898839	37899239	5.92062451636649e-24
chr5	53946774	53947174	6.04362187586734e-24
chr20	44720675	44721075	6.13828680874253e-24
chr4	123811878	123812278	6.15656244893621e-24
chr1	219555647	219556047	6.62652515517316e-24
chr12	99121565	99121965	6.73184015607516e-24
chr17	55660319	55660719	6.95293442116612e-24
chr16	65547933	65548333	7.3383965916902e-24
chr11	71423417	71423817	7.46979239973198e-24
chr1	156755519	156755919	7.5275975099021e-24
chr15	39777477	39777877	7.55575659180891e-24
chr3	99656584	99656984	8.1382545061717e-24
chr3	40877935	40878335	8.22147963465627e-24
chr15	89197695	89198095	8.26043587837747e-24
chrX	11064832	11065232	8.67777258868415e-24
chr18	13120911	13121311	8.93790979537964e-24
chr8	86143768	86144168	9.29974997623247e-24
chr14	77014177	77014577	9.36646887918938e-24
chr10	4372577	4372977	9.62808657250769e-24
chr11	2731066	2731466	9.64436949979223e-24
chr18	25983699	25984099	9.83407822395525e-24
chr2	45769061	45769461	9.97031595539555e-24
chr7	133275355	133275755	1.01177162047951e-23
chr8	28956833	28957233	1.01177162047951e-23
chr2	24821997	24822397	1.09107218963503e-23
chr10	84355139	84355539	1.12930551057981e-23
chr9	21746670	21747070	1.13761213959235e-23
chr1	239858059	239858459	1.17535152208002e-23
chrX	56124572	56124972	1.1794464756765e-23
chr1	192709528	192709928	1.23621764861446e-23
chr6	114194319	114194719	1.34782591791926e-23
chr18	58754696	58755096	1.36128882267294e-23
chr5	74630651	74631051	1.46262428680965e-23
chr14	100049243	100049643	1.52244951432809e-23
chr17	81576575	81576975	1.58970889642241e-23
chr2	161504953	161505353	1.61904252971159e-23
chr4	153166926	153167326	1.66398710355514e-23
chr1	59415858	59416258	1.73808756073291e-23
chr3	64063511	64063911	1.75057363504921e-23
chr9	92723172	92723572	1.78478932450712e-23
chr16	90092655	90093055	1.84982344127345e-23
chr3	167814573	167814973	2.08948430972328e-23
chr3	40324659	40325059	2.23155755182255e-23
chr8	28004464	28004864	2.2560976592232e-23
chr5	132820591	132820991	2.29973423853326e-23
chr11	112903324	112903724	2.33727763699661e-23
chr1	238001873	238002273	2.35560820709417e-23
chr1	8408176	8408576	2.3571194386463e-23
chr2	203887644	203888044	2.39218373412026e-23
chr7	15801555	15801955	2.49604334082288e-23
chr1	10128126	10128526	2.69168493775439e-23
chr2	137938257	137938657	2.7117278589572e-23
chr13	20441795	20442195	2.80485321788768e-23
chr5	81315380	81315780	2.92073691270641e-23
chr5	80615462	80615862	3.21161144400023e-23
chr18	48740837	48741237	3.25865667842678e-23
chr6	144725972	144726372	3.39094416227174e-23
chr14	99671229	99671629	3.48306354418451e-23
chr1	238088855	238089255	3.70137460773162e-23
chr10	58963771	58964171	3.79577308457796e-23
chr9	86876573	86876973	3.87794966361553e-23
chr16	88064659	88065059	4.00464393403249e-23
chr10	29039723	29040123	4.04320669683768e-23
chr8	10482366	10482766	4.19436026802581e-23
chr20	13491917	13492317	4.52367837908723e-23
chr8	121129731	121130131	4.54559217120823e-23
chr11	129259848	129260248	4.8834854220155e-23
chr17	29042757	29043157	5.1000757884241e-23
chr6	26141377	26141777	5.22857764578146e-23
chr3	190486236	190486636	5.27061066058909e-23
chr8	140390795	140391195	5.34417516822076e-23
chr7	157158337	157158737	5.35771861969202e-23
chr9	125755310	125755710	5.43256423823145e-23
chr5	113213565	113213965	5.67310015200834e-23
chr17	63151861	63152261	5.69629406044525e-23
chr20	55649240	55649640	5.73421966764297e-23
chr5	13944832	13945232	5.75801722084093e-23
chr17	55794749	55795149	6.38912850400564e-23
chr12	41014043	41014443	6.42039975639116e-23
chr9	18796227	18796627	6.43256884060732e-23
chrX	13994086	13994486	6.56255740177066e-23
chr6	144259853	144260253	6.7351142862623e-23
chr10	57168790	57169190	6.83210791486148e-23
chr16	72894652	72895052	6.88428835227919e-23
chr18	40272717	40273117	6.91311040303976e-23
chr21	37855971	37856371	6.95054691227291e-23
chr9	137055611	137056011	7.02903017523632e-23
chr7	55774698	55775098	7.13260414094878e-23
chr6	2157581	2157981	7.22240740005098e-23
chr10	76033600	76034000	7.22240740005098e-23
chr6	37516057	37516457	7.27151071515763e-23
chr7	156117675	156118075	7.32458767865403e-23
chr1	41955470	41955870	7.57502834026517e-23
chrX	123220031	123220431	7.8340798131994e-23
chr7	55199889	55200289	8.16339880336912e-23
chr14	56331840	56332240	8.27502907592943e-23
chr5	90170294	90170694	8.40483620043316e-23
chr10	35426684	35427084	8.4385261349411e-23
chr13	114071456	114071856	8.46339266121036e-23
chr19	10888314	10888714	8.60351609767842e-23
chr7	155938148	155938548	9.16150750006113e-23
chr6	21859136	21859536	9.33532234726115e-23
chr5	126531573	126531973	9.39000747639291e-23
chr17	67902435	67902835	9.60040591021235e-23
chr6	36493794	36494194	9.63037742494742e-23
chr8	121669404	121669804	9.68152092366169e-23
chr8	107489696	107490096	9.89774495687901e-23
chr13	76570447	76570847	9.98687503649976e-23
chr1	246632547	246632947	1.05188526421523e-22
chr5	87944514	87944914	1.05556364279696e-22
chr2	234437883	234438283	1.1062822242656e-22
chr17	16255507	16255907	1.1296719732732e-22
chr5	7976442	7976842	1.16935786645274e-22
chr8	24156167	24156567	1.25536088194163e-22
chr5	138391799	138392199	1.26360164521054e-22
chr8	50428124	50428524	1.26908063328101e-22
chr4	5292070	5292470	1.30195397498897e-22
chr13	37485762	37486162	1.33309121898687e-22
chr7	2948779	2949179	1.33692539707652e-22
chr5	74563577	74563977	1.36370657106708e-22
chr10	52451708	52452108	1.36942911278711e-22
chr2	85189481	85189881	1.37669097286065e-22
chr11	86588679	86589079	1.37669097286065e-22
chr20	37239044	37239444	1.3960044339858e-22
chrX	121161041	121161441	1.45332714808649e-22
chr4	187209852	187210252	1.49233569946366e-22
chr1	64517223	64517623	1.49840765191862e-22
chr2	25539217	25539617	1.53133418721588e-22
chr10	114022666	114023066	1.53166336234965e-22
chr1	64484637	64485037	1.62504200757604e-22
chr9	18610936	18611336	1.70352859271742e-22
chr6	152283212	152283612	1.70937967836169e-22
chr18	28581418	28581818	1.72312693777901e-22
chr1	193555682	193556082	1.77788070474305e-22
chr2	130824487	130824887	1.84993798247775e-22
chr18	77522155	77522555	1.86961074542896e-22
chr12	96810729	96811129	1.87528207606273e-22
chr6	88211411	88211811	1.93340348378317e-22
chr14	48937793	48938193	1.93661850473331e-22
chr6	144657601	144658001	1.9853702142842e-22
chr12	907549	907949	1.99737917885541e-22
chr10	107275816	107276216	1.99863186174842e-22
chr11	74687494	74687894	2.00587977169727e-22
chr2	61117500	61117900	2.02197543463105e-22
chr20	21214396	21214796	2.09202968461184e-22
chr7	125126372	125126772	2.15383280670442e-22
chr10	113053922	113054322	2.16585498279711e-22
chr6	136502795	136503195	2.34417781722682e-22
chr9	72675601	72676001	2.39908535568101e-22
chr3	31960463	31960863	2.4040931039519e-22
chr11	29009369	29009769	2.46375686096873e-22
chr9	18746612	18747012	2.53422465911214e-22
chr4	110046616	110047016	2.56235894353321e-22
chr20	48406783	48407183	2.56313382390086e-22
chr14	44309330	44309730	2.57936046490968e-22
chr3	64578643	64579043	2.60645828995112e-22
chr4	2438678	2439078	2.66897323901802e-22
chr6	19137458	19137858	2.93723533421504e-22
chr9	104829974	104830374	2.95941968527023e-22
chr8	134897565	134897965	2.99444243366216e-22
chr6	22877839	22878239	3.00523166124309e-22
chr7	55541499	55541899	3.12033880916298e-22
chr11	96056179	96056579	3.45571878722328e-22
chr1	236058196	236058596	3.5769735952134e-22
chr6	23027297	23027697	3.58759978673561e-22
chr6	78854508	78854908	3.64276669924103e-22
chr14	53022587	53022987	3.66065542915335e-22
chr9	105044535	105044935	3.79359118126874e-22
chr9	72455084	72455484	3.81142082321324e-22
chr20	32780737	32781137	3.82985675801355e-22
chr12	105913150	105913550	3.85086935024268e-22
chr19	33389933	33390333	3.86858790074138e-22
chr10	76202761	76203161	3.92398513724255e-22
chr7	12220336	12220736	3.97949432719832e-22
chr14	66375526	66375926	3.98675048129729e-22
chr5	143782606	143783006	4.01636868778017e-22
chr10	74039634	74040034	4.06349189370759e-22
chr4	184529315	184529715	4.12576270215211e-22
chr7	140349082	140349482	4.23653235426968e-22
chr14	90642406	90642806	4.28662245620419e-22
chr1	64664173	64664573	4.30992173184398e-22
chr9	35293361	35293761	4.53934474532486e-22
chr5	127650641	127651041	4.6299158713909e-22
chr3	44048341	44048741	4.75866751008664e-22
chr12	46562856	46563256	4.83281535967591e-22
chr17	49300046	49300446	4.84793505181595e-22
chr11	72086028	72086428	5.04763524786909e-22
chr11	117045922	117046322	5.06738165529627e-22
chr1	66166717	66167117	5.14407889409509e-22
chr1	176959121	176959521	5.23187268081851e-22
chr9	122204128	122204528	5.32551145896667e-22
chr12	53464232	53464632	5.53316839180417e-22
chr5	128546636	128547036	6.01265024698157e-22
chr8	93746568	93746968	6.27485133100507e-22
chr3	32422002	32422402	6.35835732656258e-22
chr10	124671491	124671891	6.48457623313559e-22
chr9	24293390	24293790	6.84791492579871e-22
chr4	37770019	37770419	7.24833898146511e-22
chr3	131972275	131972675	7.7192238877639e-22
chr1	35613652	35614052	7.75853342765972e-22
chr13	76499898	76500298	8.13231306139562e-22
chr12	106898420	106898820	8.42011736076263e-22
chr6	151659206	151659606	8.45726254299652e-22
chr4	152696900	152697300	8.69324297253201e-22
chr21	16891830	16892230	8.93422657805597e-22
chr1	33153063	33153463	8.93944761846393e-22
chr2	217162524	217162924	8.96507845201568e-22
chr7	20407725	20408125	8.99688961063331e-22
chr13	33229689	33230089	9.38406660637624e-22
chr13	94992332	94992732	9.73113338619157e-22
chr8	81029009	81029409	1.00055345234128e-21
chr3	78986662	78987062	1.00206934499852e-21
chr9	106920823	106921223	1.01259334102324e-21
chr6	24053116	24053516	1.02239700396451e-21
chr17	55763911	55764311	1.02522352162991e-21
chr4	70709558	70709958	1.02693506518927e-21
chr11	80593981	80594381	1.05108981193612e-21
chr18	58838458	58838858	1.08824420425918e-21
chr5	100643451	100643851	1.09109155242297e-21
chr12	29066104	29066504	1.1080657430367e-21
chr2	234449211	234449611	1.14468762394716e-21
chr11	128544628	128545028	1.14726816204696e-21
chr3	52557491	52557891	1.15850042396378e-21
chr2	164110489	164110889	1.18823709056363e-21
chr3	8785054	8785454	1.24209079367178e-21
chr12	13727807	13728207	1.25393667245514e-21
chr3	172009799	172010199	1.25670310081565e-21
chr18	55524638	55525038	1.27943946996584e-21
chr14	93036859	93037259	1.32772173441386e-21
chr5	58934283	58934683	1.32802454017732e-21
chr1	171910020	171910420	1.34814569232412e-21
chr6	39425980	39426380	1.38029518143228e-21
chr9	85865384	85865784	1.38111420140617e-21
chr17	66764537	66764937	1.38305255527217e-21
chr13	93714194	93714594	1.4311442509456e-21
chr4	109576497	109576897	1.50181868529462e-21
chr2	20474408	20474808	1.51144923074324e-21
chr10	122331618	122332018	1.52498375975534e-21
chr1	221709003	221709403	1.52946019028617e-21
chr1	43660450	43660850	1.54435976645002e-21
chr14	38824732	38825132	1.54942008688966e-21
chr19	13554624	13555024	1.66150804486971e-21
chr7	94701533	94701933	1.66672874267447e-21
chr7	77010087	77010487	1.72255237993363e-21
chr13	32959404	32959804	1.73047460257436e-21
chr3	29011452	29011852	1.77732399669291e-21
chr7	977753	978153	1.77911705911916e-21
chr8	67692787	67693187	1.80197073411468e-21
chr2	149375927	149376327	1.85486467509679e-21
chr2	164014172	164014572	1.91585614746792e-21
chr17	81557298	81557698	1.92162881690932e-21
chr12	115897742	115898142	1.99571655935001e-21
chr9	110027606	110028006	2.01869778092996e-21
chr1	96522281	96522681	2.02497134552404e-21
chr11	130580370	130580770	2.06524508532388e-21
chrX	13283965	13284365	2.09420980275665e-21
chr5	30505092	30505492	2.16776148324362e-21
chr15	67109393	67109793	2.18610027046214e-21
chr14	68444765	68445165	2.18944491418247e-21
chr3	78337756	78338156	2.2058134812328e-21
chr4	89546757	89547157	2.29292351472666e-21
chr2	55138908	55139308	2.39418317768262e-21
chr8	88024217	88024617	2.44257152255092e-21
chr5	9924571	9924971	2.48046295321061e-21
chr1	162091920	162092320	2.6249334396137e-21
chr4	169018016	169018416	2.65767810925056e-21
chr8	38440834	38441234	2.65823269369014e-21
chr5	137007509	137007909	2.66553814560034e-21
chrX	3428731	3429131	2.67169714142969e-21
chr6	164151036	164151436	2.70651524475838e-21
chr6	3075290	3075690	2.72548438652065e-21
chr15	58224069	58224469	2.80597990039309e-21
chr7	84277619	84278019	2.81865364709605e-21
chr7	50978805	50979205	2.9628332724312e-21
chr9	121819711	121820111	3.08468344502536e-21
chr2	32688470	32688870	3.08731507439414e-21
chr1	98949653	98950053	3.11330855222818e-21
chr6	164345100	164345500	3.21970272698317e-21
chr14	75059646	75060046	3.22229408882036e-21
chr1	74523950	74524350	3.22886216263218e-21
chr6	38281106	38281506	3.24429579893625e-21
chr15	71634810	71635210	3.57208423077156e-21
chr9	76887902	76888302	3.64627387646137e-21
chr5	83604970	83605370	3.6556725288342e-21
chr4	53654457	53654857	3.75568384754576e-21
chr10	62548644	62549044	3.83871468360116e-21
chr6	167442211	167442611	3.99067527404736e-21
chr8	17191552	17191952	4.06567438418081e-21
chr12	46219871	46220271	4.0957854681838e-21
chr1	162248942	162249342	4.11665878529823e-21
chr1	226054668	226055068	4.17593661697469e-21
chr2	33420700	33421100	4.20684331335493e-21
chr4	87257511	87257911	4.22260621173717e-21
chr13	39341376	39341776	4.40800738650366e-21
chr7	56009721	56010121	4.47957503577179e-21
chr7	85000707	85001107	4.48761541263636e-21
chr14	58533403	58533803	4.49747749763828e-21
chr3	130963889	130964289	4.52962835934397e-21
chr3	89025199	89025599	4.529843854558e-21
chr12	10967403	10967803	4.59430117136172e-21
chr2	132527397	132527797	4.61240536395217e-21
chrX	6778760	6779160	4.68728916526587e-21
chr1	238177938	238178338	4.70087043532518e-21
chrX	82711463	82711863	4.70884333741053e-21
chr1	115677170	115677570	4.84540433855283e-21
chr1	6240338	6240738	5.01483330989185e-21
chr21	40165587	40165987	5.11963600735282e-21
chr2	149464445	149464845	5.15536809154482e-21
chrX	130594539	130594939	5.1827674002862e-21
chr3	117955228	117955628	5.24422438871072e-21
chr3	169558469	169558869	5.33881012980766e-21
chr10	58641007	58641407	5.49557055368768e-21
chr6	142454340	142454740	5.49844511789724e-21
chr1	12184214	12184614	5.67999864947963e-21
chr8	131584618	131585018	5.97789502222366e-21
chr6	142523963	142524363	5.99916687337611e-21
chr4	24664980	24665380	6.17530993718031e-21
chr4	137543170	137543570	6.39369103789356e-21
chr6	39381163	39381563	6.41690472058622e-21
chr3	99545005	99545405	6.5674917542095e-21
chr8	54015811	54016211	6.59009803907572e-21
chr8	95980605	95981005	6.62389725810629e-21
chr13	37187142	37187542	6.70340591286248e-21
chr7	32102545	32102945	7.11000306962968e-21
chr7	153407368	153407768	7.11000306962968e-21
chr8	96584609	96585009	7.12129724695648e-21
chr11	16001996	16002396	7.24055642458306e-21
chr15	64029093	64029493	7.26816472258087e-21
chr3	48532262	48532662	7.48726271805932e-21
chr18	9429612	9430012	7.51472284965716e-21
chr3	71258035	71258435	7.51877420878335e-21
chr2	58540091	58540491	7.66722795181137e-21
chr8	8869082	8869482	7.814435679636e-21
chr4	142083198	142083598	7.88897684612444e-21
chr1	234731351	234731751	7.89191068601005e-21
chr20	21235112	21235512	8.03689944921264e-21
chr3	114674041	114674441	8.09702492830206e-21
chr17	17921173	17921573	8.11152211217219e-21
chr4	188400466	188400866	8.18131341076592e-21
chr13	74449776	74450176	8.2753426532059e-21
chr1	16796509	16796909	8.46568527002795e-21
chr12	30793016	30793416	8.46727453403688e-21
chr1	204466564	204466964	8.51671266689922e-21
chr17	35046725	35047125	8.81257251239751e-21
chr10	90125850	90126250	8.88920957961744e-21
chr12	90816791	90817191	9.03133597105193e-21
chr1	214446939	214447339	9.16406259897203e-21
chr11	19577933	19578333	9.37001219270556e-21
chr10	113751054	113751454	9.4265459229213e-21
chr8	8582672	8583072	9.56473813962939e-21
chr10	19843570	19843970	9.65912444659003e-21
chr6	148888850	148889250	9.75986946226014e-21
chr9	3751120	3751520	9.79844458422356e-21
chr3	152656903	152657303	1.00865931809536e-20
chr20	10537950	10538350	1.03341838309621e-20
chr3	186200667	186201067	1.04410584229873e-20
chr4	123870115	123870515	1.05557631385792e-20
chrX	19595203	19595603	1.06648453314426e-20
chr2	37625610	37626010	1.0782038792665e-20
chr20	33909534	33909934	1.09092534375397e-20
chr5	11791807	11792207	1.09196111078291e-20
chr12	43766337	43766737	1.1068578696818e-20
chr3	94291716	94292116	1.10967736032836e-20
chr8	27627714	27628114	1.12443901707484e-20
chr5	93874047	93874447	1.13367473213741e-20
chr20	51910600	51911000	1.16203000809166e-20
chr7	22802382	22802782	1.23075572086996e-20
chr3	27289767	27290167	1.23299397571067e-20
chr14	90401272	90401672	1.26378715132195e-20
chr9	106934860	106935260	1.27386040358856e-20
chr15	64524801	64525201	1.27595788183486e-20
chr4	139521932	139522332	1.27633866880965e-20
chr7	16494528	16494928	1.28181037599093e-20
chr10	34187175	34187575	1.30390479399852e-20
chr9	13759548	13759948	1.33854078854775e-20
chr15	63210552	63210952	1.45147909151807e-20
chr7	3277900	3278300	1.46613428077518e-20
chr5	72005691	72006091	1.47781070163711e-20
chr13	105363760	105364160	1.53969829074699e-20
chr1	25699816	25700216	1.57286978818995e-20
chr3	114333634	114334034	1.57286978818995e-20
chr17	54919462	54919862	1.62026776054323e-20
chr2	46747393	46747793	1.62578255719009e-20
chr5	59768560	59768960	1.628023968174e-20
chr6	43093712	43094112	1.78511145618555e-20
chr12	78210772	78211172	1.8507395323548e-20
chr12	12521034	12521434	1.88803725361559e-20
chr2	201513192	201513592	1.89213015387372e-20
chrX	70171687	70172087	1.93744136247404e-20
chr1	87370482	87370882	2.06387623120071e-20
chr13	73168203	73168603	2.06456777580804e-20
chr5	142079285	142079685	2.06782999820324e-20
chr12	93913903	93914303	2.16760489819776e-20
chr2	18299666	18300066	2.22464380387732e-20
chr8	122155874	122156274	2.25092701215284e-20
chr10	44046589	44046989	2.27597260622837e-20
chr4	155885633	155886033	2.33973284695306e-20
chr12	50664412	50664812	2.4092611575841e-20
chr22	38016802	38017202	2.47861009544733e-20
chr13	46475599	46475999	2.48138043262267e-20
chr4	4239515	4239915	2.53193671827805e-20
chr10	127402853	127403253	2.54437359141716e-20
chr11	9732392	9732792	2.57648675930136e-20
chr20	20393237	20393637	2.60155949391332e-20
chr6	158011553	158011953	2.64383284235035e-20
chr3	31772276	31772676	2.66140749614655e-20
chr3	48268548	48268948	2.71440446820319e-20
chr2	29803036	29803436	2.74870597497679e-20
chr5	109645644	109646044	2.7570301138632e-20
chr12	90970470	90970870	2.77734397931075e-20
chr3	66479496	66479896	2.78443106665947e-20
chr3	194023825	194024225	2.795063140639e-20
chr8	74492826	74493226	2.88503012178897e-20
chr17	62694396	62694796	2.8997573379811e-20
chr20	56636698	56637098	2.94321031248375e-20
chr13	102705126	102705526	3.11633668823242e-20
chr7	18754296	18754696	3.16956527974434e-20
chr12	2824977	2825377	3.18988669802895e-20
chr14	22412983	22413383	3.23780740166543e-20
chr2	136025385	136025785	3.32756401806955e-20
chr12	92466564	92466964	3.37229259772695e-20
chr7	10075906	10076306	3.48750282492949e-20
chr6	140436479	140436879	3.4957682831025e-20
chr17	72716182	72716582	3.52704839597831e-20
chr14	49163139	49163539	3.60856181670747e-20
chr14	72243678	72244078	3.66939599628267e-20
chrX	135042499	135042899	3.86454335945498e-20
chr6	24836132	24836532	3.8937996175571e-20
chr22	34608776	34609176	3.98710705929018e-20
chr9	95088616	95089016	4.19637764306706e-20
chr1	162660657	162661057	4.2823525304278e-20
chr3	187719796	187720196	4.56085682226574e-20
chr7	106239361	106239761	4.57663313869377e-20
chr19	31408476	31408876	4.68851521604026e-20
chrX	133402043	133402443	4.7599697799145e-20
chr16	72783840	72784240	4.78944620268778e-20
chr1	214029795	214030195	4.86416409534432e-20
chr8	93846567	93846967	5.0636238590668e-20
chrX	21947039	21947439	5.0636238590668e-20
chr17	55188443	55188843	5.08499183521031e-20
chrX	46582920	46583320	5.16138349054051e-20
chr17	62543284	62543684	5.25665383402998e-20
chr11	2783543	2783943	5.31591372224274e-20
chr17	58032698	58033098	5.31733903460064e-20
chr7	94810479	94810879	5.36206378969848e-20
chr17	63096301	63096701	5.40473064961974e-20
chrX	68112323	68112723	5.51031843383902e-20
chr9	70263400	70263800	5.65159132738458e-20
chr7	99087498	99087898	5.7227197302845e-20
chr17	59547270	59547670	5.74076500775386e-20
chr4	10964347	10964747	5.83491415031859e-20
chrX	20587514	20587914	6.00204293682781e-20
chr1	63124615	63125015	6.25706138488147e-20
chr16	27718729	27719129	6.31207529142413e-20
chr6	134448079	134448479	6.33615420574646e-20
chr14	35949842	35950242	6.34628420761162e-20
chr6	106574756	106575156	6.35668783274153e-20
chr13	32046359	32046759	6.54385188713166e-20
chr6	22657593	22657993	6.54822557067015e-20
chrX	121733547	121733947	6.9510285523273e-20
chr5	36662318	36662718	7.24451934866735e-20
chrX	42597354	42597754	7.50467726716551e-20
chr20	36515981	36516381	7.65233576183869e-20
chr3	169026879	169027279	8.01101662209275e-20
chr5	135565519	135565919	8.05810208110103e-20
chr6	112503100	112503500	8.07440550121037e-20
chr5	125317471	125317871	8.18894225911588e-20
chr13	23639747	23640147	8.33203382443813e-20
chr5	111752492	111752892	8.33917617721488e-20
chr17	19327066	19327466	8.3519767097587e-20
chr4	144820489	144820889	8.3519767097587e-20
chr13	30033653	30034053	8.4746808540446e-20
chr13	101892959	101893359	8.4804027404547e-20
chrX	109327474	109327874	8.50484918045916e-20
chr1	109412571	109412971	8.52854107762508e-20
chr3	82085348	82085748	8.67694984365485e-20
chr7	20561479	20561879	8.79176802655066e-20
chr10	32031899	32032299	8.92502109319053e-20
chr1	58874790	58875190	8.98162405348061e-20
chr2	234676846	234677246	9.15897258058408e-20
chr22	28394600	28395000	9.17302878497563e-20
chr5	92978155	92978555	9.17478069077357e-20
chr4	48254293	48254693	9.22841484223213e-20
chr17	15961407	15961807	1.01727824063402e-19
chr3	175270291	175270691	1.0248319287296e-19
chr2	158845838	158846238	1.02649379862256e-19
chr1	246107409	246107809	1.02919944115448e-19
chr7	21185018	21185418	1.06452079798734e-19
chr2	55992557	55992957	1.08411912611231e-19
chr4	76607163	76607563	1.11010380253414e-19
chr4	165726854	165727254	1.1141053298981e-19
chr3	54691224	54691624	1.12334658936885e-19
chr16	61083607	61084007	1.13124256185335e-19
chr7	46802313	46802713	1.14014870060348e-19
chr11	36123630	36124030	1.17798369804539e-19
chr17	915728	916128	1.210796256949e-19
chr3	192186906	192187306	1.23772609486974e-19
chr4	185305934	185306334	1.24625445330628e-19
chr8	123687431	123687831	1.26992882007095e-19
chr10	124545256	124545656	1.28008343067288e-19
chr3	29972581	29972981	1.28949556472172e-19
chr12	42779590	42779990	1.31187858112482e-19
chr11	10392559	10392959	1.38014603519111e-19
chr14	77306433	77306833	1.40051245409577e-19
chr7	69678481	69678881	1.41455951486424e-19
chr3	78287083	78287483	1.4234028485495e-19
chr1	242332426	242332826	1.4234028485495e-19
chr4	3322047	3322447	1.43213372419639e-19
chr19	18453342	18453742	1.49055725699068e-19
chr11	16418667	16419067	1.49390100103171e-19
chr8	59088488	59088888	1.57686324899163e-19
chr12	100528612	100529012	1.58344249197416e-19
chr17	68803536	68803936	1.59845683005541e-19
chr10	87064680	87065080	1.60168462333754e-19
chr8	128325674	128326074	1.61092855674051e-19
chr4	185541369	185541769	1.69637239163608e-19
chr10	88466847	88467247	1.7120221436035e-19
chr3	152893624	152894024	1.75519942803817e-19
chr10	52668051	52668451	1.79750226643792e-19
chr18	13472162	13472562	1.86110331501113e-19
chr5	159905443	159905843	1.87565731880099e-19
chrX	13131714	13132114	1.87565731880099e-19
chr18	39752397	39752797	1.88054001435829e-19
chr16	15946209	15946609	1.92392472730076e-19
chr15	44102642	44103042	1.96508762704216e-19
chr10	99938592	99938992	2.02031750255752e-19
chr14	55514827	55515227	2.11304046719812e-19
chr12	23895833	23896233	2.11721779747854e-19
chr3	181797427	181797827	2.13106458555801e-19
chr12	92096734	92097134	2.15030271345103e-19
chr7	82264376	82264776	2.15972829309538e-19
chr18	64116775	64117175	2.19492397519867e-19
chr2	186098814	186099214	2.25313343671655e-19
chr3	149792785	149793185	2.2624319730033e-19
chr1	64072394	64072794	2.27173173343213e-19
chr3	161770402	161770802	2.31895538763733e-19
chr7	133562650	133563050	2.34641174316523e-19
chr2	170313657	170314057	2.36053466356015e-19
chr12	79988367	79988767	2.36841476588573e-19
chr12	110531878	110532278	2.3804315093249e-19
chr15	80068652	80069052	2.38044108243654e-19
chr12	80893054	80893454	2.38044108243654e-19
chr7	55502187	55502587	2.49865552488e-19
chr6	1409808	1410208	2.61017895495059e-19
chr3	81816717	81817117	2.63460641916317e-19
chr7	134726581	134726981	2.65350576550953e-19
chr6	111858388	111858788	2.68296475633682e-19
chr3	117165518	117165918	2.69625680179293e-19
chr15	69760908	69761308	2.76821210480691e-19
chr17	57898934	57899334	2.87272830272193e-19
chr13	24168368	24168768	2.89603257143056e-19
chr1	24619351	24619751	2.90817765711259e-19
chr4	37561770	37562170	3.00601761573039e-19
chr3	30686137	30686537	3.05103692603926e-19
chr10	72334875	72335275	3.07560128536818e-19
chr10	84391304	84391704	3.09612157588168e-19
chr1	157081686	157082086	3.10352516865399e-19
chr11	88402362	88402762	3.13084256864331e-19
chr2	29455457	29455857	3.16786495905405e-19
chr2	66541569	66541969	3.25163402016916e-19
chr2	169119371	169119771	3.31620823238514e-19
chr10	67609967	67610367	3.35603001001969e-19
chr1	59218371	59218771	3.4247571475087e-19
chr10	15344798	15345198	3.47410954793533e-19
chr7	124950088	124950488	3.67052344471085e-19
chr4	98293493	98293893	3.71463708467672e-19
chr7	73429164	73429564	3.7747556205629e-19
chr6	73085526	73085926	3.78738564005144e-19
chr8	135629090	135629490	3.78738564005144e-19
chr18	8662139	8662539	3.84462547567321e-19
chr5	92945455	92945855	3.88897645269683e-19
chr1	32703391	32703791	3.89754123042404e-19
chr9	89489996	89490396	3.97454842453625e-19
chr4	158020359	158020759	4.08912426745569e-19
chr12	28460329	28460729	4.11608127504628e-19
chr17	64196553	64196953	4.16502772996325e-19
chr2	30437073	30437473	4.25423313523577e-19
chr5	149855365	149855765	4.26368073552433e-19
chr7	10225204	10225604	4.26892842029105e-19
chr7	24024970	24025370	4.3167566330013e-19
chr2	120103961	120104361	4.32403472522028e-19
chr1	163747259	163747659	4.53445384588513e-19
chr9	70753282	70753682	4.54566196131856e-19
chr8	140614857	140615257	4.605638703313e-19
chr4	128635478	128635878	4.72754151469203e-19
chr19	39426142	39426542	4.74058600373928e-19
chr10	121221038	121221438	4.80846002989848e-19
chr21	33817924	33818324	4.8321933198615e-19
chr13	77832686	77833086	4.8691602173118e-19
chr13	36193157	36193557	4.88844937321195e-19
chr2	223618165	223618565	5.07496942617448e-19
chr5	36524660	36525060	5.31593549116695e-19
chr6	23106970	23107370	5.34541020168259e-19
chr9	86576216	86576616	5.39916317219371e-19
chr2	146979016	146979416	5.61227952627283e-19
chr7	131480894	131481294	5.62193799374013e-19
chr11	103807805	103808205	5.77269340058885e-19
chr8	55893055	55893455	5.81301525324214e-19
chr10	62892807	62893207	5.88132690828254e-19
chr12	105724597	105724997	5.89189793909295e-19
chr3	65177877	65178277	5.91413552561083e-19
chr12	12607138	12607538	5.95970537725021e-19
chr16	60204178	60204578	6.27172162461159e-19
chr2	175431984	175432384	6.31117857340446e-19
chr12	23684151	23684551	6.71499476658705e-19
chr14	89296288	89296688	6.7372506616906e-19
chr15	26901012	26901412	6.77182674666338e-19
chr11	35641473	35641873	6.92467748859933e-19
chr20	56703280	56703680	7.03320216259862e-19
chr15	63483492	63483892	7.47600372260449e-19
chr1	25900232	25900632	7.75459073436849e-19
chr8	4191774	4192174	7.79378681917171e-19
chr12	106108465	106108865	7.96807806438743e-19
chr1	84715753	84716153	8.10433964711345e-19
chr15	39692762	39693162	8.11985700631748e-19
chr7	124954790	124955190	8.14661236238374e-19
chr10	10792615	10793015	8.28316069012408e-19
chrX	13756351	13756751	8.38660406218484e-19
chr12	75651264	75651664	8.98422781208971e-19
chr17	4310446	4310846	9.05059186566888e-19
chr13	108700333	108700733	9.21825091816152e-19
chr15	85404832	85405232	9.38819382848946e-19
chrX	140459803	140460203	9.82462409385909e-19
chr18	58392495	58392895	1.00307492005307e-18
chr11	86467121	86467521	1.04807634836919e-18
chr8	99875995	99876395	1.09788679871896e-18
chr11	77250888	77251288	1.12848727028195e-18
chr9	110651000	110651400	1.1330194782307e-18
chr1	247603750	247604150	1.17598556779991e-18
chr11	61297695	61298095	1.20347475811762e-18
chr11	16981658	16982058	1.22379429731855e-18
chr5	73966394	73966794	1.23055605843484e-18
chr4	77187226	77187626	1.24985597239337e-18
chr10	58458008	58458408	1.27011398149303e-18
chr13	59407267	59407667	1.30652653896541e-18
chr16	51458338	51458738	1.30825284512396e-18
chrX	132776633	132777033	1.34180883155503e-18
chr19	57455975	57456375	1.35923929645253e-18
chr20	41119768	41120168	1.40616178625552e-18
chr12	15709544	15709944	1.43646706337678e-18
chr1	56562992	56563392	1.46187135873117e-18
chr11	63489827	63490227	1.49396412715088e-18
chr4	41612521	41612921	1.50500016004322e-18
chr5	153781079	153781479	1.51517626872812e-18
chr1	107700656	107701056	1.54257484985282e-18
chr22	19881211	19881611	1.55523942759285e-18
chr7	40509229	40509629	1.55523942759285e-18
chr7	68078202	68078602	1.55802024036306e-18
chr5	146647738	146648138	1.5759836349572e-18
chr16	52758551	52758951	1.66447124922098e-18
chr7	44881614	44882014	1.69801491735339e-18
chr2	223418079	223418479	1.7401299683473e-18
chr3	69649053	69649453	1.78482902068148e-18
chrX	134180596	134180996	1.81985360939954e-18
chr8	140262494	140262894	1.83289483170634e-18
chr1	13443442	13443842	1.84467696311818e-18
chr3	184716767	184717167	1.84482509556688e-18
chr7	68107821	68108221	1.87786303564001e-18
chr8	92272847	92273247	1.88657293156718e-18
chr5	124773421	124773821	1.97834390303476e-18
chr5	68534275	68534675	1.99810791681175e-18
chr18	77559353	77559753	2.20774713371331e-18
chr5	107395645	107396045	2.25518376674849e-18
chr5	115415070	115415470	2.25702506482285e-18
chr6	56642847	56643247	2.27228795904151e-18
chr6	67581921	67582321	2.34193536774603e-18
chr10	36450391	36450791	2.34339422679939e-18
chr20	16011030	16011430	2.47423304820835e-18
chr2	215998586	215998986	2.51284314729674e-18
chr11	62794198	62794598	2.54971946856045e-18
chr4	37400602	37401002	2.55138775338106e-18
chr6	16982793	16983193	2.60006372775467e-18
chr8	80201321	80201721	2.61523044213427e-18
chr1	64523901	64524301	2.63774912364501e-18
chr1	153773578	153773978	2.63993721446187e-18
chr21	35205257	35205657	2.65738862397715e-18
chr3	155704769	155705169	2.71368627759573e-18
chr8	140536857	140537257	2.74390691495635e-18
chr3	178646206	178646606	2.75604737765408e-18
chr2	239398203	239398603	2.78408011036199e-18
chr7	89837463	89837863	2.86211786651633e-18
chr16	57143246	57143646	2.87440439039818e-18
chr14	56023666	56024066	2.93789432339502e-18
chr4	13705956	13706356	3.00669540982809e-18
chrX	115494156	115494556	3.07134542655465e-18
chrX	9569841	9570241	3.15083779147376e-18
chr11	120056370	120056770	3.24304922657547e-18
chr6	9456262	9456662	3.30397602000558e-18
chr16	31519772	31520172	3.30921662596024e-18
chr11	18752501	18752901	3.39756141527899e-18
chr5	116553445	116553845	3.40366275891777e-18
chr2	205769451	205769851	3.51996711916306e-18
chr2	148914491	148914891	3.60714399813678e-18
chr12	50661548	50661948	3.68363414531861e-18
chr10	24351997	24352397	3.73982100176234e-18
chr5	60223314	60223714	3.74849316415461e-18
chr3	65676584	65676984	3.74849316415461e-18
chr3	109195831	109196231	3.77590787722006e-18
chr5	74232261	74232661	3.91815419822188e-18
chr3	101077412	101077812	4.03204998938599e-18
chr9	14344104	14344504	4.05771457876301e-18
chr2	240320323	240320723	4.16749145065109e-18
chr1	10901398	10901798	4.22920026520135e-18
chr2	27960237	27960637	4.42903742353362e-18
chr5	37054465	37054865	4.50674931106636e-18
chr7	130421692	130422092	4.60148170516583e-18
chr8	76699862	76700262	4.7172774020565e-18
chrX	133412261	133412661	4.75752729996634e-18
chr4	27123269	27123669	4.81346109916573e-18
chr3	181793947	181794347	4.86435150698352e-18
chr14	38948114	38948514	4.96658646163386e-18
chr21	29487158	29487558	5.07640530297587e-18
chr20	54025182	54025582	5.0787542238956e-18
chr21	29441626	29442026	5.12092697112229e-18
chr6	113392586	113392986	5.12193465842269e-18
chr2	168781238	168781638	5.31983630617211e-18
chr2	236916182	236916582	5.34795972613733e-18
chr1	68104210	68104610	5.40690449536306e-18
chr4	76447662	76448062	5.79145019756212e-18
chr6	112562666	112563066	5.85102143624965e-18
chr20	48155208	48155608	6.01701236241997e-18
chr2	102487917	102488317	6.06178397843273e-18
chr6	36358453	36358853	6.20478294209352e-18
chr19	45137111	45137511	6.28124598023082e-18
chr5	34674240	34674640	6.28394367241538e-18
chr14	90604337	90604737	6.69216873662472e-18
chr7	15087720	15088120	6.69564966564957e-18
chr2	191976393	191976793	6.69564966564957e-18
chr9	75941077	75941477	6.71722156133741e-18
chr3	114154530	114154930	6.73315802493687e-18
chr8	22597388	22597788	6.75587250263831e-18
chr5	125059274	125059674	6.86976688270117e-18
chr4	70958699	70959099	6.94176802571275e-18
chr11	95459684	95460084	6.96972776513541e-18
chr14	72646948	72647348	6.97929080569006e-18
chr1	59765038	59765438	7.14025795538417e-18
chr12	91381343	91381743	7.25161295072077e-18
chr12	19496176	19496576	7.2665191036588e-18
chrX	13791475	13791875	7.30222335157794e-18
chr9	89529628	89530028	7.39046881303796e-18
chr5	123199574	123199974	7.43813497804471e-18
chr7	18509007	18509407	7.4888292767211e-18
chr6	131963608	131964008	7.48999294246873e-18
chr7	28478574	28478974	7.6036118871206e-18
chr1	56798037	56798437	7.80938892470821e-18
chr18	35108402	35108802	7.8730546740059e-18
chr1	176820405	176820805	8.0443190867109e-18
chr3	60803754	60804154	8.05014772856062e-18
chr18	6055730	6056130	8.19071159397568e-18
chr7	158680794	158681194	8.36059308673283e-18
chr8	47469042	47469442	8.43847382608149e-18
chr14	73293744	73294144	8.64332264125889e-18
chr1	182317842	182318242	8.75765323259502e-18
chr8	106327807	106328207	9.05890556746265e-18
chr9	3863127	3863527	9.08129402462161e-18
chr17	66926107	66926507	9.1519898136478e-18
chrX	37921785	37922185	9.16515917096901e-18
chr4	36088540	36088940	9.28490365132283e-18
chr14	63857463	63857863	9.49201285103614e-18
chr3	188294994	188295394	9.79604852110126e-18
chr1	175865272	175865672	9.80647993101121e-18
chr16	73000173	73000573	9.82870325646099e-18
chr16	30049880	30050280	9.90988812372747e-18
chr7	20249430	20249830	9.9642006751752e-18
chr13	24038910	24039310	1.00251255853318e-17
chr3	64668807	64669207	1.03488654671634e-17
chr11	110134087	110134487	1.03820397151953e-17
chr8	135189875	135190275	1.06591345073956e-17
chr6	167588296	167588696	1.07572486399013e-17
chr13	29943216	29943616	1.07935150484442e-17
chr2	48694175	48694575	1.08189003070781e-17
chr4	1778038	1778438	1.08209098427423e-17
chr13	45289946	45290346	1.08935524421563e-17
chr13	35573383	35573783	1.10515044143048e-17
chr3	79255770	79256170	1.13974035391714e-17
chr9	35924261	35924661	1.15378124457472e-17
chrX	150545286	150545686	1.1551778790133e-17
chr14	63659792	63660192	1.16754026505792e-17
chr8	31817011	31817411	1.21822208015044e-17
chr5	126490168	126490568	1.22750980602721e-17
chr2	12730422	12730822	1.25567610083895e-17
chr8	25299151	25299551	1.3007014363778e-17
chr5	73412618	73413018	1.30651266754951e-17
chr3	66452565	66452965	1.3231784311794e-17
chr5	142788714	142789114	1.32529974527311e-17
chr17	17855990	17856390	1.33187639342895e-17
chr7	40827438	40827838	1.35976620822007e-17
chr2	147782511	147782911	1.36114562387261e-17
chr2	42252428	42252828	1.38071118333616e-17
chr6	16929833	16930233	1.38285742426655e-17
chrX	150508369	150508769	1.40049523696932e-17
chr10	88266324	88266724	1.40389749164555e-17
chr4	123312970	123313370	1.43404807545633e-17
chr21	34534511	34534911	1.44038472280816e-17
chr1	93553121	93553521	1.45058081913357e-17
chr18	32326604	32327004	1.45849845554943e-17
chrX	21645867	21646267	1.46239763427179e-17
chr5	101966498	101966898	1.47153977614417e-17
chr4	10746818	10747218	1.48220815790027e-17
chr8	127038551	127038951	1.52099313204672e-17
chr20	20461531	20461931	1.52469245518139e-17
chr7	123726932	123727332	1.58118019116441e-17
chr4	5634048	5634448	1.60052546023594e-17
chr13	103948459	103948859	1.61231383520158e-17
chr1	39987766	39988166	1.64172047550692e-17
chr15	99085538	99085938	1.6727836103145e-17
chr14	69093826	69094226	1.67344062902813e-17
chr11	76025014	76025414	1.68008738758441e-17
chr2	28664839	28665239	1.70135574561669e-17
chr4	147749752	147750152	1.70937684910202e-17
chr8	120167153	120167553	1.73635000553901e-17
chr11	19935454	19935854	1.74729773805026e-17
chr16	28617816	28618216	1.76013662112919e-17
chr5	167553514	167553914	1.78651587335099e-17
chr3	114152611	114153011	1.82639424814724e-17
chr7	20482046	20482446	1.83504805859972e-17
chr1	43381864	43382264	1.8905386876487e-17
chr18	12455520	12455920	1.89698651327772e-17
chr12	80977313	80977713	1.92614911475748e-17
chr3	141955159	141955559	1.9461650185358e-17
chr8	129477508	129477908	1.98773326656962e-17
chrX	24882779	24883179	1.99191400910684e-17
chr2	239195497	239195897	2.02446571271926e-17
chr7	17608472	17608872	2.08318907431075e-17
chr7	31788437	31788837	2.08740767441071e-17
chr17	66775457	66775857	2.08911956372806e-17
chr4	53019905	53020305	2.09236593505037e-17
chr10	72425165	72425565	2.09342584962682e-17
chr9	126440882	126441282	2.15389582123709e-17
chr11	126701021	126701421	2.18292528012004e-17
chr13	24630784	24631184	2.20492033665048e-17
chr10	62916255	62916655	2.23002943266041e-17
chr5	73998470	73998870	2.23056160927819e-17
chr6	154433921	154434321	2.23633022958416e-17
chr10	89314587	89314987	2.25009171303279e-17
chr12	31627629	31628029	2.25009171303279e-17
chr7	108246122	108246522	2.27190617058413e-17
chr15	28995218	28995618	2.29285241490086e-17
chr12	86379892	86380292	2.31081955063531e-17
chr7	18495463	18495863	2.34150106955512e-17
chr11	14390716	14391116	2.3927411398916e-17
chr13	45500791	45501191	2.40902339216442e-17
chr3	14211055	14211455	2.42146376122015e-17
chr9	109105190	109105590	2.45894334774122e-17
chr13	106104222	106104622	2.46357575191736e-17
chr16	67944070	67944470	2.48573164824155e-17
chr16	57976244	57976644	2.48928482483438e-17
chr16	58119396	58119796	2.60786490696546e-17
chr12	26135129	26135529	2.73266097225535e-17
chr12	79522082	79522482	2.76263967075491e-17
chr12	1474101	1474501	2.78338038651053e-17
chr3	60025361	60025761	2.81918627771824e-17
chr2	226185692	226186092	2.82738330672433e-17
chr12	69266138	69266538	2.85810653309849e-17
chr1	55975090	55975490	2.88520296150314e-17
chr11	7668868	7669268	2.89829037329514e-17
chr12	29589863	29590263	2.91341731571035e-17
chr17	48051876	48052276	2.9174529678654e-17
chr15	57117970	57118370	3.01701762538653e-17
chr1	46043711	46044111	3.0260758589306e-17
chr4	77036123	77036523	3.06887340812248e-17
chr5	127371390	127371790	3.14921495473112e-17
chr10	51832955	51833355	3.18236682887538e-17
chr16	57260398	57260798	3.20133672127974e-17
chr5	169945810	169946210	3.20133672127974e-17
chr8	31810914	31811314	3.27276277163039e-17
chr22	23521745	23522145	3.31151435907831e-17
chr10	122181037	122181437	3.31779622269532e-17
chr6	150720772	150721172	3.31909186559335e-17
chr3	136994873	136995273	3.36120391612216e-17
chr22	44271708	44272108	3.36616280888749e-17
chr6	124487941	124488341	3.38268004104592e-17
chr6	11196433	11196833	3.3884949139064e-17
chr18	79366180	79366580	3.47591579291542e-17
chr21	32232956	32233356	3.58303927867735e-17
chr5	88663659	88664059	3.61253107019383e-17
chr2	201123937	201124337	3.65602717083876e-17
chr7	136496509	136496909	3.66402912173441e-17
chr7	2523913	2524313	3.80272509540254e-17
chr18	3526092	3526492	3.8350773867795e-17
chr2	48452085	48452485	3.8643291145762e-17
chr5	74360857	74361257	3.90597771176707e-17
chr10	37535896	37536296	3.93995514563818e-17
chr11	94175524	94175924	3.96048641636364e-17
chr15	89143867	89144267	4.03986532893735e-17
chr2	24678366	24678766	4.07246598263522e-17
chr7	37061992	37062392	4.11870764221656e-17
chr1	96487340	96487740	4.13370150960333e-17
chr16	47956887	47957287	4.13522526735606e-17
chr17	38388989	38389389	4.13670766223493e-17
chr4	71259968	71260368	4.1814498894272e-17
chr3	89372416	89372816	4.19676829564006e-17
chr5	12204743	12205143	4.20480886230403e-17
chr1	183983312	183983712	4.22933393757844e-17
chrX	14767099	14767499	4.23680823876994e-17
chr1	203325047	203325447	4.24103168959167e-17
chr7	157488324	157488724	4.30906707715067e-17
chr10	95415030	95415430	4.31108303252742e-17
chrX	75625223	75625623	4.35342204388533e-17
chr12	132700390	132700790	4.40436705227626e-17
chr1	172168315	172168715	4.42581627253748e-17
chr1	204885380	204885780	4.47205918846149e-17
chr3	125352031	125352431	4.51075697536539e-17
chr6	161797004	161797404	4.5919117224517e-17
chr5	10871822	10872222	4.65104405645169e-17
chr1	58862964	58863364	4.67093585613842e-17
chr10	61869800	61870200	4.67598451751424e-17
chr12	13631845	13632245	4.68284447567937e-17
chr1	19725570	19725970	4.71635522625974e-17
chr9	96339650	96340050	4.7261530596494e-17
chr8	29682747	29683147	4.734918552432e-17
chr6	144560081	144560481	4.78451057781437e-17
chr13	104143974	104144374	4.79985385023209e-17
chr22	19869077	19869477	4.82320499839572e-17
chr2	12044850	12045250	4.82505647199767e-17
chr14	65230169	65230569	4.82654018606442e-17
chrX	129876542	129876942	4.96546608392565e-17
chr21	25944734	25945134	4.97420417929578e-17
chr17	36578652	36579052	5.00853312911442e-17
chr8	20103302	20103702	5.07922122288716e-17
chr2	132550230	132550630	5.15797928062283e-17
chr16	19655240	19655640	5.17425504883758e-17
chr3	25473220	25473620	5.19885567152072e-17
chr18	21682497	21682897	5.23424609528202e-17
chr12	91897291	91897691	5.32877014708166e-17
chr5	124867165	124867565	5.33358760511281e-17
chr15	95799767	95800167	5.51310184359205e-17
chr3	78258801	78259201	5.56617624664955e-17
chr16	62700918	62701318	5.61019306913394e-17
chr2	121634376	121634776	5.62249073170289e-17
chr1	84847235	84847635	5.66114141772959e-17
chr7	35908482	35908882	5.69304136268569e-17
chr2	62055696	62056096	5.91523973763192e-17
chr1	238558125	238558525	5.94679725509343e-17
chr2	217622171	217622571	6.04850042029944e-17
chr5	11372149	11372549	6.08538039768075e-17
chr8	26419109	26419509	6.10093006047e-17
chr13	40341092	40341492	6.11223707203906e-17
chr13	67736798	67737198	6.1249989956202e-17
chr12	51320728	51321128	6.17986653170439e-17
chr1	239253064	239253464	6.18815241640085e-17
chr10	76231240	76231640	6.40038797966773e-17
chr14	82681339	82681739	6.53697888778044e-17
chr6	118542550	118542950	6.70670873024493e-17
chr12	92955984	92956384	6.75745667903892e-17
chr5	123997665	123998065	6.78915067086685e-17
chr6	20013289	20013689	6.85922165534493e-17
chr9	76218084	76218484	6.90371986249384e-17
chr7	90411551	90411951	6.9234706770168e-17
chr21	42918214	42918614	6.97307008953147e-17
chr2	44267983	44268383	6.97307008953147e-17
chr6	161853625	161854025	7.10105740658554e-17
chr9	70563724	70564124	7.10839400072503e-17
chr10	113267703	113268103	7.2445870898019e-17
chr7	18241426	18241826	7.2956525532144e-17
chr9	107397631	107398031	7.29907902968961e-17
chr7	78099866	78100266	7.42880639728992e-17
chr5	131615045	131615445	7.42920155084069e-17
chr12	99278924	99279324	7.60334804991718e-17
chr1	161080483	161080883	7.60716993104699e-17
chr8	110835897	110836297	7.66527101429747e-17
chr1	177310354	177310754	7.74232956804257e-17
chr9	8785293	8785693	7.76329372460714e-17
chr3	45441888	45442288	7.83946717183775e-17
chr11	126544334	126544734	7.85816934593103e-17
chr7	24828874	24829274	8.02112675055841e-17
chr16	81252026	81252426	8.09286821143869e-17
chr6	71446222	71446622	8.18634431950774e-17
chr13	33006604	33007004	8.24499648752409e-17
chr1	26469601	26470001	8.42160635586021e-17
chr16	87970133	87970533	8.53737961862557e-17
chrX	13906078	13906478	8.61782103723215e-17
chr5	127834103	127834503	8.70430320117633e-17
chr14	54677302	54677702	8.79393653959759e-17
chr3	174533340	174533740	8.84374823901045e-17
chr16	74455207	74455607	9.12981935142302e-17
chr17	82678296	82678696	9.20938429299583e-17
chr21	16541378	16541778	9.23209105009944e-17
chr10	113228551	113228951	9.24256606692394e-17
chr10	90911979	90912379	9.41614880651996e-17
chr18	23862073	23862473	9.42128027711691e-17
chr2	95663621	95664021	9.49820728633749e-17
chr2	222548982	222549382	9.56611568996682e-17
chr3	32401503	32401903	9.7150706038172e-17
chr2	101766931	101767331	9.95116814851586e-17
chr6	158910454	158910854	1.01274826120357e-16
chr20	34951751	34952151	1.01298407651636e-16
[truncated: 23,497 more rows]

## Sheet: More accessible regions
More accessible (opened) regions after SOX21 enhanced expression in JM11.
chr7	148772626	148773026	1.51433223645799e-88
chr17	67421955	67422355	1.11763916213439e-75
chr19	8355626	8356026	6.52384873327653e-70
chr7	22651891	22652291	2.62829486936197e-66
chr1	201310937	201311337	3.03732207974788e-65
chr7	131625708	131626108	1.8288623863044e-64
chr14	91119956	91120356	1.1205837687212e-63
chrX	53263458	53263858	2.33332862583042e-63
chr7	130010300	130010700	3.70799714245078e-63
chr3	50627370	50627770	1.37459677739544e-61
chr14	77186929	77187329	4.31533201368569e-60
chr5	142201524	142201924	2.46708904746718e-59
chr5	132225547	132225947	5.92926363376829e-58
chr5	139985721	139986121	1.64103535667474e-57
chr12	107515481	107515881	3.46966957785187e-57
chr7	35003719	35004119	4.78967021536838e-57
chr5	10719986	10720386	9.68999706325885e-57
chr13	30870445	30870845	1.58765048704281e-55
chr10	85642653	85643053	1.86423116969091e-55
chr3	120153289	120153689	2.02289414430043e-55
chr7	6393269	6393669	1.56144485843889e-53
chr6	35811157	35811557	2.32826622458846e-53
chr10	103781423	103781823	7.66757574556139e-53
chr10	29757602	29758002	1.09641854319038e-52
chr13	30743532	30743932	1.19706379863439e-52
chr3	185537416	185537816	1.06343852205307e-50
chr5	127001756	127002156	1.1710051465667e-50
chr1	117077254	117077654	1.94175338307759e-49
chr20	41309867	41310267	3.55327727761714e-49
chr6	75275051	75275451	3.96372076844976e-49
chr3	45123820	45124220	3.98176432997974e-49
chr9	16337287	16337687	6.11174629762248e-49
chr7	17533124	17533524	1.9614947947654e-48
chr11	47241851	47242251	1.9738599982293e-48
chr2	216648144	216648544	2.74579400418124e-48
chr5	149062545	149062945	2.75603972496528e-48
chr7	73830670	73831070	5.85696600568559e-48
chr8	73520577	73520977	5.89854434406978e-48
chr7	16708977	16709377	1.09386321823177e-47
chr13	113785118	113785518	1.33048903946733e-47
chr13	109840416	109840816	4.45815734268066e-47
chr11	128467579	128467979	4.88016095293031e-47
chr13	23621251	23621651	6.06257787443503e-47
chr17	47240005	47240405	1.61159226653995e-46
chr1	203534541	203534941	3.73852037546269e-46
chr7	95549728	95550128	6.45153475189592e-46
chr7	149558456	149558856	2.36725579797665e-45
chr4	23324279	23324679	3.39125018541235e-45
chr1	7526405	7526805	4.60082911679887e-45
chr10	119401744	119402144	2.35356188139205e-44
chr3	143158303	143158703	8.15638681677969e-44
chr21	31354773	31355173	8.21077499500414e-44
chr3	39166246	39166646	1.62399664200234e-43
chr17	42319972	42320372	2.35221450861574e-43
chr7	126727999	126728399	3.7082913453208e-43
chr5	133245497	133245897	5.05206026648481e-43
chr19	38300648	38301048	8.4570904586655e-43
chr8	129676765	129677165	9.08770146131847e-43
chr7	94056802	94057202	1.11794655044e-42
chr1	186187948	186188348	1.51371825628534e-42
chr10	103895494	103895894	1.52597185397569e-42
chr2	232980000	232980400	2.19886852135047e-42
chr8	120600727	120601127	2.3612727036331e-42
chr2	227818217	227818617	3.84264645842124e-42
chr11	110069347	110069747	3.86477471481318e-42
chr3	43632165	43632565	6.56704120830945e-42
chr14	95265470	95265870	7.92800506818894e-42
chr6	156828363	156828763	1.2388322554242e-41
chr5	54644164	54644564	1.79186642745624e-41
chr6	142763148	142763548	3.77487042412045e-41
chr5	31663500	31663900	4.44807449382392e-41
chr5	157390588	157390988	7.89238720191382e-41
chr3	64084656	64085056	8.37277007429366e-41
chr18	24633131	24633531	8.55038405157632e-41
chr7	149233610	149234010	1.92892968075471e-40
chr16	56389486	56389886	2.94023067949279e-40
chr17	44794970	44795370	4.33143388145366e-40
chr2	200765565	200765965	4.74808632861883e-40
chr11	43920649	43921049	5.05813904982344e-40
chr4	87843896	87844296	5.37611396184393e-40
chr7	47291445	47291845	7.08488095939287e-40
chr18	59123669	59124069	8.068629090374e-40
chr10	3924312	3924712	9.19678911621965e-40
chr9	2570659	2571059	1.32061537856907e-39
chr8	8352327	8352727	1.32061537856907e-39
chr17	6591540	6591940	4.0022351234187e-39
chr10	126738048	126738448	5.71660638961545e-39
chr8	29656006	29656406	5.76414363140404e-39
chr4	113996541	113996941	5.94277570709337e-39
chr5	59079903	59080303	6.13509204350899e-39
chr5	111829747	111830147	6.15582923627345e-39
chr10	34758346	34758746	6.25271469030735e-39
chr1	45617704	45618104	8.47741361728967e-39
chr11	124602196	124602596	8.60537353654845e-39
chr20	445128	445528	9.89599026809766e-39
chr6	20877404	20877804	1.0551972662762e-38
chr3	4588432	4588832	1.66676362886099e-38
chr1	147292852	147293252	2.66297264834642e-38
chr5	36494743	36495143	2.7603710682178e-38
chr7	43785349	43785749	3.03834268363284e-38
chr9	105132613	105133013	3.04700980579803e-38
chr17	50290010	50290410	3.11781601152093e-38
chr1	155951783	155952183	3.24964622863021e-38
chr17	57948689	57949089	3.37396160153399e-38
chr16	48081554	48081954	3.83857800593825e-38
chr10	13949794	13950194	3.83857800593825e-38
chr11	19028169	19028569	4.01498004826275e-38
chr3	67647437	67647837	5.1141342154811e-38
chr7	130321850	130322250	5.94921042316961e-38
chr19	24054575	24054975	6.77403101935982e-38
chr17	66509115	66509515	9.12900487885886e-38
chr13	20419897	20420297	9.62415014434328e-38
chr20	45781322	45781722	1.02753958895105e-37
chr2	216827233	216827633	1.60422795833751e-37
chr1	193655305	193655705	1.87524788925786e-37
chr14	81206113	81206513	2.77206098771708e-37
chr7	66148449	66148849	3.01460655322958e-37
chr1	209808017	209808417	5.14510587803208e-37
chr7	42677767	42678167	7.44025381249457e-37
chr10	91596962	91597362	1.05621222520853e-36
chr10	102593344	102593744	1.13956004995001e-36
chr13	113410894	113411294	1.23713323590133e-36
chr10	93346733	93347133	2.41228369242712e-36
chr8	40600416	40600816	2.7817643008946e-36
chr12	27573993	27574393	4.27010484690409e-36
chr14	23606051	23606451	4.5668329502601e-36
chr8	100868533	100868933	4.92637110927236e-36
chr12	108525651	108526051	6.69546607238936e-36
chr7	45978121	45978521	1.055351839937e-35
chr1	159881903	159882303	1.14669387412087e-35
chr8	130880470	130880870	1.25133241255235e-35
chr10	91683927	91684327	1.50888071988759e-35
chr6	43943837	43944237	1.52493748002997e-35
chr1	54118691	54119091	1.53488026709538e-35
chr8	133575355	133575755	1.55457775603184e-35
chr7	46004288	46004688	1.73773951814503e-35
chr7	98418859	98419259	1.94379465484468e-35
chr7	141697254	141697654	2.0679812328578e-35
chr11	34161701	34162101	2.7975362749679e-35
chr3	20057247	20057647	3.4463105387872e-35
chr14	52918517	52918917	4.96023308426858e-35
chrX	139290175	139290575	6.01793774386333e-35
chr17	67390662	67391062	6.2628364558355e-35
chrX	65690418	65690818	6.551729864671e-35
chr3	188067902	188068302	7.54364363990068e-35
chr7	30169414	30169814	8.4666522448169e-35
chr5	122142434	122142834	9.37161165503927e-35
chr8	41770491	41770891	9.65823277350325e-35
chr11	18383708	18384108	1.32513368283358e-34
chr9	94097757	94098157	1.42629110311612e-34
chr14	67414157	67414557	1.92211693816498e-34
chr12	68352132	68352532	2.08954178929971e-34
chr3	188682979	188683379	2.19171325410679e-34
chr7	99244927	99245327	2.43128239592849e-34
chr20	10919693	10920093	2.67170529998037e-34
chr10	72295928	72296328	2.77013398468334e-34
chr4	76803461	76803861	3.18389301506093e-34
chr7	141640392	141640792	3.46709125747294e-34
chr12	89225749	89226149	4.52203259019317e-34
chr17	76772811	76773211	5.15540154165735e-34
chr21	25370279	25370679	5.68229100184676e-34
chr13	30829140	30829540	6.14086360802284e-34
chr15	22887632	22888032	6.45334235162183e-34
chr3	107124896	107125296	7.17851269228908e-34
chr9	115146616	115147016	7.19347883003407e-34
chr11	111797098	111797498	7.49748735980033e-34
chr6	45590206	45590606	7.81907577201219e-34
chr7	22858947	22859347	8.31041060458543e-34
chr16	89478702	89479102	9.71660240024584e-34
chr14	71726503	71726903	1.03647466402895e-33
chr3	194773142	194773542	1.16511867218331e-33
chr1	110235750	110236150	1.43255310614863e-33
chr9	37954085	37954485	1.62699288414139e-33
chr17	67441137	67441537	2.53493917136928e-33
chrX	13387669	13388069	2.90599601530381e-33
chr1	227776348	227776748	3.01916268831679e-33
chr12	54411374	54411774	3.01916268831679e-33
chr8	17082936	17083336	3.06351183361664e-33
chr10	69316326	69316726	3.74281969836647e-33
chr1	198776574	198776974	4.02256153196923e-33
chr7	7861264	7861664	4.08864673822001e-33
chr17	72362613	72363013	4.36432248057265e-33
chr9	72525183	72525583	4.36432248057265e-33
chr12	12899726	12900126	5.13028509313417e-33
chr1	242698215	242698615	5.5161048186983e-33
chrX	7139164	7139564	6.18517096109979e-33
chr2	101517332	101517732	6.89727990258526e-33
chrX	68571765	68572165	7.56537205398766e-33
chr5	37696295	37696695	8.4266261655969e-33
chr6	48827300	48827700	9.53002710667154e-33
chr9	6102522	6102922	1.01552277745143e-32
chr9	13480693	13481093	1.02376746320807e-32
chr12	30417573	30417973	1.23817656739003e-32
chr7	32616619	32617019	1.24976851937738e-32
chr1	206464631	206465031	1.29359289740383e-32
chr3	138694290	138694690	1.46930461876313e-32
chr2	100767243	100767643	1.60627936048046e-32
chr3	173465098	173465498	1.61351470919763e-32
chr7	131248998	131249398	2.0893310338669e-32
chr17	31788215	31788615	2.22860505477521e-32
chr12	53428234	53428634	2.25774147349894e-32
chr2	112876979	112877379	2.29231975952701e-32
chr14	50038448	50038848	2.3286928216576e-32
chr9	127128276	127128676	2.52358921839993e-32
chr1	208107875	208108275	2.52916749267354e-32
chr10	31242887	31243287	2.5846825554305e-32
chr3	193872315	193872715	2.63687238481534e-32
chr1	177228589	177228989	2.73911498983787e-32
chrX	121256655	121257055	2.78573265215108e-32
chr7	123538098	123538498	2.96758663127278e-32
chr7	152806564	152806964	3.0318429664441e-32
chr4	152243821	152244221	3.2534654184767e-32
chr3	129485777	129486177	3.25466687282384e-32
chr6	29797097	29797497	3.47925099527358e-32
chr12	52268216	52268616	7.99011727324495e-32
chr20	48983458	48983858	8.98123713394684e-32
chr5	111584621	111585021	1.07908838700178e-31
chr3	172550490	172550890	1.22754719692759e-31
chr1	164637668	164638068	1.42130546630163e-31
chr17	65389970	65390370	1.43061113503736e-31
chr5	55868803	55869203	1.49609815991286e-31
chr10	122469187	122469587	1.83143684717525e-31
chr3	46089252	46089652	2.09652893468012e-31
chr1	26907565	26907965	2.54435371538507e-31
chr12	3217313	3217713	2.72154355948622e-31
chr7	157949698	157950098	2.79719046797337e-31
chr12	62702716	62703116	2.87238921408441e-31
chr5	16540429	16540829	3.47692288468598e-31
chr1	159954081	159954481	3.68306620656205e-31
chr10	50600789	50601189	3.89796575822277e-31
chr7	47482061	47482461	3.97746746911242e-31
chr16	74449390	74449790	4.12087519060299e-31
chrX	9662110	9662510	4.13619375223388e-31
chr14	93959442	93959842	4.47749927555948e-31
chr19	40229555	40229955	4.47800753023184e-31
chr9	19161650	19162050	4.75082579419747e-31
chr8	122647304	122647704	5.36119011273578e-31
chr5	121969173	121969573	5.48922156841835e-31
chr3	45818044	45818444	5.71864579083817e-31
chr1	32997307	32997707	5.74583328411516e-31
chr9	112753672	112754072	6.71216692503738e-31
chr10	98374530	98374930	6.78104552589588e-31
chr12	92224687	92225087	7.04205505183413e-31
chr10	71260602	71261002	7.72642515943123e-31
chr10	32413490	32413890	7.90365745085444e-31
chr14	68932252	68932652	8.13470709449134e-31
chr4	14022978	14023378	8.55091242794791e-31
chr7	141646817	141647217	8.87398263423499e-31
chr1	43688535	43688935	9.76293595310103e-31
chr4	183402746	183403146	1.00221679165189e-30
chr3	150367801	150368201	1.0701933682577e-30
chr1	27863159	27863559	1.13721507808024e-30
chrX	48570033	48570433	1.1621606469661e-30
chr10	75359020	75359420	1.16283533230958e-30
chr8	108120231	108120631	1.18333062076652e-30
chr3	52848652	52849052	1.23743092134645e-30
chr3	187986433	187986833	1.34075909288694e-30
chr9	125631993	125632393	1.46198063596354e-30
chr3	67635288	67635688	1.46561068468835e-30
chr1	174040393	174040793	1.5786539763765e-30
chr7	65448754	65449154	1.67430150388063e-30
chr2	26805254	26805654	1.69831464621085e-30
chr2	27706217	27706617	1.70995188131421e-30
chr7	5629978	5630378	1.77224483201372e-30
chr10	14466284	14466684	1.78185449888908e-30
chr3	8509931	8510331	1.87119384272785e-30
chr7	23020732	23021132	1.87943350490997e-30
chr1	192654574	192654974	2.30217916815764e-30
chr1	24266380	24266780	2.93893385609966e-30
chr6	96939149	96939549	3.23561623873871e-30
chr14	67370822	67371222	3.42389498923268e-30
chr6	12472652	12473052	3.60118588389445e-30
chr3	17478622	17479022	3.93258350069206e-30
chr7	34260252	34260652	3.98782625189084e-30
chr15	48395475	48395875	4.01347921768732e-30
chr5	137491141	137491541	4.07764526060802e-30
chr22	40721220	40721620	4.58360620831574e-30
chr1	36172985	36173385	5.14566628320461e-30
chr16	3971324	3971724	5.17205432518545e-30
chr3	58260362	58260762	6.45195014964873e-30
chr17	15278873	15279273	7.83054566315693e-30
chr7	30717068	30717468	8.04612417653197e-30
chr6	7058386	7058786	8.37734347203862e-30
chr1	200483458	200483858	1.02403681943042e-29
chr6	110944626	110945026	1.09007864835863e-29
chr2	216911842	216912242	1.14721828974909e-29
chr3	123739785	123740185	1.1590546566965e-29
chr1	58618270	58618670	1.15967655854262e-29
chr5	140251542	140251942	1.18662719423198e-29
chr2	230908595	230908995	1.2226058094996e-29
chr17	43469021	43469421	1.26552179409651e-29
chr5	132103389	132103789	1.30224945897828e-29
chr2	28997239	28997639	1.45113179326961e-29
chr19	46289191	46289591	1.50542851471349e-29
chr9	7320111	7320511	1.51352559682533e-29
chr7	47954548	47954948	1.6552617429024e-29
chr5	172920207	172920607	1.65673415332443e-29
chr9	16333692	16334092	1.71051628243174e-29
chr5	75320915	75321315	1.83605032763588e-29
chr9	16509966	16510366	1.85871500172177e-29
chr12	124636155	124636555	2.11432665098849e-29
chr8	23761511	23761911	2.39273124103133e-29
chr20	43844828	43845228	2.41482137942684e-29
chr1	33763369	33763769	2.58247757554957e-29
chr5	145946498	145946898	2.73325521040083e-29
chr8	125664435	125664835	2.78093857736201e-29
chrX	39944365	39944765	2.78800539627922e-29
chr3	161488370	161488770	2.96764287136613e-29
chr8	130096477	130096877	3.37658659100772e-29
chr10	102604370	102604770	3.40779034406358e-29
chr7	33987253	33987653	4.51924451363557e-29
chr3	73580384	73580784	4.92464215795042e-29
chr15	97993354	97993754	4.98797729639771e-29
chr10	110488132	110488532	5.05093752403419e-29
chr13	98216115	98216515	5.12432489418329e-29
chr9	38339114	38339514	5.30638756570577e-29
chr6	22236608	22237008	6.34361113490059e-29
chr6	118813776	118814176	6.70753721337042e-29
chr3	150147397	150147797	7.46991422649118e-29
chr3	77825279	77825679	7.79500355966196e-29
chr5	102807898	102808298	7.87841954700127e-29
chr3	107450299	107450699	7.97376260461644e-29
chr16	67311704	67312104	8.60684772244902e-29
chr3	101643971	101644371	8.89501509439646e-29
chr7	29662856	29663256	1.09102597827941e-28
chr2	119196294	119196694	1.13977909207513e-28
chr2	219362547	219362947	1.16009939547131e-28
chr20	35111128	35111528	1.18131798213089e-28
chr1	171438428	171438828	1.25513986649983e-28
chr5	66653365	66653765	1.34546817698438e-28
chr12	89064761	89065161	1.43862489766227e-28
chr7	81990354	81990754	1.52483448964691e-28
chr16	200425	200825	1.53057659438219e-28
chr12	96445729	96446129	1.53520989391528e-28
chr5	157516304	157516704	1.64661597563114e-28
chr1	32919810	32920210	1.6490949027586e-28
chr4	169225577	169225977	2.01489675149622e-28
chr5	132203390	132203790	2.02654755616022e-28
chr4	109548687	109549087	2.14373195443952e-28
chr5	172881833	172882233	2.41836888363105e-28
chr8	100886012	100886412	2.48638494963099e-28
chr1	55429211	55429611	2.48638494963099e-28
chr14	81137311	81137711	2.8810473401991e-28
chr5	28301744	28302144	2.98022598486971e-28
chr5	132086364	132086764	2.99610336123898e-28
chr9	5509602	5510002	3.30769703229256e-28
chr1	15188684	15189084	3.4984798328801e-28
chr21	36792474	36792874	4.38916991105909e-28
chr4	151990231	151990631	4.5026774653544e-28
chr14	71143421	71143821	4.53435164955635e-28
chr1	227805669	227806069	4.56822153476619e-28
chr1	24362975	24363375	4.97918643958601e-28
chr2	112824383	112824783	5.01599634040921e-28
chr4	102627794	102628194	5.1267261134726e-28
chr7	116547330	116547730	5.24271735202938e-28
chr7	75596784	75597184	5.29494820036602e-28
chr1	224762953	224763353	5.45381620413266e-28
chr12	110055554	110055954	6.02047427339223e-28
chr9	33506624	33507024	6.16944858520766e-28
chr19	55519959	55520359	6.18832941154155e-28
chr15	80317365	80317765	6.94160038627166e-28
chr10	91540645	91541045	7.14257532747267e-28
chr13	34357337	34357737	7.46526391370691e-28
chr14	93269363	93269763	8.02573736081315e-28
chr8	141043352	141043752	8.85831041092216e-28
chr2	46985127	46985527	9.70786899573481e-28
chr7	98822606	98823006	1.38734146201043e-27
chr8	127340032	127340432	1.41856797342308e-27
chr8	122568566	122568966	1.60968186452983e-27
chr2	12493004	12493404	1.65662391418174e-27
chr9	106980595	106980995	1.76232368448795e-27
chr10	77501297	77501697	1.77327035211106e-27
chr7	128164607	128165007	1.97044206477446e-27
chr4	146195829	146196229	2.02682528108617e-27
chr7	117132702	117133102	2.06410128468758e-27
chr14	31937716	31938116	2.07651900860871e-27
chr17	65359023	65359423	2.07651900860871e-27
chr8	42587833	42588233	2.09485511658017e-27
chr17	35788418	35788818	2.12285962225828e-27
chr3	126893175	126893575	2.13034491189645e-27
chr3	88038556	88038956	2.14111159532793e-27
chr3	128794560	128794960	2.14826377168406e-27
chr17	37849139	37849539	2.22696617631121e-27
chr7	155357345	155357745	2.2618653468628e-27
chr8	27281081	27281481	3.09710584621867e-27
chr3	40800371	40800771	3.206199207023e-27
chr3	72872154	72872554	3.24442436246433e-27
chr19	14535697	14536097	3.30406324713746e-27
chr3	49421188	49421588	3.31722985526039e-27
chr3	54882458	54882858	3.35551435351699e-27
chr12	92558802	92559202	4.14466041147415e-27
chr1	186236915	186237315	4.37849996192733e-27
chr18	70280567	70280967	4.42636275092836e-27
chr7	50436436	50436836	4.67768895699066e-27
chr6	141107561	141107961	5.00615077344926e-27
chr22	24104890	24105290	5.19096340643968e-27
chr7	29035333	29035733	5.28930932525415e-27
chr7	40658704	40659104	5.4449803701847e-27
chr9	22683074	22683474	5.4614687152209e-27
chr8	19128152	19128552	5.51944780867886e-27
chr11	6693944	6694344	5.69712912437961e-27
chr12	54383021	54383421	5.77027382992463e-27
chr3	57805684	57806084	5.80370810155585e-27
chr10	77505935	77506335	7.29838670166056e-27
chr2	190984606	190985006	7.47698046509616e-27
chr10	122307969	122308369	7.59089426048142e-27
chr15	81092224	81092624	7.70463206537238e-27
chr4	128776739	128777139	8.04117500850788e-27
chr10	126460072	126460472	8.25491315636398e-27
chr20	14997838	14998238	1.03478623943699e-26
chr1	234700294	234700694	1.05148787235494e-26
chr6	37236873	37237273	1.15005597712032e-26
chr7	151346362	151346762	1.17158279812533e-26
chr6	37576407	37576807	1.2746239654751e-26
chr5	66967087	66967487	1.29709712179743e-26
chr8	124200062	124200462	1.44446381204689e-26
chr17	74042739	74043139	1.5017974282417e-26
chr3	193869687	193870087	1.54226064369957e-26
chr14	69138010	69138410	1.65937075161621e-26
chr1	31244349	31244749	1.77770298706162e-26
chr14	61355862	61356262	1.78275956581774e-26
chr21	33442036	33442436	1.78999006722316e-26
chr1	43668921	43669321	1.84900261832235e-26
chr5	63131632	63132032	1.87515527685008e-26
chr12	96448370	96448770	1.94315529057356e-26
chr1	31170767	31171167	2.18167236272561e-26
chr9	122959645	122960045	2.21497528982105e-26
chr1	52238237	52238637	2.2446143229045e-26
chr12	93387736	93388136	2.26399401565348e-26
chr1	43021870	43022270	2.61384137830815e-26
chr4	99710991	99711391	2.69300144119111e-26
chr9	12784482	12784882	2.70840423261171e-26
chr3	15439477	15439877	2.80266275234067e-26
chr11	86515762	86516162	3.02565539870508e-26
chr8	105716698	105717098	3.09523734778058e-26
chr2	109604630	109605030	3.33341879917261e-26
chr1	47650246	47650646	3.55446735869247e-26
chr8	74173909	74174309	3.66570481031994e-26
chr1	165903677	165904077	4.12755607217055e-26
chr10	98344703	98345103	4.3203253894982e-26
chr10	98316666	98317066	4.42202968203511e-26
chr6	87789535	87789935	4.54554539616173e-26
chr16	84650631	84651031	4.5704077443867e-26
chr14	50023650	50024050	4.58992184479911e-26
chr14	27392134	27392534	4.60577841651466e-26
chr6	116424007	116424407	4.60841019815626e-26
chr6	144190586	144190986	4.75170454003379e-26
chr1	201584617	201585017	4.79533277887979e-26
chr17	27574173	27574573	4.93294607010595e-26
chr20	36733686	36734086	4.95073408102084e-26
chr14	67510828	67511228	4.97264364825931e-26
chr8	29665139	29665539	5.05837754023407e-26
chr14	99623045	99623445	5.08988983513365e-26
chr5	126884287	126884687	5.13210840237989e-26
chr1	39816660	39817060	5.40640560587775e-26
chr3	62587647	62588047	5.67389963872097e-26
chr8	51870008	51870408	5.86227164220164e-26
chr1	41493079	41493479	5.89399045379784e-26
chr20	43955365	43955765	5.97758969056491e-26
chr7	102875797	102876197	6.39193826971157e-26
chr3	138079006	138079406	6.57521734241401e-26
chr6	107698111	107698511	6.95932245710006e-26
chr13	44360913	44361313	8.04550543143724e-26
chr13	44318118	44318518	8.7811013209019e-26
chr12	88325060	88325460	8.983854944032e-26
chr16	88245601	88246001	9.00983146603776e-26
chr14	87131885	87132285	1.00126944475235e-25
chr8	66119852	66120252	1.05196480439634e-25
chr12	22658204	22658604	1.06694974731444e-25
chr1	93670014	93670414	1.13753410709587e-25
chr14	22689189	22689589	1.16051727127993e-25
chr7	131238266	131238666	1.18096307945052e-25
chr4	177005788	177006188	1.28094124165117e-25
chr4	138632902	138633302	1.29298259949589e-25
chr2	226652369	226652769	1.30638920301657e-25
chr7	1520545	1520945	1.50044304224395e-25
chr22	42001095	42001495	1.53837948106787e-25
chr4	2862582	2862982	1.54435551883717e-25
chr7	154627576	154627976	1.56485985405799e-25
chr2	235331018	235331418	1.60216485672679e-25
chr9	115127099	115127499	1.65275311003637e-25
chr8	128576636	128577036	1.73127192777123e-25
chr3	112101960	112102360	1.81296690110241e-25
chr16	1296884	1297284	1.83180230558924e-25
chr4	83516001	83516401	1.95447596633131e-25
chr10	78416408	78416808	1.96820446307475e-25
chr3	64143778	64144178	2.05773120411074e-25
chr6	164034726	164035126	2.14042788205841e-25
chr7	129438965	129439365	2.20213386244994e-25
chr16	56679824	56680224	2.2331776521175e-25
chr18	48023437	48023837	2.39547514905653e-25
chr20	1332768	1333168	2.54338043242155e-25
chr7	105932969	105933369	2.63873111888578e-25
chr6	31304721	31305121	3.03155811354566e-25
chr1	212671573	212671973	3.07645698656139e-25
chr14	103641161	103641561	3.35553548716773e-25
chr10	77983741	77984141	3.680017543539e-25
chr6	32819659	32820059	3.68998152407703e-25
chr6	80541174	80541574	3.85414781779006e-25
chr17	36529089	36529489	3.93254995179951e-25
chr7	116557893	116558293	4.0433688611744e-25
chr12	47867649	47868049	4.44650395889407e-25
chr8	94024462	94024862	4.54009245200042e-25
chr22	23036668	23037068	4.61210106352299e-25
chr7	7795746	7796146	4.64379431672984e-25
chr2	200756957	200757357	4.80629790675716e-25
chr7	90474769	90475169	5.17081835866859e-25
chr8	124175122	124175522	5.28280030656642e-25
chr2	221444087	221444487	5.33534181823699e-25
chr8	25380119	25380519	6.37906897424694e-25
chr13	94886094	94886494	6.5937011900886e-25
chr12	26292679	26293079	6.59802396700227e-25
chr3	170129081	170129481	7.45135985293762e-25
chr20	54044053	54044453	7.45135985293762e-25
chr2	73933000	73933400	7.45135985293762e-25
chr7	99267472	99267872	7.47534028584437e-25
chr1	25695898	25696298	7.64291826151927e-25
chr2	65545818	65546218	8.09964075948924e-25
chr2	160334350	160334750	8.42041692769576e-25
chr10	97596245	97596645	8.68741183826997e-25
chr13	30898700	30899100	9.04517263103127e-25
chr2	215982473	215982873	1.00857616645073e-24
chr17	78381629	78382029	1.01229093661652e-24
chr3	188197437	188197837	1.01836103199224e-24
chr9	76688068	76688468	1.02036383213968e-24
chr16	23670146	23670546	1.02697778860041e-24
chr2	45699221	45699621	1.05333472705594e-24
chr9	108579992	108580392	1.05531165002003e-24
chr11	10328403	10328803	1.06848464961677e-24
chr5	124064965	124065365	1.07838276214849e-24
chr1	198018574	198018974	1.13634536211316e-24
chrX	77451085	77451485	1.15563769943618e-24
chr2	44918441	44918841	1.15769735988795e-24
chr1	208184356	208184756	1.16493461683829e-24
chr1	151972892	151973292	1.20552935660743e-24
chr3	72186131	72186531	1.33351763211275e-24
chr17	76601828	76602228	1.33971009853923e-24
chr8	9135099	9135499	1.34885619708909e-24
chr14	58216555	58216955	1.47368450123347e-24
chr4	26197295	26197695	1.54240330517073e-24
chr8	41685342	41685742	1.55309312776936e-24
chr3	108420883	108421283	1.7058762414641e-24
chr6	106746656	106747056	1.72138418142448e-24
chr8	29633297	29633697	1.74463259706991e-24
chrX	42385104	42385504	1.7650808821398e-24
chr7	71633573	71633973	1.76891504874859e-24
chr14	89540760	89541160	1.82206669710406e-24
chr2	85662817	85663217	1.84983963912947e-24
chr10	76082951	76083351	1.87041292154208e-24
chr3	197372094	197372494	2.31139451668228e-24
chr10	132571916	132572316	2.35609005764922e-24
chr10	123129563	123129963	2.45722541681118e-24
chr6	2960343	2960743	2.46642256775143e-24
chr9	120482758	120483158	2.49469433206868e-24
chr14	23361301	23361701	2.53663672127707e-24
chr11	45400608	45401008	2.59592352078862e-24
chr1	212692993	212693393	2.78227542162096e-24
chr2	201130604	201131004	2.85408433654352e-24
chr14	100547892	100548292	2.97370639006896e-24
chr7	130904101	130904501	3.17737917358326e-24
chrX	44042720	44043120	3.354885579652e-24
chr5	153753871	153754271	3.54949403314935e-24
chr1	237879222	237879622	3.73377270203809e-24
chr12	19402965	19403365	3.75017444421249e-24
chr4	126850261	126850661	4.09654524364586e-24
chr13	109998868	109999268	4.2534136623843e-24
chr3	64988226	64988626	4.30061265478394e-24
chr14	60777851	60778251	4.43834333243861e-24
chr10	126090906	126091306	4.59550221442602e-24
chr13	99307777	99308177	4.6422040399599e-24
chr11	12397997	12398397	4.78629286899875e-24
chr8	128322781	128323181	4.87186478843475e-24
chr3	196279374	196279774	4.89723872120121e-24
chr7	103351050	103351450	4.92536002197713e-24
chr12	75759937	75760337	4.93536240450406e-24
chr15	48373796	48374196	5.02316739112124e-24
chr8	12216048	12216448	5.08074023319202e-24
chr10	122624567	122624967	5.16586411449801e-24
chr2	168211158	168211558	5.47055283635198e-24
chr20	58420728	58421128	5.47858910147067e-24
chr8	38871055	38871455	6.22354538100895e-24
chr12	89494838	89495238	6.29197573607647e-24
chr17	46929405	46929805	6.34008901784069e-24
chr1	67347898	67348298	6.38455746546713e-24
chr1	48878415	48878815	6.41228601170302e-24
chr20	1809130	1809530	6.7413474170066e-24
chr3	37852127	37852527	6.91539325476803e-24
chr14	100665679	100666079	6.95697285451183e-24
chr5	73250619	73251019	7.02126866875804e-24
chr11	72700070	72700470	7.11005567015778e-24
chr8	94467847	94468247	7.11005567015778e-24
chr6	69917831	69918231	7.3202415753124e-24
chr7	155860824	155861224	7.46979239973198e-24
chr14	94823909	94824309	7.48473649457171e-24
chr1	108830475	108830875	7.81442096624005e-24
chr3	11278809	11279209	7.89130180356475e-24
chr13	77516241	77516641	8.52931077906456e-24
chr8	123537633	123538033	1.06374592322004e-23
chr8	86274429	86274829	1.09127903026495e-23
chr16	66382773	66383173	1.16553629671546e-23
chr7	47601224	47601624	1.17204108167467e-23
chr1	166902208	166902608	1.20510091974286e-23
chr3	47017130	47017530	1.26542683638222e-23
chr4	152983573	152983973	1.27052810470173e-23
chr10	33412630	33413030	1.28152554330366e-23
chr1	110003825	110004225	1.3206699715041e-23
chr7	54960477	54960877	1.49013618512503e-23
chr7	140252904	140253304	1.53886407950648e-23
chr16	70433439	70433839	1.55106670905541e-23
chr1	205980273	205980673	1.83937268905363e-23
chr12	113040647	113041047	1.87367029659704e-23
chr9	76912565	76912965	1.95426584243657e-23
chr8	70273588	70273988	1.96067748171641e-23
chr1	44707119	44707519	2.05794176070295e-23
chr2	191321774	191322174	2.14984285301456e-23
chr10	100847505	100847905	2.15174185296717e-23
chr5	136053603	136054003	2.19609787361819e-23
chr1	89739186	89739586	2.19993516033975e-23
chr10	31745581	31745981	2.35560820709417e-23
chr20	17747318	17747718	2.58855672878784e-23
chr1	12604324	12604724	2.71163500817997e-23
chr17	42754733	42755133	2.79272741685952e-23
chr12	25970108	25970508	2.85510857383562e-23
chr16	79801751	79802151	2.9547515496782e-23
chr12	124453415	124453815	3.07240197214885e-23
chr9	114894819	114895219	3.21913972036945e-23
chr6	166736596	166736996	3.22932784006806e-23
chr5	9046672	9047072	3.51628203109194e-23
chr5	172133295	172133695	3.65690306015159e-23
chr22	21556018	21556418	3.76726874875436e-23
chr8	127831580	127831980	3.77963888903278e-23
chr3	75285525	75285925	3.8691975854919e-23
chr19	51784933	51785333	3.87794966361553e-23
chr14	91980149	91980549	4.1728747104178e-23
chr1	208007993	208008393	4.34805882647709e-23
chr1	116508929	116509329	4.38064214019278e-23
chrX	23434501	23434901	4.7104283338891e-23
chrX	134693034	134693434	4.8934960221312e-23
chr12	89160644	89161044	4.98996416576679e-23
chr1	172322455	172322855	5.02056192421101e-23
chr5	77952863	77953263	5.11105422397491e-23
chr7	36605118	36605518	5.18428595360683e-23
chr7	105770321	105770721	5.25732380001195e-23
chr5	82045504	82045904	5.29382464304408e-23
chr1	24365160	24365560	5.34417516822076e-23
chr10	133293180	133293580	5.40778731495974e-23
chr11	125082943	125083343	5.76517823177316e-23
chr1	201295880	201296280	5.97296693270851e-23
chr16	67244344	67244744	6.43401639703594e-23
chr7	55052107	55052507	6.83308016092045e-23
chr11	73570413	73570813	6.88428835227919e-23
chr5	142777838	142778238	7.5096207157858e-23
chr1	198212659	198213059	7.8944421660215e-23
chr6	26296800	26297200	8.3224879899359e-23
chr5	177389828	177390228	8.47925559724704e-23
chr7	130393052	130393452	9.44173258734216e-23
chr6	26309718	26310118	1.00623618466611e-22
chr2	42118091	42118491	1.01188886119916e-22
chr6	2630383	2630783	1.02958590849175e-22
chr2	219681802	219682202	1.06944309571446e-22
chr7	28768590	28768990	1.11233744304187e-22
chr4	38857597	38857997	1.12427145808108e-22
chr3	57983715	57984115	1.16935786645274e-22
chr14	87705447	87705847	1.17891915036477e-22
chr20	2211121	2211521	1.19241078780933e-22
chr2	102083009	102083409	1.28951186583269e-22
chr3	46109222	46109622	1.36419002161609e-22
chr12	119693014	119693414	1.36553169558157e-22
chr4	84677983	84678383	1.49233569946366e-22
chr11	8604241	8604641	1.5376073992869e-22
chr1	11384170	11384570	1.59493643696439e-22
chr19	42113552	42113952	1.59717909904533e-22
chr6	121543752	121544152	1.62504200757604e-22
chr2	68832446	68832846	1.63102737062912e-22
chr9	33101454	33101854	1.64253598528445e-22
chr8	30059678	30060078	1.7415174850505e-22
chr3	120113495	120113895	1.87528207606273e-22
chr9	105071074	105071474	2.06003365362977e-22
chr6	70151580	70151980	2.11409998362258e-22
chr12	6093069	6093469	2.17042703219511e-22
chr10	104300760	104301160	2.19947731979954e-22
chr13	79678296	79678696	2.24618471157028e-22
chr3	71982592	71982992	2.28019813617313e-22
chr1	184792518	184792918	2.28885216908481e-22
chr14	31090753	31091153	2.32595743937029e-22
chr1	172883313	172883713	2.49515980482639e-22
chr9	79686416	79686816	2.53706885327401e-22
chr5	141488652	141489052	2.55465225380771e-22
chr1	33421087	33421487	2.56010512714472e-22
chr16	16144416	16144816	2.61315079590668e-22
chr19	49793442	49793842	2.64370521345391e-22
chr1	227778641	227779041	2.72309307975033e-22
chr7	26958889	26959289	2.92081542364295e-22
chr16	31052135	31052535	2.9271349881552e-22
chr2	222919840	222920240	3.00216227934474e-22
chr7	142583451	142583851	3.00296798137082e-22
chr19	37519873	37520273	3.01160465882654e-22
chr9	3330802	3331202	3.06725021628705e-22
chr11	34214886	34215286	3.07419920300509e-22
chr5	131242773	131243173	3.13584257277623e-22
chr17	8791903	8792303	3.40740744411123e-22
chr5	150065281	150065681	3.42127014770767e-22
chr1	204621418	204621818	3.53832035952608e-22
chr2	138395905	138396305	3.56483194430604e-22
chr1	107572639	107573039	3.60184967090758e-22
chr7	99618725	99619125	3.65367416405594e-22
chr14	90624223	90624623	3.65367416405594e-22
chr10	117439220	117439620	3.6718400903067e-22
chr5	137622245	137622645	3.72758651392394e-22
chr13	34340527	34340927	3.79237851713431e-22
chr3	193732439	193732839	4.07954439573985e-22
chrX	72280467	72280867	4.3110182898314e-22
chr3	158808676	158809076	4.38494519185922e-22
chr10	22816335	22816735	4.43701304154338e-22
chr1	20587592	20587992	4.63019149543404e-22
chr5	113050965	113051365	4.69129470056753e-22
chr2	110106109	110106509	4.75866751008664e-22
chr8	27299810	27300210	4.7704754033949e-22
chr7	30914617	30915017	4.81422337886885e-22
chr3	191753169	191753569	4.96377206263856e-22
chr11	46710890	46711290	4.9647297611561e-22
chr12	92593841	92594241	5.05096150380621e-22
chr6	36127475	36127875	5.14407889409509e-22
chr3	33134069	33134469	5.31275964707318e-22
chr13	95535256	95535656	5.75387059121311e-22
chr5	59042708	59043108	5.81714221274565e-22
chr6	121504128	121504528	5.84920641815517e-22
chr7	64891336	64891736	5.88590691673278e-22
chr9	694727	695127	6.05284924420553e-22
chr11	66950069	66950469	6.19548350295921e-22
chr3	45154553	45154953	6.26731006141291e-22
chr16	9068352	9068752	6.49690061568807e-22
chr6	158648659	158649059	6.67397586135321e-22
chr9	115121163	115121563	6.90693920608984e-22
chr18	50847230	50847630	6.93237124172998e-22
chr12	98352435	98352835	6.96339954687973e-22
chr1	9303070	9303470	7.08100086061742e-22
chr6	21915757	21916157	7.53034118864285e-22
chr1	86788598	86788998	7.53112853950186e-22
chr17	44906030	44906430	7.65634792061069e-22
chr3	150177966	150178366	8.18052091342675e-22
chr5	172801195	172801595	8.51855701144915e-22
chr16	71927370	71927770	8.52954281756998e-22
chr12	127272858	127273258	8.6886862475187e-22
chr10	121942759	121943159	9.10614868863176e-22
chr20	14288943	14289343	9.55140438065532e-22
chrX	102765238	102765638	9.96318569095183e-22
chr5	32537406	32537806	1.01725471794376e-21
chrX	68936619	68937019	1.01725471794376e-21
chr18	11857441	11857841	1.06334069512484e-21
chr4	25099496	25099896	1.06597134241603e-21
chr15	101168184	101168584	1.07930006496819e-21
chr1	226443426	226443826	1.08968095351297e-21
chr8	133320466	133320866	1.09703772851617e-21
chr3	197516502	197516902	1.10120626361268e-21
chr6	44116582	44116982	1.1120722009336e-21
chr9	115691091	115691491	1.11282814753848e-21
chr10	5317575	5317975	1.16716195762471e-21
chr3	52171492	52171892	1.1835847543759e-21
chr10	98361079	98361479	1.21407877591346e-21
chr2	229454949	229455349	1.26168084757559e-21
chr3	159824264	159824664	1.26698473059913e-21
chr18	46155581	46155981	1.2725501391495e-21
chr7	140609732	140610132	1.32033875710271e-21
chr17	65231608	65232008	1.37154636508445e-21
chr3	183185670	183186070	1.39590331200926e-21
chr5	128227987	128228387	1.4466417380173e-21
chr4	10762481	10762881	1.45786092129839e-21
chr2	227862688	227863088	1.4698214017049e-21
chr14	26389837	26390237	1.50050896600856e-21
chr11	117384029	117384429	1.51077212603748e-21
chr1	43523142	43523542	1.51078615714269e-21
chr13	46400377	46400777	1.52976292076588e-21
chr7	149245245	149245645	1.5491705029138e-21
chr13	35927571	35927971	1.57485666271719e-21
chr21	42048185	42048585	1.5767400664228e-21
chr17	64572765	64573165	1.57843549659799e-21
chr1	17003831	17004231	1.65603055699949e-21
chr7	131188638	131189038	1.68329412077788e-21
chr3	72945436	72945836	1.68797824288806e-21
chr6	16766237	16766637	1.69794369194412e-21
chr10	110425902	110426302	1.75330871786633e-21
chr10	68594463	68594863	1.78585057358839e-21
chr22	32469851	32470251	1.78676529466025e-21
chr7	125599341	125599741	1.79913101005357e-21
chr3	191356700	191357100	1.85445277588974e-21
chr14	31927310	31927710	1.88734716667692e-21
chr5	81825207	81825607	1.92885023589019e-21
chr12	106415104	106415504	1.99518771119822e-21
chr7	127983881	127984281	2.02497134552404e-21
chr3	43953747	43954147	2.0529485761571e-21
chr14	64806547	64806947	2.06351753306916e-21
chr12	89067415	89067815	2.1084998983042e-21
chr6	134348497	134348897	2.16021510122468e-21
chr7	105849508	105849908	2.29981396991642e-21
chr12	6167766	6168166	2.38786735340102e-21
chr4	57136308	57136708	2.39141491331402e-21
chr8	125417749	125418149	2.39208687704315e-21
chr6	40962213	40962613	2.42810779697829e-21
chr2	120287148	120287548	2.48175546745645e-21
chr12	57389056	57389456	2.49336564194579e-21
chr16	56614571	56614971	2.50949657988199e-21
chrX	38312436	38312836	2.51214154622493e-21
chr1	32236123	32236523	2.53081274764397e-21
chr7	146961612	146962012	2.57325292308135e-21
chr20	41329424	41329824	2.65004400266441e-21
chr3	45085204	45085604	2.65823269369014e-21
chr13	37656595	37656995	2.67948644346283e-21
chr1	148992238	148992638	2.80709070203593e-21
chr17	50331458	50331858	2.82569999448818e-21
chrX	40778926	40779326	2.93435637585245e-21
chr5	15938954	15939354	3.061816924856e-21
chr9	107274846	107275246	3.09187790909238e-21
chr6	79257306	79257706	3.14486633975082e-21
chr18	2516184	2516584	3.19911519944537e-21
chr2	205655241	205655641	3.35576995777342e-21
chr7	46784688	46785088	3.45204374298723e-21
chr2	217875847	217876247	3.47939303351268e-21
chr10	91588345	91588745	3.50492718337234e-21
chr2	121722387	121722787	3.57237857842045e-21
chr9	85019605	85020005	3.57422063197142e-21
chr6	1789027	1789427	3.59595508341342e-21
chr6	110509732	110510132	3.61977287560018e-21
chr6	121664143	121664543	3.65388324643972e-21
chr17	15298144	15298544	3.66482356938475e-21
chr12	107349103	107349503	3.67411015510672e-21
chr1	34199929	34200329	3.77328649547493e-21
chr3	124845465	124845865	3.78274749411464e-21
chr20	11167985	11168385	3.8239385447527e-21
chr3	157128484	157128884	3.9213219035454e-21
chrX	148416926	148417326	4.00182507017528e-21
chr5	119324293	119324693	4.00379369861094e-21
chr17	27408622	27409022	4.06567438418081e-21
chr8	41734976	41735376	4.41586488818321e-21
chr11	27910163	27910563	4.44048117625706e-21
chr7	121961040	121961440	4.44446198050928e-21
chr20	31696083	31696483	4.61605469913479e-21
chr10	70267429	70267829	4.63494223415768e-21
chr1	153485856	153486256	4.76692110357955e-21
chr1	42529882	42530282	4.83463374178055e-21
chr6	63663476	63663876	5.0850805062707e-21
chr20	373171	373571	5.14065615814612e-21
chr12	92759867	92760267	5.19697696090127e-21
chr7	114789959	114790359	5.23981840807844e-21
chr6	80163664	80164064	5.28161104640609e-21
chr12	102474404	102474804	5.47435398286079e-21
chr1	8396968	8397368	5.50141366098869e-21
chr10	44278991	44279391	5.58454535549163e-21
chr6	10633250	10633650	5.68574857391065e-21
chr19	38290550	38290950	5.78676353080966e-21
chr3	115804786	115805186	5.89294445849507e-21
chr17	71970280	71970680	5.90796104094984e-21
chr3	14890457	14890857	5.92469882297182e-21
chr13	34412988	34413388	5.9276533725569e-21
chr11	119615558	119615958	5.93033378689545e-21
chr3	190089636	190090036	5.99607325315234e-21
chr2	12119886	12120286	6.02310152377956e-21
chr1	44628927	44629327	6.35551372205825e-21
chr5	57482686	57483086	6.35640627804073e-21
chr17	63974557	63974957	6.62771834351442e-21
chr14	103361793	103362193	6.8524042281719e-21
chr7	151727682	151728082	6.94323628004726e-21
chr1	203756422	203756822	7.09911829003537e-21
chr8	126833487	126833887	7.22615279822892e-21
chr5	170451986	170452386	7.25362278344785e-21
chr18	31679367	31679767	7.37160361890562e-21
chr19	35319097	35319497	7.43651924454019e-21
chr5	172955612	172956012	7.54275236962759e-21
chr20	60632860	60633260	7.5658122754291e-21
chr3	126858865	126859265	8.11595216297682e-21
chr7	45683099	45683499	8.5415432949311e-21
chr9	110351035	110351435	8.59413977641201e-21
chr20	33690009	33690409	8.66589863661964e-21
chr16	46859857	46860257	8.72282557822833e-21
chr17	60506301	60506701	8.73380897419738e-21
chr5	94544351	94544751	8.74653876584193e-21
chr10	92972123	92972523	9.37120928981248e-21
chr10	110323522	110323922	9.65945987329737e-21
chr3	94162661	94163061	9.94048835801063e-21
chr7	110534296	110534696	9.95935273305855e-21
chr3	41268025	41268425	1.03829695485915e-20
chr6	81950881	81951281	1.0423288328596e-20
chr1	20063914	20064314	1.05784201389673e-20
chr2	218258978	218259378	1.07312931226591e-20
chr4	128606161	128606561	1.08935325381562e-20
chr6	158642106	158642506	1.10286818426436e-20
chr3	41419140	41419540	1.11716142707546e-20
chr8	40388941	40389341	1.12246785549401e-20
chr1	171434741	171435141	1.12874927982472e-20
chr5	132363347	132363747	1.13616110559467e-20
chr1	226821273	226821673	1.14504348852483e-20
chr6	56528373	56528773	1.2285126243097e-20
chr6	99019388	99019788	1.23075572086996e-20
chr7	7564360	7564760	1.25229348145795e-20
chr5	173455287	173455687	1.25496039870924e-20
chr15	41341536	41341936	1.25836124396754e-20
chr7	69807613	69808013	1.2628212603528e-20
chr7	151932521	151932921	1.26388147402801e-20
chr2	205706720	205707120	1.35279977468603e-20
chr3	194640252	194640652	1.39740470781808e-20
chr7	153473246	153473646	1.39769310040911e-20
chr4	185932948	185933348	1.42817152514085e-20
chr5	143235332	143235732	1.43722777578246e-20
chr9	120403115	120403515	1.4419638865474e-20
chr17	77836652	77837052	1.47228988229031e-20
chr9	7976377	7976777	1.47228988229031e-20
chr18	45802785	45803185	1.52948609717106e-20
chr5	61328148	61328548	1.57029671990887e-20
chr6	33590149	33590549	1.57609615501806e-20
chr10	97648742	97649142	1.61012599094672e-20
chr8	125543974	125544374	1.61215629455494e-20
chr20	5823175	5823575	1.68609259585525e-20
chr14	24952982	24953382	1.80320307162333e-20
chr5	74201394	74201794	1.82224434436232e-20
chr3	124559175	124559575	1.8507395323548e-20
chr3	156483514	156483914	1.88038161162096e-20
chr12	57167043	57167443	1.90067043651848e-20
chr2	217105708	217106108	1.93136193363559e-20
chr8	40539787	40540187	1.94412892339706e-20
chr6	87756844	87757244	2.00286043431628e-20
chr1	151846235	151846635	2.02915514507655e-20
chr11	19988580	19988980	2.03493436882899e-20
chr5	115419828	115420228	2.03493436882899e-20
chr3	66722655	66723055	2.06387623120071e-20
chr1	51622440	51622840	2.06456777580804e-20
chr3	43753870	43754270	2.12827674576386e-20
chr12	75489538	75489938	2.15182558143471e-20
chr3	15011164	15011564	2.19919216357765e-20
chr13	29969312	29969712	2.23173950374608e-20
chr8	128167954	128168354	2.25626819291368e-20
chr8	123058272	123058672	2.36130832746953e-20
chr1	203558268	203558668	2.39120859887154e-20
chr18	55413440	55413840	2.47598224747729e-20
chr6	162964789	162965189	2.49877594280638e-20
chr14	68784805	68785205	2.49877594280638e-20
chr3	33377916	33378316	2.545957900082e-20
chr10	25556284	25556684	2.68025695727853e-20
chr7	132221403	132221803	2.68489474065955e-20
chr9	105154650	105155050	2.78090062376289e-20
chr6	134537110	134537510	2.79760470215237e-20
chr2	65456049	65456449	2.81409875687657e-20
chr14	49092292	49092692	2.87384656782558e-20
chr3	49924695	49925095	2.89090012780226e-20
chr10	103696457	103696857	2.91424038440416e-20
chr8	66123853	66124253	3.12242903927482e-20
chr5	72441805	72442205	3.12484865071779e-20
chr17	47225355	47225755	3.12484865071779e-20
chr10	122282365	122282765	3.13189539227004e-20
chr7	149218732	149219132	3.13244868325763e-20
chr11	124725813	124726213	3.15329993719904e-20
chr3	101950594	101950994	3.19822172228594e-20
chr11	73866517	73866917	3.22509077872151e-20
chr7	153858361	153858761	3.22638348391945e-20
chr6	11126895	11127295	3.23780740166543e-20
chr7	139734446	139734846	3.39971372380416e-20
chr7	32477332	32477732	3.47063821059541e-20
chr6	45650510	45650910	3.60454258203829e-20
chr10	94224714	94225114	3.69750431344142e-20
chr4	24112532	24112932	3.70843651436125e-20
chr17	47204763	47205163	3.81716505872299e-20
chr9	447665	448065	3.81716505872299e-20
chr14	103401473	103401873	3.87489688991695e-20
chr7	99208013	99208413	3.88140868002662e-20
chr6	99013068	99013468	3.99912346566236e-20
chr5	143009008	143009408	4.13830087574479e-20
chr10	113435855	113436255	4.19374181091292e-20
chr4	177596025	177596425	4.20070735692738e-20
chr1	246608910	246609310	4.34618591868492e-20
chr11	103529207	103529607	4.47150069376641e-20
chr2	24231488	24231888	4.50507138015231e-20
chr5	173714621	173715021	4.52660701319312e-20
chr11	12080104	12080504	4.55997369150633e-20
chr2	212052464	212052864	4.57610323744516e-20
chr3	182182720	182183120	4.7283889787997e-20
chr6	105748665	105749065	5.07022244539218e-20
chr3	172182071	172182471	5.08707843625844e-20
chr15	82936934	82937334	5.221860960463e-20
chr7	80942197	80942597	5.24619488986833e-20
chr6	8405996	8406396	5.2717711002177e-20
chr7	95608739	95609139	5.34701892993633e-20
chr2	149648610	149649010	5.36206378969848e-20
chr1	96865886	96866286	5.48164412535508e-20
chr8	88132495	88132895	5.62516167694994e-20
chr2	38505782	38506182	5.65159132738458e-20
chr13	31067809	31068209	5.67613209012374e-20
chr7	128796335	128796735	5.91150233313414e-20
chr10	80472325	80472725	5.93301688710715e-20
chr1	120529451	120529851	5.94478230950189e-20
chr2	145593927	145594327	6.27790845627092e-20
chr1	21696929	21697329	6.3915360584106e-20
chrX	140040367	140040767	6.49876109032261e-20
chr5	14185571	14185971	6.6902002767543e-20
chr7	129574465	129574865	6.69159230505597e-20
chr1	93567397	93567797	6.73062262114284e-20
chr1	212132055	212132455	6.73259370095741e-20
chr1	234657198	234657598	6.98918656360111e-20
chr12	92078118	92078518	7.02303006685833e-20
chr14	98909260	98909660	7.28411053675342e-20
chr7	28666151	28666551	7.3242246336183e-20
chr6	155224056	155224456	7.32679608833301e-20
chr1	34750086	34750486	7.35047464220991e-20
chr1	20426891	20427291	7.41796147876454e-20
chr1	151574932	151575332	7.50067681047616e-20
chr13	20993729	20994129	7.51356552926022e-20
chr4	127708949	127709349	7.79514663182784e-20
chr5	170581215	170581615	7.80576163988647e-20
chr3	119637939	119638339	7.98706571277553e-20
chr2	217934311	217934711	8.03491987365364e-20
chr13	111194662	111195062	8.10455620735067e-20
chr1	226816524	226816924	8.12443026128407e-20
chr15	38868282	38868682	8.23467706998831e-20
chr14	54312182	54312582	8.42806491847396e-20
chr8	23177057	23177457	8.4804027404547e-20
chr9	99430260	99430660	8.4804027404547e-20
chr11	8807550	8807950	8.53597083477166e-20
chr12	879628	880028	8.8697184992258e-20
chr2	9071034	9071434	8.87563128662927e-20
chr2	31384362	31384762	8.96138257749827e-20
chr10	78263479	78263879	9.05146038435999e-20
chr10	112815589	112815989	9.05285286840815e-20
chr7	31890797	31891197	9.21945640597029e-20
chr14	52801380	52801780	9.52587453810866e-20
chr4	107690203	107690603	9.65451093004177e-20
chr5	33679740	33680140	1.01586127985037e-19
chr11	119361304	119361704	1.01788536255307e-19
chr14	72529834	72530234	1.04918495016543e-19
chr5	34598176	34598576	1.05340450838999e-19
chr5	109877221	109877621	1.05340450838999e-19
chr7	135300909	135301309	1.05954437626256e-19
chr20	50440773	50441173	1.06981096378277e-19
chr7	2853084	2853484	1.07097215533783e-19
chr15	92541467	92541867	1.09911969182418e-19
chr7	46229455	46229855	1.13233924283098e-19
chr17	49146971	49147371	1.13237474175349e-19
chr1	84854349	84854749	1.15143430753809e-19
chr2	112920889	112921289	1.1564656675238e-19
chr18	55833536	55833936	1.18881712800585e-19
chr11	76700582	76700982	1.19429439198689e-19
chr3	196778805	196779205	1.19429439198689e-19
chr3	179768054	179768454	1.21729652069426e-19
chr18	56148376	56148776	1.24612266475137e-19
chr8	133645169	133645569	1.24612266475137e-19
chr4	86927799	86928199	1.26215849691263e-19
chr8	130672737	130673137	1.27501838276844e-19
chr12	11580515	11580915	1.28008343067288e-19
chr19	13637707	13638107	1.29446720879651e-19
chr7	132548516	132548916	1.31525613027732e-19
chrX	1462640	1463040	1.35053673863933e-19
chr2	61247196	61247596	1.37781613188844e-19
chr7	5766183	5766583	1.41673450781895e-19
chr2	39772435	39772835	1.42618127161065e-19
chr6	135936652	135937052	1.44523835425695e-19
chr15	68492812	68493212	1.46028873141804e-19
chr22	42184914	42185314	1.466834309748e-19
chr8	139370266	139370666	1.47304984653471e-19
chr6	142881846	142882246	1.47423125859182e-19
chr7	150302957	150303357	1.49170942445927e-19
chr6	38283667	38284067	1.51643408450666e-19
chr7	133829332	133829732	1.52079023544431e-19
chr11	59778256	59778656	1.52694077466548e-19
chr6	108621065	108621465	1.5551678908505e-19
chr20	41058400	41058800	1.59845683005541e-19
chr10	86821587	86821987	1.6133226752496e-19
chr5	132094722	132095122	1.61441924884584e-19
chr17	13462242	13462642	1.7293593510106e-19
chr21	17492038	17492438	1.72988257208438e-19
chr7	151808878	151809278	1.73303687278125e-19
chr12	90210990	90211390	1.79932385753628e-19
chr13	34359081	34359481	1.87189154500082e-19
chr8	125191829	125192229	1.87583439868397e-19
chr14	70515808	70516208	1.88018532866835e-19
chr14	102527465	102527865	1.88698521643938e-19
chr6	7618334	7618734	1.90085267355273e-19
chr9	98169085	98169485	1.93718933709056e-19
chr18	75408853	75409253	1.98175020936572e-19
chr9	89153609	89154009	1.990730537694e-19
chr2	157792690	157793090	2.05282426679886e-19
chr2	69298238	69298638	2.06103594762451e-19
chr3	149494530	149494930	2.06590453523108e-19
chr8	40172736	40173136	2.13565594841797e-19
chr4	151753142	151753542	2.25313343671655e-19
chr11	130611863	130612263	2.25510127847504e-19
chr3	105598054	105598454	2.3804315093249e-19
chr1	13798808	13799208	2.39095001270465e-19
chr14	74697555	74697955	2.39483265829182e-19
chr4	121256370	121256770	2.41496322407725e-19
chr21	25901584	25901984	2.41816565199336e-19
chr7	130292902	130293302	2.43301611433671e-19
chr14	76641062	76641462	2.4535900140374e-19
chr12	2613712	2614112	2.51781057280602e-19
chr16	81158988	81159388	2.54888478959456e-19
chr17	62093465	62093865	2.59371369712772e-19
chr10	17673754	17674154	2.60853622839341e-19
chr7	6077155	6077555	2.65350576550953e-19
chr5	132979564	132979964	2.71120387266207e-19
chr3	186752943	186753343	2.72708532796748e-19
chr1	209884661	209885061	2.76821210480691e-19
chr18	70333735	70334135	2.77109231587138e-19
chr20	43782138	43782538	2.77642499769167e-19
chr4	8538700	8539100	2.96768620251672e-19
chr3	72231418	72231818	2.96924783276779e-19
chr2	105104158	105104558	3.02750790104439e-19
chr17	54948369	54948769	3.08536229624639e-19
chr1	59122560	59122960	3.15791157376396e-19
chr13	100707912	100708312	3.22810192909951e-19
chr15	87764878	87765278	3.23258206007422e-19
chr4	24991047	24991447	3.27521975235112e-19
chr5	135241948	135242348	3.28700604562137e-19
chr10	111093718	111094118	3.31620823238514e-19
chr16	72637329	72637729	3.40973733852375e-19
chr10	97217950	97218350	3.42531730150737e-19
chr6	15132769	15133169	3.56666903873913e-19
chr10	86888922	86889322	3.64998388898116e-19
chr10	110414670	110415070	3.72037577128687e-19
chr7	100444389	100444789	3.72974345366266e-19
chr9	105299396	105299796	3.81498198060953e-19
chr1	93694098	93694498	3.84888584931677e-19
chr2	11950260	11950660	3.90820222962163e-19
chr3	188687445	188687845	3.93662263946063e-19
chr2	37283190	37283590	4.00672412395105e-19
chr6	6790897	6791297	4.11608127504628e-19
chr4	24382373	24382773	4.24349598781851e-19
chr17	62179535	62179935	4.29128883602198e-19
chr3	116059689	116060089	4.33360733420377e-19
chr5	10524681	10525081	4.41376301343916e-19
chr7	135670144	135670544	4.44771054014361e-19
chr6	139407763	139408163	4.50643174724899e-19
chr11	133978777	133979177	4.50857382512122e-19
chr1	120465909	120466309	4.51647926190672e-19
chr6	22892482	22892882	4.57815889150922e-19
chr12	28780048	28780448	4.62408016931171e-19
chr7	20219669	20220069	4.73497746512678e-19
chr14	90675360	90675760	4.76666760376131e-19
chr7	74133657	74134057	4.90727227110333e-19
chr12	106126556	106126956	4.9385187012422e-19
chr4	52838159	52838559	5.01060282772167e-19
chr12	111443552	111443952	5.05852626958795e-19
chr9	112867759	112868159	5.09953910848445e-19
chr1	241918877	241919277	5.22449774996725e-19
chr4	121668328	121668728	5.24221802930081e-19
chr1	26744053	26744453	5.36992893556675e-19
chr3	81684729	81685129	5.53549362726089e-19
chr8	141026776	141027176	5.56713128670223e-19
chr12	79983459	79983859	5.81087514367094e-19
chr9	111965447	111965847	5.88852873301241e-19
chr20	38109884	38110284	6.27547313211203e-19
chr10	110326685	110327085	6.27991665801512e-19
chr3	151395799	151396199	6.40716763898456e-19
chr11	94730179	94730579	6.52586412587075e-19
chr9	72557510	72557910	6.59096940194363e-19
chr8	1755586	1755986	6.61961619482531e-19
chr11	16788194	16788594	6.97095682532026e-19
chr16	70392095	70392495	7.05162272185805e-19
chr5	137470625	137471025	7.06777046112652e-19
chr8	11788052	11788452	7.07687643766374e-19
chr2	170162221	170162621	7.12854007865498e-19
chr10	14220043	14220443	7.30666543366855e-19
chr9	116594540	116594940	7.38790791764412e-19
chr10	69382808	69383208	7.38949376046287e-19
chr16	19912803	19913203	7.40310286953023e-19
chr12	52993041	52993441	7.42365782786334e-19
chr10	100148570	100148970	7.46590789815206e-19
chrX	152896384	152896784	7.55826516840913e-19
chr3	139906440	139906840	7.62333482439923e-19
chrX	123818320	123818720	7.91738703807233e-19
chr1	12480720	12481120	8.36918784749562e-19
chr10	132665958	132666358	8.50244105792041e-19
chr3	45981340	45981740	8.52295715325087e-19
chr17	68318326	68318726	8.69772086552199e-19
chr1	55127924	55128324	8.7868495656133e-19
chr2	33552759	33553159	8.81135052941397e-19
chr12	112096632	112097032	9.00615153864522e-19
chr6	83183398	83183798	9.23545878234108e-19
chr9	86734831	86735231	9.30190514536298e-19
chr3	161217505	161217905	9.3348375500772e-19
chr10	36494385	36494785	9.64793173919621e-19
chr4	152259856	152260256	9.65094245171314e-19
chr7	5626012	5626412	9.7124064003714e-19
chr19	24074762	24075162	9.75038448721552e-19
chr20	37294961	37295361	9.77806072058955e-19
chr7	30888730	30889130	9.80258681199914e-19
chr13	80469805	80470205	1.02164332205301e-18
chr4	40404656	40405056	1.02854687726486e-18
chr4	75985129	75985529	1.03721893696166e-18
chr2	69934301	69934701	1.04042534934125e-18
chr6	161186070	161186470	1.05205943169864e-18
chr5	87151510	87151910	1.09421318249648e-18
chr6	15588927	15589327	1.15316067616022e-18
chrX	50827999	50828399	1.17056232306927e-18
chr21	35198023	35198423	1.18850358472031e-18
chr3	140467030	140467430	1.19026411430519e-18
chr1	192951961	192952361	1.19960527313325e-18
chr1	74463615	74464015	1.22799227459828e-18
chr7	35828875	35829275	1.23950658769943e-18
chr2	152247295	152247695	1.23982925629626e-18
chr2	237687597	237687997	1.26211656237293e-18
chr7	73582006	73582406	1.26620919257777e-18
chr20	38604881	38605281	1.28394518010851e-18
chr5	132251393	132251793	1.29692394397146e-18
chr4	95129939	95130339	1.31104067383765e-18
chr11	34302473	34302873	1.34561054842739e-18
chr11	11229662	11230062	1.34989602547344e-18
chr7	139598669	139599069	1.37331067730328e-18
chr6	166567054	166567454	1.3909621895357e-18
chr2	47534206	47534606	1.39572884684821e-18
chr10	3763189	3763589	1.39852040081261e-18
chr10	80155242	80155642	1.42005247928041e-18
chr8	42579492	42579892	1.42080805620668e-18
chr20	50913965	50914365	1.43646706337678e-18
chr10	103850202	103850602	1.44119917296109e-18
chr1	46134769	46135169	1.4708490881767e-18
chr12	96140106	96140506	1.50505924210392e-18
chrX	19710108	19710508	1.51225776900065e-18
chr2	96556907	96557307	1.55115431816086e-18
chr6	4059152	4059552	1.5647175240918e-18
chr7	72695112	72695512	1.57482951831782e-18
chr6	16215483	16215883	1.57749706322677e-18
chr14	67680107	67680507	1.58439357649316e-18
chr11	26778191	26778591	1.58719860333455e-18
chr4	183492644	183493044	1.59566669597066e-18
chr2	121858398	121858798	1.60237335048888e-18
chr3	53721179	53721579	1.60442281690765e-18
chr15	88440046	88440446	1.621146193123e-18
chr3	149703025	149703425	1.62567702827483e-18
chr10	33706216	33706616	1.63319676561016e-18
chr14	50333017	50333417	1.65006198120298e-18
chr9	108551324	108551724	1.65353175337564e-18
chr7	74187905	74188305	1.65673169734999e-18
chr16	58110708	58111108	1.69054627624224e-18
chr10	103272962	103273362	1.72146516752157e-18
chr3	135887241	135887641	1.72146516752157e-18
chr9	77588313	77588713	1.82145155321e-18
chr8	70335915	70336315	1.83404485310476e-18
chr1	41073999	41074399	1.83404782223669e-18
chr14	75123973	75124373	1.86837926211848e-18
chr19	46670855	46671255	1.87403507637992e-18
chr7	32669594	32669994	1.8968760806072e-18
chr10	62577586	62577986	1.90810306098274e-18
chr14	65180426	65180826	1.94023601530925e-18
chr10	96995910	96996310	1.95752278970232e-18
chr5	11452836	11453236	2.00395373318062e-18
chr3	157066720	157067120	2.0457528674155e-18
chr7	2876013	2876413	2.04879905530919e-18
chr4	24070102	24070502	2.07373221879319e-18
chr12	64181442	64181842	2.0756532876114e-18
chr8	125342240	125342640	2.10023497475848e-18
chr20	45489113	45489513	2.10185290582602e-18
chr11	19995085	19995485	2.12769761807677e-18
chr7	108083980	108084380	2.18791045037606e-18
chr10	103446098	103446498	2.19771707060177e-18
chr9	98022461	98022861	2.28436081101145e-18
chr7	159227456	159227856	2.33574023874637e-18
chr9	132042358	132042758	2.38693313592982e-18
chr2	109164864	109165264	2.38693313592982e-18
chr1	52833538	52833938	2.40953179491445e-18
chr14	50085938	50086338	2.48387226601814e-18
chr7	99036561	99036961	2.51035682496987e-18
chr7	44383525	44383925	2.59891964734222e-18
chr1	9438531	9438931	2.62776393345411e-18
chr17	76716070	76716470	2.63893907461056e-18
chr4	151659201	151659601	2.68402493498082e-18
chr12	67811449	67811849	2.7079277783168e-18
chr4	48635293	48635693	2.72653859540509e-18
chr10	101961497	101961897	2.74083352244753e-18
chr7	124652265	124652665	2.81140146891755e-18
chr1	157969479	157969879	2.81773906287821e-18
chr16	20910766	20911166	2.82282207140217e-18
chr14	94100865	94101265	2.83127504506233e-18
chr10	97422865	97423265	2.85991506586402e-18
chr14	77638672	77639072	2.8873197814743e-18
chr10	119250627	119251027	2.94053352842268e-18
chr4	80017399	80017799	2.94531217506352e-18
chr7	130838706	130839106	3.03965309411569e-18
chr4	77007363	77007763	3.06250129130032e-18
chr12	58877155	58877555	3.07134542655465e-18
chr12	122464261	122464661	3.12893191539004e-18
chr4	74109529	74109929	3.12893191539004e-18
chr14	68675191	68675591	3.14415329107809e-18
chr19	40147592	40147992	3.15954443810395e-18
chr3	56955568	56955968	3.1975062265058e-18
chr3	27521451	27521851	3.21727887373986e-18
chr2	220835591	220835991	3.22563742195823e-18
chr3	123535531	123535931	3.25238383961677e-18
chr3	138412801	138413201	3.25674561270464e-18
chr20	36808786	36809186	3.29149115654548e-18
chr4	140300250	140300650	3.30740201549182e-18
chr12	118402294	118402694	3.39920824269973e-18
chr2	159497231	159497631	3.48017202880143e-18
chr9	104906809	104907209	3.5743077647473e-18
chr1	41546670	41547070	3.5903029822341e-18
chr10	77702143	77702543	3.61725284798346e-18
chr14	33523086	33523486	3.62788451651048e-18
chr7	27808598	27808998	3.66710816007876e-18
chr2	27010756	27011156	3.73982100176234e-18
chr3	123692146	123692546	3.74849316415461e-18
chr17	1988906	1989306	3.82257115203118e-18
chr13	46341016	46341416	3.85760215195163e-18
chrX	103640395	103640795	3.86143040324792e-18
chr20	5195700	5196100	3.87007412234889e-18
chr12	50532731	50533131	3.88181051694586e-18
chr9	106885487	106885887	3.8971562943885e-18
chr11	34331375	34331775	3.91744221984811e-18
chr9	2574259	2574659	3.98476854865721e-18
chr10	31004902	31005302	4.01144786955334e-18
chr7	51255491	51255891	4.02588005475549e-18
chr8	129697917	129698317	4.05212334290884e-18
chr8	70130614	70131014	4.06251839326556e-18
chr16	10961198	10961598	4.06706776676371e-18
chr11	15800069	15800469	4.07290961126081e-18
chr10	44334791	44335191	4.1035119988237e-18
chr2	217370395	217370795	4.13981806917257e-18
chr7	68245800	68246200	4.14361192561171e-18
chr4	109410770	109411170	4.15221174770617e-18
chr7	135685341	135685741	4.26773099034871e-18
chr13	44710584	44710984	4.29803785730689e-18
chr17	27363945	27364345	4.42869593152098e-18
chr10	119521809	119522209	4.57608860912792e-18
chr13	44364617	44365017	4.60331838562081e-18
chr9	107755318	107755718	4.66487074415332e-18
chr9	35848270	35848670	4.7104724474042e-18
chr9	135023418	135023818	4.73137676849813e-18
chr6	128487811	128488211	4.86031102866946e-18
chr1	55362551	55362951	4.94776172450678e-18
chr13	44128563	44128963	5.00724510813779e-18
chr8	81266477	81266877	5.05455565779073e-18
chr3	124878766	124879166	5.10199589832179e-18
chr16	67268225	67268625	5.23083423081018e-18
chr1	226814983	226815383	5.2535439939416e-18
chr20	34948020	34948420	5.28530790251759e-18
chr2	129929683	129930083	5.33587676552324e-18
chr20	62623786	62624186	5.41368809421426e-18
chr6	150293472	150293872	5.50541493128508e-18
chr17	73798149	73798549	5.65291023329812e-18
chr6	139764630	139765030	5.66050912029325e-18
chr11	13118153	13118553	5.6869761112104e-18
chr9	85423446	85423846	5.74340732658318e-18
chr10	10805334	10805734	5.78222986933328e-18
chr19	50508577	50508977	5.82130492738827e-18
chr3	150073457	150073857	5.9817001651575e-18
chr14	32010537	32010937	6.00156585808811e-18
chr3	129992735	129993135	6.00156585808811e-18
chr19	29587564	29587964	6.02771291527112e-18
chr19	16160843	16161243	6.05241107033607e-18
chr3	23650222	23650622	6.18509673606107e-18
chr14	26709006	26709406	6.29726503624697e-18
chr1	206589861	206590261	6.56333989115834e-18
chr12	58030857	58031257	6.76555351843941e-18
chr1	244435791	244436191	6.92038051778938e-18
chr10	37379988	37380388	6.92540757411123e-18
chr11	121534882	121535282	6.95282826963578e-18
chr3	69178791	69179191	7.040049899013e-18
chrX	104351325	104351725	7.05459370380085e-18
chr7	140316075	140316475	7.06870631419295e-18
chr5	110378057	110378457	7.09628694070565e-18
chr12	124752313	124752713	7.13001013103706e-18
chr18	49690445	49690845	7.17759916701123e-18
chr4	158161583	158161983	7.30131769411296e-18
chr11	69949364	69949764	7.30131769411296e-18
chr11	113049194	113049594	7.3211066129102e-18
chr1	150611500	150611900	7.3459322564934e-18
chr7	22156207	22156607	7.39046881303796e-18
chr5	150790224	150790624	7.40527995352478e-18
chr11	22634786	22635186	7.42917226807491e-18
chr6	112357885	112358285	7.6964710648342e-18
chr17	2240057	2240457	7.80990660909797e-18
chr14	91858554	91858954	7.83901955739566e-18
chr8	121600072	121600472	7.92740625083656e-18
chr3	15300748	15301148	8.0443190867109e-18
chr1	166980821	166981221	8.07564395740806e-18
chr15	85646484	85646884	8.14060409892624e-18
chr12	127811947	127812347	8.27452628615748e-18
chr15	22968361	22968761	8.58296293768002e-18
chr3	169575311	169575711	8.5988225653859e-18
chr20	62381150	62381550	8.87392972277816e-18
chr3	14410631	14411031	9.04282537197867e-18
chr5	143001979	143002379	9.22461327376128e-18
chr2	44958918	44959318	9.30217731110095e-18
chr16	29943987	29944387	9.35741707842197e-18
chr1	48852985	48853385	9.40512833130151e-18
chr5	142799792	142800192	9.74846006309359e-18
chr3	64229921	64230321	9.82868525849387e-18
chr6	109296578	109296978	9.87285418319145e-18
chr11	130166417	130166817	9.87458020373552e-18
chr3	142615162	142615562	1.00448951139917e-17
chr7	69367731	69368131	1.02251738191227e-17
chr10	99888587	99888987	1.04324387232383e-17
chr20	57322957	57323357	1.05085391064225e-17
chr7	134174736	134175136	1.05556294876696e-17
chr5	142474763	142475163	1.05990746847429e-17
chr4	179110334	179110734	1.05990746847429e-17
chr6	42224467	42224867	1.06065618108745e-17
chr8	81227407	81227807	1.07299186159926e-17
chr3	10437197	10437597	1.07327127089263e-17
chr17	17958271	17958671	1.08036523466367e-17
chr3	149017242	149017642	1.08270674123728e-17
chr18	70384239	70384639	1.08586501108694e-17
chr17	42845800	42846200	1.09679852484514e-17
chr4	168587650	168588050	1.10504730244272e-17
chr7	131948563	131948963	1.10504730244272e-17
chr11	3995965	3996365	1.10504730244272e-17
chr5	134547550	134547950	1.11312636911274e-17
chr16	23466440	23466840	1.13036817313105e-17
chr17	32569189	32569589	1.13375217443705e-17
chr5	96572811	96573211	1.15219951627973e-17
chr2	212708369	212708769	1.172247995319e-17
chr17	50661779	50662179	1.18457398239161e-17
chr17	28926012	28926412	1.26412612454286e-17
chr3	43531872	43532272	1.27902599365607e-17
chr1	43822005	43822405	1.33184855307336e-17
chr3	43872330	43872730	1.35993472540538e-17
chr20	36465407	36465807	1.43449536564435e-17
chrX	2423263	2423663	1.44595616069357e-17
chr3	193883483	193883883	1.46106242423559e-17
chr9	27117718	27118118	1.46194620639468e-17
chr20	2315045	2315445	1.47723945701465e-17
chr9	133168499	133168899	1.4867161478888e-17
chr12	29617019	29617419	1.492014135067e-17
chr2	215843537	215843937	1.50747685669125e-17
chr4	23438805	23439205	1.51275355774496e-17
chrX	130771925	130772325	1.53535463925324e-17
chr2	183284662	183285062	1.53631608745485e-17
chr2	159982230	159982630	1.55154057416831e-17
chr11	2933341	2933741	1.58697721067816e-17
chr2	29485685	29486085	1.6406816167227e-17
chr2	102062215	102062615	1.7104935755739e-17
chr1	209485084	209485484	1.7108446955851e-17
chr16	13994473	13994873	1.71744698461272e-17
chr10	61923466	61923866	1.74675099576253e-17
chr3	190205715	190206115	1.74818078705016e-17
chr20	7924773	7925173	1.75286213796171e-17
chr8	23798404	23798804	1.75932052849777e-17
chr13	31053098	31053498	1.77674126264777e-17
chr15	65411493	65411893	1.814954688481e-17
chr9	121871403	121871803	1.82175140551698e-17
chr5	131466267	131466667	1.8526887324143e-17
chr15	51121123	51121523	1.85586979462476e-17
chr17	44234874	44235274	1.87143416881132e-17
chr4	40038951	40039351	1.8768119578094e-17
chr10	21285648	21286048	1.88017767672109e-17
chr4	168636477	168636877	1.97693385895763e-17
chr2	99420664	99421064	2.0132401783049e-17
chr2	25078463	25078863	2.07595268494362e-17
chr1	67682814	67683214	2.10762522844573e-17
chr13	45395767	45396167	2.11402292769737e-17
chrX	134718314	134718714	2.12525834761098e-17
chr7	42189507	42189907	2.1587707245208e-17
chr6	29995445	29995845	2.17892519479674e-17
chr7	38169882	38170282	2.19966521504917e-17
chr11	121829232	121829632	2.20030026481716e-17
chr11	69541841	69542241	2.20492033665048e-17
chr12	31052677	31053077	2.2441851448164e-17
chr6	148935704	148936104	2.25009171303279e-17
chr17	57211557	57211957	2.28804333807128e-17
chr13	46489702	46490102	2.3140327448701e-17
chr8	125556330	125556730	2.34264149328752e-17
chr1	203507221	203507621	2.34264149328752e-17
chr11	103609387	103609787	2.34264149328752e-17
chr7	114889609	114890009	2.34339609384446e-17
chr5	147404242	147404642	2.35170695213811e-17
chr18	34767567	34767967	2.389838905031e-17
chr4	146212746	146213146	2.39995530416611e-17
chr1	96416167	96416567	2.47697071499816e-17
chr7	47941427	47941827	2.50159896088168e-17
chr18	74806695	74807095	2.54569084193556e-17
chr17	40486045	40486445	2.5543701591467e-17
chr12	69685852	69686252	2.59306724295498e-17
chr20	49989278	49989678	2.59595349377231e-17
chr20	5657586	5657986	2.65970690822731e-17
chr16	5216532	5216932	2.66996771976327e-17
chr12	90253724	90254124	2.69484915276435e-17
chr2	69652170	69652570	2.70592779352797e-17
chr22	22085744	22086144	2.72548251915838e-17
chr20	36035835	36036235	2.74987793255988e-17
chr3	110814911	110815311	2.80112431006961e-17
chr1	151210871	151211271	2.81918627771824e-17
chr20	19952364	19952764	2.83181879136855e-17
chr7	151039242	151039642	2.86440666979988e-17
chr4	122963234	122963634	2.91661654322194e-17
chr15	74506189	74506589	2.92542239105139e-17
chr10	5595978	5596378	2.92918927278992e-17
chr8	142628077	142628477	2.97415554288774e-17
chr7	106823742	106824142	2.987069059487e-17
chr17	28018714	28019114	3.0152375123047e-17
chr6	73722657	73723057	3.12487311895531e-17
chr4	8547392	8547792	3.14345970910281e-17
chrX	119374755	119375155	3.15533661845381e-17
chr7	64849512	64849912	3.15685104012289e-17
chr1	193115627	193116027	3.17752146920686e-17
chr14	50045104	50045504	3.19050180398453e-17
chr8	52695311	52695711	3.25903514018106e-17
chr1	89724936	89725336	3.27892598633563e-17
chr11	35083572	35083972	3.30833645911512e-17
chr14	31273822	31274222	3.34245333173348e-17
chr15	74193284	74193684	3.35197733620451e-17
chr2	30113597	30113997	3.36369267334313e-17
chr15	88393827	88394227	3.38113455947812e-17
chr4	147831770	147832170	3.39550534983091e-17
chr7	28623410	28623810	3.42197729248843e-17
chr4	11480634	11481034	3.4272075792668e-17
chr7	55493353	55493753	3.42807095094024e-17
chr1	172948458	172948858	3.44096568591732e-17
chr19	48543192	48543592	3.57753920588602e-17
chr8	22178757	22179157	3.73105811412978e-17
chr1	151980549	151980949	3.76171116042768e-17
chr7	39507870	39508270	3.81887786549373e-17
chr13	105991550	105991950	3.8401804961123e-17
chr16	71360395	71360795	3.85532524210163e-17
chr18	45402672	45403072	3.90087278043072e-17
chr20	17843454	17843854	3.95955942820723e-17
chr15	39079424	39079824	3.97619586905961e-17
chr6	7992278	7992678	3.98533313911773e-17
chr7	143375409	143375809	3.98894115339066e-17
chr5	135222183	135222583	4.03025024276626e-17
chr1	152167866	152168266	4.03986532893735e-17
chr12	89769163	89769563	4.15944051994369e-17
chr2	221517560	221517960	4.2089920613708e-17
chr5	1489220	1489620	4.25271606712394e-17
chr17	27376669	27377069	4.30922876853412e-17
chr20	4045657	4046057	4.35350489717576e-17
chr3	128624745	128625145	4.47516268681858e-17
chr11	12086562	12086962	4.50470282622611e-17
chr12	93137999	93138399	4.52633113578812e-17
chr3	188720593	188720993	4.53090873812762e-17
chr1	111234898	111235298	4.56059681803104e-17
chr17	39939889	39940289	4.61135976776025e-17
chr12	51394122	51394522	4.68912979485792e-17
chr10	60423969	60424369	4.734918552432e-17
chr1	27650764	27651164	4.79621282170001e-17
chrX	16185659	16186059	5.00991475039936e-17
chr17	81582351	81582751	5.01388348972055e-17
chr20	32439391	32439791	5.02557443101106e-17
chr8	133294278	133294678	5.03687757862916e-17
chr2	234047440	234047840	5.18247465598187e-17
chr1	226365911	226366311	5.20254160810822e-17
chr7	98802059	98802459	5.28061486891774e-17
chr5	9059872	9060272	5.33413204374007e-17
chr4	25884306	25884706	5.35275187211428e-17
chr17	50279114	50279514	5.35633023274869e-17
chrX	119502818	119503218	5.36298575784506e-17
chr7	151592912	151593312	5.4186117070624e-17
chr5	10704917	10705317	5.45463317304325e-17
chr15	90004749	90005149	5.58684662730652e-17
chr1	36128602	36129002	5.59543606268161e-17
chr7	107035377	107035777	5.59869065225565e-17
chr3	12155824	12156224	5.6680015138104e-17
chr20	51660880	51661280	5.70367280790947e-17
chr1	230308055	230308455	5.73615656345392e-17
chr14	68361219	68361619	5.76614260874562e-17
chr12	103802318	103802718	5.81847025846426e-17
chr11	77752515	77752915	5.94679725509343e-17
chr2	99448565	99448965	5.99956938216897e-17
chr7	148540039	148540439	6.09861210390605e-17
chr14	51382443	51382843	6.10672642828162e-17
chr4	88623204	88623604	6.10694907313683e-17
chr5	96881686	96882086	6.20244433108886e-17
chr9	21933937	21934337	6.28056877967787e-17
chr1	68378439	68378839	6.32185189284166e-17
chr1	7281825	7282225	6.36206913003674e-17
chr14	68286651	68287051	6.38718256295652e-17
chr17	42814928	42815328	6.40471900457385e-17
chr16	46639598	46639998	6.40784867632247e-17
chr16	12643956	12644356	6.43320766818257e-17
chr5	71865182	71865582	6.46335397038753e-17
chr9	3809719	3810119	6.48504079157068e-17
chr3	123667816	123668216	6.49533727628079e-17
chr1	226002511	226002911	6.52175479543662e-17
chr20	34891171	34891571	6.65583950937121e-17
chr18	51390919	51391319	6.70631058737265e-17
chr6	43798803	43799203	6.74067721047658e-17
chr3	43919006	43919406	6.81334360992133e-17
chr1	9700306	9700706	6.82237719765162e-17
chr10	28734992	28735392	6.85362810078946e-17
chr2	74658510	74658910	6.91421187845829e-17
chr20	47331363	47331763	7.01115676704807e-17
chr3	192887011	192887411	7.42880639728992e-17
chr6	127300391	127300791	7.43409689244371e-17
chr1	201137617	201138017	7.49945944034099e-17
chr7	155731369	155731769	7.55028431987674e-17
chr11	112248190	112248590	7.65639981308689e-17
chr14	96246394	96246794	7.86173869319972e-17
chr3	159951530	159951930	8.12508038515047e-17
chr1	173341232	173341632	8.23045519481889e-17
chr7	53596239	53596639	8.31188854047849e-17
chr11	120124947	120125347	8.31346916861328e-17
chr1	205951175	205951575	8.37020431942922e-17
chr8	100502317	100502717	8.38001824063013e-17
chr1	150613530	150613930	8.38448105414386e-17
chr20	41287330	41287730	8.43346421739098e-17
chr1	166915911	166916311	8.47758431780207e-17
chr2	204280418	204280818	8.4968459731448e-17
chr2	150472522	150472922	8.642466254373e-17
chr4	52643813	52644213	8.65595646111724e-17
chr11	587951	588351	9.10149439576452e-17
chr3	113117444	113117844	9.19464227112013e-17
chr9	128316386	128316786	9.28851149923742e-17
chr2	197159614	197160014	9.36078923759125e-17
chr10	85527890	85528290	9.40275578513957e-17
chr2	174263995	174264395	9.6124373687881e-17
chr2	234919728	234920128	9.65905703069833e-17
chr1	26582705	26583105	9.67665178147e-17
chr7	32750447	32750847	1.0118135775525e-16
chr11	34251040	34251440	1.01319669956896e-16
chr20	51554549	51554949	1.01711543160775e-16
chr1	30816581	30816981	1.01711543160775e-16
chr11	26947351	26947751	1.03012817955887e-16
chr1	86846239	86846639	1.05475193509798e-16
chr13	106319008	106319408	1.06049623981933e-16
chr13	43686537	43686937	1.06927479815948e-16
chr13	98484839	98485239	1.09461874213091e-16
chr2	178238078	178238478	1.10170424657352e-16
chr1	204438632	204439032	1.14144123480578e-16
chr4	104524595	104524995	1.16836682677141e-16
chr3	134427368	134427768	1.16963681782786e-16
chr8	116574837	116575237	1.21287360939355e-16
chr6	134853241	134853641	1.21655387552615e-16
chr6	215589	215989	1.21678772574966e-16
chr2	234335801	234336201	1.24021502523261e-16
chr13	95271160	95271560	1.26297614637626e-16
chr1	84402094	84402494	1.28303669135264e-16
chr8	129236552	129236952	1.28602956106968e-16
chr1	36140596	36140996	1.30813088593398e-16
chr5	57383218	57383618	1.31679437858121e-16
chr9	95644413	95644813	1.33552947077274e-16
chr17	57623092	57623492	1.35442630138205e-16
chr11	11731632	11732032	1.38380352878572e-16
chr2	216918072	216918472	1.40360925234065e-16
chr7	34837732	34838132	1.40797128932359e-16
chr10	75530330	75530730	1.41587333724544e-16
chr9	115109459	115109859	1.41709933154522e-16
chr9	114177673	114178073	1.45389594476178e-16
chr5	150263896	150264296	1.46118671963239e-16
chr14	100747049	100747449	1.47007541000998e-16
chr2	200455477	200455877	1.54004433834519e-16
chr3	185207892	185208292	1.54108918594398e-16
chr1	182956195	182956595	1.54816764933789e-16
chr12	96197953	96198353	1.56111251251427e-16
chr7	104957087	104957487	1.57080787092924e-16
chr10	127945346	127945746	1.6375321104739e-16
chr2	223469295	223469695	1.67378356339953e-16
chr2	223846577	223846977	1.74358870966674e-16
chr2	29766219	29766619	1.74539260092583e-16
chr7	150788378	150788778	1.76354689609604e-16
chr10	60606627	60607027	1.7923731884618e-16
chr5	147439245	147439645	1.85677248687073e-16
chr1	183600215	183600615	1.86171810323394e-16
chr7	30799764	30800164	1.87332417282269e-16
chr12	121992206	121992606	1.87660292277436e-16
chr11	126110212	126110612	1.87815231337685e-16
chr12	89370813	89371213	1.90505072979494e-16
chrX	65706315	65706715	1.99460581015562e-16
chr14	61584222	61584622	2.02182113787104e-16
chr17	47707389	47707789	2.03782320870234e-16
chr15	74863618	74864018	2.06104986138358e-16
chr1	192559387	192559787	2.06336157000885e-16
chr6	30095496	30095896	2.08712835766515e-16
chr2	26008992	26009392	2.08835260649565e-16
chr17	30586909	30587309	2.09251138847268e-16
chr4	56099350	56099750	2.10750927253647e-16
chr3	161108819	161109219	2.11156908469632e-16
chr15	45640595	45640995	2.12943700191122e-16
chr6	111727034	111727434	2.15264637955125e-16
chr17	72615012	72615412	2.22869187664166e-16
chr2	123500307	123500707	2.23962391627022e-16
chr20	5848744	5849144	2.24624524367286e-16
chr16	24850551	24850951	2.26080717577876e-16
chr10	4316452	4316852	2.27811852194402e-16
chr8	43171729	43172129	2.30270547941355e-16
chr12	108854468	108854868	2.34699870171939e-16
chr13	106379035	106379435	2.39320489577185e-16
chr21	33419530	33419930	2.45387634877284e-16
chr10	5950553	5950953	2.48638280884057e-16
chr8	56876229	56876629	2.49423902340227e-16
chr3	141331688	141332088	2.49827763690897e-16
chr4	38142090	38142490	2.5128600455635e-16
chr8	29991000	29991400	2.51923396985842e-16
chr3	73029277	73029677	2.53575344262159e-16
chr17	42472980	42473380	2.5627492542957e-16
chr7	102080244	102080644	2.57726638164988e-16
chr14	102824763	102825163	2.59506617708612e-16
chr3	173977672	173978072	2.6012536153614e-16
chr8	130366267	130366667	2.61133106142071e-16
chr7	98354457	98354857	2.61428820040956e-16
chr7	51019276	51019676	2.61757567651061e-16
chr2	197181464	197181864	2.65034307754559e-16
chr5	140131925	140132325	2.68562616769316e-16
chr15	42679247	42679647	2.70885123549624e-16
chr7	13240364	13240764	2.72395007522253e-16
chr1	39981900	39982300	2.73111210144743e-16
chr17	40915198	40915598	2.77444905936241e-16
chr2	235378256	235378656	2.7833655258009e-16
chr13	98581971	98582371	2.80522591388746e-16
chr2	128978262	128978662	2.8218864818475e-16
chr14	63949719	63950119	2.83729442741997e-16
chr10	132096202	132096602	2.9031817815822e-16
chr7	50832792	50833192	2.95022477302603e-16
chr16	72819310	72819710	3.03297028097614e-16
chr1	109499656	109500056	3.06761730104179e-16
chr1	153553833	153554233	3.11630562929652e-16
chr1	44294471	44294871	3.13247477429368e-16
chr4	168451730	168452130	3.13794130454341e-16
chr3	58998476	58998876	3.14175838456222e-16
chr1	8679316	8679716	3.14175838456222e-16
chrX	72029818	72030218	3.16651502292947e-16
chr12	105474671	105475071	3.16651502292947e-16
chr5	111997805	111998205	3.18755653391437e-16
chr6	134673520	134673920	3.1947154835591e-16
chr5	113034374	113034774	3.1947154835591e-16
chr18	32383069	32383469	3.23019439669152e-16
chr1	28112740	28113140	3.23581089190441e-16
chr16	30051425	30051825	3.24092248272634e-16
chr9	27194403	27194803	3.35728659797192e-16
chr7	123769374	123769774	3.47668820323509e-16
chr14	55884744	55885144	3.50255502559821e-16
chr2	23497038	23497438	3.52068979427944e-16
chr10	100043358	100043758	3.60807847771826e-16
chr12	12510138	12510538	3.6502316724629e-16
chr1	181099538	181099938	3.69462806470963e-16
chr2	240205344	240205744	3.69711156728951e-16
chr20	24773666	24774066	3.7040868406023e-16
chr7	150400138	150400538	3.71239971750401e-16
chr18	33756176	33756576	3.74065066978562e-16
chr17	60373047	60373447	3.74517219470326e-16
chr9	115155062	115155462	3.7602100559499e-16
chr8	135004755	135005155	3.79455450859459e-16
chr3	59759529	59759929	3.81794282209846e-16
chr1	177246852	177247252	3.84412231237421e-16
chr17	65850483	65850883	3.85692603082579e-16
chr1	46508733	46509133	3.89807477518316e-16
chr16	67055732	67056132	3.99344133427519e-16
chr3	38349672	38350072	3.99839638978611e-16
chr6	134534573	134534973	4.00164133950567e-16
chr5	73093990	73094390	4.03232327827649e-16
chr14	91228070	91228470	4.1235635743936e-16
chr9	88399467	88399867	4.19951019204067e-16
chr14	77892285	77892685	4.29421995927162e-16
chr1	28601672	28602072	4.32022926249495e-16
chr1	55310627	55311027	4.34256566698117e-16
chr6	117440938	117441338	4.37144969722584e-16
chr4	182880316	182880716	4.37890406163698e-16
chr10	15247755	15248155	4.44788239311e-16
chr1	40241746	40242146	4.45563514619441e-16
chr1	214558012	214558412	4.51049379861994e-16
chr1	182617749	182618149	4.5123038405676e-16
chr2	169012174	169012574	4.52042073777255e-16
chr8	91600246	91600646	4.5270989400782e-16
chr18	58239932	58240332	4.54968611987628e-16
chr8	57580411	57580811	4.59489616790882e-16
chr12	75781640	75782040	4.66976447820788e-16
chr2	46970622	46971022	4.70529884640617e-16
chr10	118950355	118950755	4.75174565717971e-16
chr20	57205597	57205997	4.79836560439617e-16
chr2	19819506	19819906	4.82414338340607e-16
chr6	110700549	110700949	4.84173497101982e-16
chr3	154214319	154214719	4.84904924282271e-16
chr11	118938524	118938924	4.89624101572252e-16
chr5	9467908	9468308	4.90661153840867e-16
chr15	99708603	99709003	4.90828192404957e-16
chr2	42835960	42836360	4.90990416953981e-16
chr1	59596193	59596593	4.94187408100166e-16
chr8	109594061	109594461	4.97503535469103e-16
chr1	64133020	64133420	4.9773284252118e-16
chr6	36118481	36118881	5.09692703707305e-16
chr2	136238735	136239135	5.16896445537657e-16
chr16	1470890	1471290	5.18995177292357e-16
chr11	72736540	72736940	5.20154231061019e-16
chr3	115232968	115233368	5.22561902263505e-16
chr7	137992813	137993213	5.23961039195317e-16
chr12	132170084	132170484	5.25787048128271e-16
chrX	65697199	65697599	5.29053530343259e-16
chr8	90633197	90633597	5.32087939333039e-16
chr1	26377953	26378353	5.50232061203883e-16
chr9	76400496	76400896	5.50807564715923e-16
chr6	13453864	13454264	5.53484920172738e-16
chr7	137923318	137923718	5.55201050384643e-16
chr14	87133353	87133753	5.5854897341474e-16
chr6	15608391	15608791	5.59599806797811e-16
chr18	24567147	24567547	5.60834929222854e-16
chr3	177385794	177386194	5.62196387218451e-16
chr2	215970392	215970792	5.64563344152822e-16
chr5	151092741	151093141	5.6954939468994e-16
chr7	130960353	130960753	5.83791199551004e-16
chr1	209389189	209389589	5.8619304905772e-16
chr20	25497058	25497458	5.9115317872102e-16
chr3	195560015	195560415	5.99288663558547e-16
chr4	14782908	14783308	6.03035628917787e-16
chr7	70526003	70526403	6.14862343497782e-16
chr12	96471385	96471785	6.1813119851444e-16
chr15	88586692	88587092	6.19616060751924e-16
chr2	174606359	174606759	6.26551754669202e-16
chr6	16505915	16506315	6.26927824443772e-16
chr1	107990579	107990979	6.34484589267777e-16
chr2	215700891	215701291	6.58709608939749e-16
chr8	97918320	97918720	6.65600762000995e-16
chr2	36889767	36890167	6.72422460065028e-16
chr6	34301377	34301777	6.82430752284379e-16
chr8	66033236	66033636	6.88248103458064e-16
chr3	122572967	122573367	6.88507913353239e-16
chr2	204019592	204019992	7.01498983255412e-16
chr4	82469842	82470242	7.02374755347619e-16
chr14	87869842	87870242	7.09422568212904e-16
chr17	80718473	80718873	7.22882964118534e-16
chr8	128948739	128949139	7.26614184671381e-16
chr4	153233990	153234390	7.33301247549232e-16
chr1	40076805	40077205	7.38375481670543e-16
chr17	48472756	48473156	7.38375481670543e-16
chr18	25467223	25467623	7.4158817519257e-16
chr4	7358327	7358727	7.41949533172002e-16
chr15	42427574	42427974	7.63853410464339e-16
chr16	88332159	88332559	7.66676603270065e-16
chr9	126957321	126957721	7.77952404072965e-16
chr7	155322525	155322925	7.79001023913433e-16
chr10	126407819	126408219	7.849231549347e-16
chr3	30544736	30545136	7.91802575942166e-16
chr21	43319313	43319713	7.9474001656558e-16
chr1	21939644	21940044	8.35298880677193e-16
chrX	68929552	68929952	8.46500313590731e-16
chr17	41530131	41530531	8.80599985957624e-16
chr10	126376993	126377393	8.80599985957624e-16
chr5	122972858	122973258	8.86320939152485e-16
chr14	87108709	87109109	8.86473736055298e-16
chr17	65243779	65244179	8.8717131658161e-16
chr4	139243480	139243880	8.8717131658161e-16
chr22	20520109	20520509	8.95450581362007e-16
chr20	10598817	10599217	9.01338909571557e-16
chr20	44576883	44577283	9.09085933372421e-16
chr8	129294892	129295292	9.09369100358046e-16
chr8	38888214	38888614	9.14585455716201e-16
chr14	54253576	54253976	9.25846968617506e-16
chr5	153618906	153619306	9.36751987431344e-16
chr7	132436098	132436498	9.52661580810961e-16
chr2	75502930	75503330	9.52987743943073e-16
chr6	122722774	122723174	9.56886700694485e-16
chrX	2351934	2352334	9.64220119328498e-16
chr12	118544566	118544966	9.73984699421737e-16
chr15	80711100	80711500	1.00717147252635e-15
chr15	33722018	33722418	1.02211201335741e-15
chr14	74891886	74892286	1.03928801592014e-15
chr19	2529502	2529902	1.04444646357067e-15
chr7	27873992	27874392	1.04711268457176e-15
chr21	38773271	38773671	1.05278098342381e-15
chr17	64362861	64363261	1.07000496361278e-15
chr8	76792853	76793253	1.07549077597449e-15
chr5	90096668	90097068	1.08003075941043e-15
chr7	35823388	35823788	1.10151961094645e-15
chr1	109769313	109769713	1.1086878962405e-15
chr4	148007299	148007699	1.10891729312285e-15
chr8	125410554	125410954	1.11575443964513e-15
chr12	4997869	4998269	1.11966771744489e-15
chr13	34349338	34349738	1.12551796267291e-15
chr13	44188310	44188710	1.13332964541923e-15
chr12	49627957	49628357	1.13835863855443e-15
chr10	103441994	103442394	1.14885432785586e-15
chr4	184408104	184408504	1.17660702246521e-15
chr1	232854105	232854505	1.18410350873644e-15
chr1	164651609	164652009	1.19494501435919e-15
chr20	35171767	35172167	1.20533032160331e-15
chr1	238892668	238893068	1.20740741878467e-15
chr3	177041419	177041819	1.21659604670496e-15
chr8	33394755	33395155	1.22161044407271e-15
chr5	136155743	136156143	1.22174505009589e-15
chr3	112699485	112699885	1.22542294830898e-15
chr12	25615053	25615453	1.23549863225295e-15
chr5	170159101	170159501	1.25853960869233e-15
chr17	34291986	34292386	1.28408727243573e-15
chr14	24403361	24403761	1.30215038666974e-15
chr4	124980198	124980598	1.30811920360336e-15
chr1	17443417	17443817	1.32062170325276e-15
chr1	233200396	233200796	1.32640352767469e-15
chr7	70215423	70215823	1.32888708813346e-15
chr3	131535599	131535999	1.33231688551428e-15
chr11	36431789	36432189	1.33486159318948e-15
chr14	60151736	60152136	1.34238107559807e-15
chr5	10229347	10229747	1.36421919577659e-15
chr1	208219633	208220033	1.39261383543214e-15
chr13	109938588	109938988	1.39277531622552e-15
chr7	106770131	106770531	1.41022594458742e-15
chr2	102258529	102258929	1.42913414893889e-15
chr18	8847083	8847483	1.47587443511051e-15
chr5	78574736	78575136	1.48548821573599e-15
chr6	14732804	14733204	1.4893245943904e-15
chr1	22019044	22019444	1.53963732860707e-15
chr14	90677635	90678035	1.54487025235939e-15
chr1	222817503	222817903	1.552121836522e-15
chr3	108305634	108306034	1.57744089152093e-15
chr4	14856412	14856812	1.58879223979325e-15
chr11	77020269	77020669	1.61153581905451e-15
chr20	5719894	5720294	1.63853730240537e-15
chr20	34065286	34065686	1.65348057211255e-15
chr1	236905098	236905498	1.65543352819012e-15
chr11	65973715	65974115	1.65785962103412e-15
chr3	195198050	195198450	1.66159237864253e-15
chr10	91642796	91643196	1.67624302143793e-15
chr6	2726276	2726676	1.70043735308292e-15
chr9	13267716	13268116	1.71827117442756e-15
chr18	21672860	21673260	1.72434821424079e-15
chr20	34437577	34437977	1.73709069754039e-15
chr3	186417831	186418231	1.73709069754039e-15
chr10	70378093	70378493	1.75864924421011e-15
chr10	10831074	10831474	1.76832278257313e-15
chr4	12889022	12889422	1.77013398469861e-15
chr2	168571032	168571432	1.77013398469861e-15
chr1	111559648	111560048	1.77842632606155e-15
chr2	143901279	143901679	1.8564684607408e-15
chr10	79239297	79239697	1.8564684607408e-15
chr16	58366239	58366639	1.87823990585241e-15
chr1	24294296	24294696	1.897684793212e-15
chr11	46920726	46921126	1.91552839225626e-15
chr2	12155665	12156065	1.94093772293206e-15
chr17	50487800	50488200	1.95329260324475e-15
chr6	82022554	82022954	1.96129496645577e-15
chr5	43649227	43649627	1.96469186284855e-15
chr15	78004885	78005285	1.96879808826587e-15
chr13	74210929	74211329	1.9761719791147e-15
chr2	42342430	42342830	1.97670749997731e-15
chr3	60588815	60589215	2.00502729759443e-15
chr1	226717487	226717887	2.03186348804139e-15
chr4	36392071	36392471	2.03341899126796e-15
chr3	51953455	51953855	2.05535968419565e-15
chr11	46299330	46299730	2.06641722173257e-15
chr7	139680790	139681190	2.07424170843149e-15
chr6	4370096	4370496	2.08165164153174e-15
chr12	105204929	105205329	2.13611438005554e-15
chr12	92369626	92370026	2.16729837338686e-15
chr7	74343769	74344169	2.17900281668215e-15
chr8	98601524	98601924	2.1911807242394e-15
chr8	40202868	40203268	2.19253110650696e-15
chr1	176795918	176796318	2.20642044100637e-15
chr6	18405608	18406008	2.21205994348477e-15
chr4	101279451	101279851	2.24102284287885e-15
chr19	16685233	16685633	2.24286921530497e-15
chr15	29698297	29698697	2.25105957958825e-15
chr5	112533463	112533863	2.25165480862383e-15
chr1	27540288	27540688	2.26249382461022e-15
chr8	9776003	9776403	2.32346248999796e-15
chr2	111320970	111321370	2.33654472668366e-15
chr8	127859801	127860201	2.34269703197181e-15
chr2	96665207	96665607	2.34321796034698e-15
chr7	128827455	128827855	2.35356980362538e-15
chr1	83901553	83901953	2.35356980362538e-15
chr7	69256712	69257112	2.35356980362538e-15
chr17	67095337	67095737	2.35938446151788e-15
chr5	149466454	149466854	2.37095764389254e-15
chr20	64203051	64203451	2.41369033130804e-15
chr3	65030869	65031269	2.42790819645454e-15
chr13	27559783	27560183	2.52620952970411e-15
chr1	56525521	56525921	2.5453600066534e-15
chr2	10575928	10576328	2.55664625684593e-15
chr11	111944662	111945062	2.56328696784543e-15
chr6	142833032	142833432	2.57154216963395e-15
chr3	90062009	90062409	2.57842803920561e-15
chr15	22850052	22850452	2.58568071876916e-15
chr8	116686285	116686685	2.64575558438255e-15
chr17	27446666	27447066	2.64908663079708e-15
chr1	41152610	41153010	2.67768222264949e-15
chr21	35178806	35179206	2.72032360496156e-15
chr8	142815847	142816247	2.72356069993712e-15
chr10	59873081	59873481	2.73009258373411e-15
chr2	231612039	231612439	2.73069875501219e-15
chr6	1485672	1486072	2.79021142204162e-15
chr22	36136450	36136850	2.80110706232594e-15
chr14	51014306	51014706	2.81898644494823e-15
chr10	119678758	119679158	2.83681810019982e-15
chr8	125271384	125271784	2.87152942182586e-15
chr11	94706189	94706589	2.87224066122253e-15
chr17	82598390	82598790	2.92888907403983e-15
chr12	68733655	68734055	2.95008328375111e-15
chr8	95808163	95808563	2.95657172663565e-15
chr10	86441163	86441563	2.97988026140549e-15
chr14	76500074	76500474	2.99841884996459e-15
chr6	45569536	45569936	2.99841884996459e-15
chr1	32953484	32953884	3.02264975098113e-15
chr6	152085547	152085947	3.05500657324692e-15
chr7	116426332	116426732	3.07645625164524e-15
chr13	97254831	97255231	3.08974653098628e-15
chr6	83070996	83071396	3.10807936631197e-15
chr10	63432220	63432620	3.11121266776683e-15
chr17	72456077	72456477	3.24578852378567e-15
chr12	92396905	92397305	3.26806668955481e-15
chr10	127041574	127041974	3.28049860911957e-15
chr5	149486031	149486431	3.29412932526271e-15
chr8	66440732	66441132	3.30546287434426e-15
chr1	198892063	198892463	3.33228782490382e-15
chr6	90406124	90406524	3.37889838764223e-15
chr22	32050642	32051042	3.38519476012797e-15
chr11	58573431	58573831	3.46841454319183e-15
chr1	40625947	40626347	3.58485166178801e-15
chr13	110113217	110113617	3.61617950574066e-15
chr10	131983820	131984220	3.63638047582754e-15
chr5	159581929	159582329	3.67232666889546e-15
chr1	224733249	224733649	3.7476686246008e-15
chr8	41717779	41718179	3.79732512600305e-15
chr2	112150484	112150884	3.80584619492512e-15
chr3	100777200	100777600	3.85380168357993e-15
chr1	164772665	164773065	3.90759106954078e-15
chr8	100986313	100986713	3.92601316299578e-15
chr7	22569933	22570333	3.92617049431844e-15
chr6	158720454	158720854	3.94725750174984e-15
chr9	37667806	37668206	4.03420018162769e-15
chr14	58166053	58166453	4.04067978043232e-15
[truncated: 22,499 more rows]
